# Supplementary material for: Molecular signatures bidirectionally link myocardial infarction and lung cancer
Source: Front Med (Lausanne). 2025 Apr 9;12:1576375. doi: 10.3389/fmed.2025.1576375 (PMC12014433; doi:10.3389/fmed.2025.1576375)
Supplement: Supplementary file 2 [file Supplementary_file_2.xlsx]

## Sheet: Description
Table S1	DEG result by limma package on the MI dataset GSE59867
Table S2	DEG result by limma package on the MI dataset GSE62646
Table S3	DEG result by limma package on the TCGA-LUAD Dataset
Table S4	DEG result by limma package on the TCGA-LUSC Dataset
Table S5	List of common Up and Down DEGs characterized from 2 MI, TCGA-LUAD and TCGA-LUSC datasets
Table S6	Enriched Biological Processes associated with Common 12 Upregulated DEGs among MI and Lung Cancer
Table S7	Enriched Biological Processes associated with Common 23 Downregulated DEGs among MI and Lung Cancer
Table S8	Enriched Biological Processes associated with Upregulated DEGs obtained after combining 2 MI datasets results
Table S9	Enriched Biological Processes associated with Upregulated DEGs from TCGA-LUAD dataset
Table S10	Enriched Biological Processes associated with Upregulated DEGs from TCGA-LUSC dataset
Table S11	Enriched KEGG Pathways associated with Common upregulated DEGs between MI and Lung Cancer
Table S12	Enriched KEGG Pathways associated with Upregulated DEGs obtained after combining 2 MI datasets results
Table S13	Enriched KEGG Pathways associated with Upregulated DEGs from TCGA-LUAD dataset
Table S14	Enriched KEGG Pathways associated with Upregulated DEGs from TCGA-LUSC dataset
Table S15	Enriched Biological Processes associated with Downregulated DEGs obtained after combining 2 MI datasets results
Table S16	Enriched Biological Processes associated with Downregulated DEGs from TCGA-LUAD dataset
Table S17	Enriched Biological Processes associated with Downregulated DEGs from TCGA-LUSC dataset
Table S18	Enriched KEGG Pathways associated with Common downregulated DEGs between MI and Lung Cancer
Table S19	Enriched KEGG Pathways associated with Downregulated DEGs obtained after combining 2 MI datasets results
Table S20	Enriched KEGG Pathways associated with Downregulated DEGs from TCGA-LUAD dataset
Table S21	Enriched KEGG Pathways associated with Downregulated DEGs from TCGA-LUSC dataset
Table S22	Median Depmap Probability score for the DEGs (Up and Downregulated) of Lung cancer cell lines
Table S23	Cox regression result for common 23 downregulated genes in TCGA-LUAD cohort
Table S24	Cox regression result for common 23 downregulated genes in TCGA-LUSC cohort
Table S25	Performance of 5 ML algorithms along with their best parameters
Table S26	ML performance on 10 random gene sets in terms of AUROC as performance measure
Table S27	Comparative performance of 5 ML algorithms on 30 and 35 genes along with their best parameters
Table S28	Detailed description of the 12 targets including their UniProt ID, PDB ID and Chain Information, X-Ray Resolution and whether the structure was modeled by AlphaFold
Table S29	Detailed description of the grid size, center size, volume of the protein and active residues in the top pocket for the 12 targets.
Table S30	DrugRep results for 12 targets enlisting top100 DrugBank ID with the free energy

## Sheet: S1
MI Dataset; GSE59867
Genes	logFC	AveExpr	t	P.Value	adj.P.Val	B
TRIM33	-0.206784	10.2603	-9.86383	7.23786e-21	1.24723e-16	36.5694
SHKBP1	0.324816	10.3941	9.55793	8.56967e-20	7.38362e-16	34.1711
POLR2E	0.291388	9.60689	9.47803	1.62101e-19	9.3111e-16	33.5527
CCNH	-0.248362	8.69096	-9.24881	9.90018e-19	4.265e-15	31.7976
CUEDC2	0.242889	8.28438	9.20633	1.38004e-18	4.75617e-15	31.4756
DENND4A	-0.28151	10.1755	-9.14261	2.26715e-18	6.1585e-15	30.9942
SH3GL1	0.222962	8.62173	9.12994	2.50171e-18	6.1585e-15	30.8988
TWF2	0.251127	10.0159	8.94151	1.06987e-17	2.3045e-14	29.4901
FCN1	0.319058	11.7805	8.88591	1.63633e-17	3.13302e-14	29.0783
MED10	-0.35056	8.48182	-8.81556	2.79428e-17	4.8151e-14	28.5598
ALDOA	0.193573	8.9926	8.80252	3.08467e-17	4.83227e-14	28.464
SFT2D2	-0.277184	10.1765	-8.77977	3.6645e-17	5.26222e-14	28.2971
CTDP1	0.161802	8.50221	8.74581	4.73638e-17	6.27825e-14	28.0485
MMGT1	-0.244516	9.29066	-8.71889	5.80187e-17	7.14127e-14	27.8519
CSNK1G3	-0.301653	7.82505	-8.69187	7.10921e-17	8.07863e-14	27.655
UQCRC1	0.264625	8.0106	8.68473	7.50105e-17	8.07863e-14	27.6031
SLC30A7	-0.225903	10.5499	-8.67603	8.00725e-17	8.11653e-14	27.5398
LRPAP1	0.318783	10.8688	8.61143	1.29858e-16	1.24318e-13	27.0715
SPCS3	-0.275006	9.68476	-8.5584	1.92776e-16	1.74838e-13	26.6888
SENP7	-0.306214	8.63699	-8.54712	2.09629e-16	1.76179e-13	26.6077
ANKRD13C	-0.209136	9.02446	-8.54233	2.17224e-16	1.76179e-13	26.5732
EIF4E2	0.228032	9.08991	8.53763	2.24926e-16	1.76179e-13	26.5395
TSPO	0.457316	10.0215	8.52376	2.49302e-16	1.86781e-13	26.4398
FXR2	0.192851	8.22193	8.51403	2.6795e-16	1.92388e-13	26.37
LCOR	-0.205069	9.27626	-8.49088	3.18011e-16	2.19199e-13	26.2041
RABGGTB	-0.321955	8.45014	-8.40561	5.96058e-16	3.95049e-13	25.5958
CDK13	-0.136322	10.404	-8.38781	6.79194e-16	4.33477e-13	25.4694
PFKL	0.191543	9.27538	8.3291	1.04346e-15	6.42173e-13	25.0538
TPRA1	0.176128	9.0723	8.2442	1.93419e-15	1.14931e-12	24.4565
HDGF	0.199294	9.62863	8.15338	3.72438e-15	2.13928e-12	23.8226
MAP4K5	-0.287011	8.8036	-8.13511	4.24646e-15	2.36048e-12	23.6957
FKRP	0.193428	7.42427	8.08131	6.24116e-15	3.36087e-12	23.3232
DOCK11	-0.200441	10.9245	-8.06734	6.89556e-15	3.60073e-12	23.2267
YIF1B	0.172289	8.13394	8.0604	7.24543e-15	3.67216e-12	23.1788
CCDC22	0.19404	7.88594	8.04055	8.34548e-15	4.10884e-12	23.0421
ADCK5	0.206407	7.31178	8.03654	8.58689e-15	4.11026e-12	23.0146
USF2	0.251008	10.1483	8.00384	1.08319e-14	4.9437e-12	22.7899
ZNF12	-0.268272	8.19394	-8.00293	1.09018e-14	4.9437e-12	22.7837
NCOA1	-0.15087	9.95709	-7.97954	1.28667e-14	5.68509e-12	22.6235
EPS15	-0.163528	10.7017	-7.96932	1.38316e-14	5.95864e-12	22.5536
RASA2	-0.322248	9.72533	-7.95271	1.5553e-14	6.29038e-12	22.4401
EPB41	-0.278094	10.3963	-7.95213	1.56175e-14	6.29038e-12	22.4361
ATP11B	-0.235602	10.0701	-7.95032	1.58177e-14	6.29038e-12	22.4238
LRRC40	-0.289368	7.96518	-7.94815	1.60618e-14	6.29038e-12	22.409
CLTB	0.21524	9.30187	7.92834	1.84692e-14	7.07247e-12	22.274
GUK1	0.227393	8.75029	7.9195	1.96557e-14	7.36319e-12	22.2138
C12orf29	-0.343135	7.54789	-7.91478	2.03196e-14	7.44996e-12	22.1817
TPP2	-0.208969	10.2439	-7.88334	2.53411e-14	8.99742e-12	21.9682
PPP1R37	0.160797	8.28703	7.88198	2.55846e-14	8.99742e-12	21.9589
ELMOD2	-0.356306	7.06281	-7.86007	2.983e-14	1.02806e-11	21.8105
RICTOR	-0.267434	9.97911	-7.84881	3.22754e-14	1.05324e-11	21.7344
NAA15	-0.275355	8.62756	-7.84855	3.23338e-14	1.05324e-11	21.7326
DNAJC4	0.181161	8.04584	7.84781	3.25019e-14	1.05324e-11	21.7276
ZNF768	0.1809	7.43363	7.84561	3.30053e-14	1.05324e-11	21.7128
ABCF1	0.147751	9.00779	7.82836	3.72317e-14	1.16107e-11	21.5963
TUG1	-0.146068	11.7939	-7.82645	3.77319e-14	1.16107e-11	21.5834
ZNF280C	-0.237457	8.16851	-7.81374	4.12301e-14	1.24645e-11	21.4977
RALGAPB	-0.146071	10.1111	-7.79548	4.68183e-14	1.39099e-11	21.3749
GPS1	0.224599	9.71752	7.78836	4.91957e-14	1.42769e-11	21.327
TEN1-CDK3	0.14942	7.89525	7.78687	4.97106e-14	1.42769e-11	21.3169
DGAT1	0.18898	9.20784	7.77852	5.26788e-14	1.48346e-11	21.2609
TACC3	0.245288	7.95111	7.77663	5.33741e-14	1.48346e-11	21.2482
UCKL1	0.226027	8.62741	7.75663	6.1321e-14	1.66653e-11	21.1141
UTP15	-0.335548	7.28676	-7.75403	6.24354e-14	1.66653e-11	21.0967
AHCTF1	-0.292837	8.94802	-7.75305	6.28622e-14	1.66653e-11	21.0901
OGFOD2	0.168822	7.83628	7.73967	6.89675e-14	1.80068e-11	21.0005
KIAA2026	-0.218705	11.3646	-7.72582	7.58993e-14	1.95208e-11	20.908
THUMPD1	-0.292038	8.26363	-7.71688	8.07393e-14	2.04603e-11	20.8483
KPNA5	-0.378103	7.87595	-7.71472	8.19521e-14	2.04666e-11	20.8339
PIAS2	-0.219863	8.95494	-7.7112	8.39688e-14	2.06707e-11	20.8104
PDCD4	-0.325032	9.67222	-7.6807	1.03617e-13	2.48967e-11	20.6073
CARHSP1	0.166743	8.33301	7.68012	1.04025e-13	2.48967e-11	20.6035
ODF2L	-0.469289	7.70355	-7.66313	1.16924e-13	2.76005e-11	20.4905
PDIA3	-0.304445	10.0045	-7.65599	1.22805e-13	2.82266e-11	20.4431
SEC61G	-0.269622	7.43095	-7.65593	1.22853e-13	2.82266e-11	20.4428
POLD4	0.189613	8.66028	7.63777	1.39153e-13	3.15511e-11	20.3224
TRIP6	0.187041	7.31785	7.63045	1.46314e-13	3.2744e-11	20.274
ARID2	-0.193738	9.90824	-7.62662	1.50204e-13	3.31182e-11	20.2486
MYNN	-0.250841	7.55176	-7.62504	1.5183e-13	3.31182e-11	20.2382
BLVRB	0.375735	8.30669	7.6155	1.62075e-13	3.4911e-11	20.1751
HSPA1A	0.36959	10.4424	7.61311	1.64746e-13	3.50482e-11	20.1594
DNM2	0.165789	10.5757	7.60278	1.76798e-13	3.71536e-11	20.0912
ITGA4	-0.289111	10.8606	-7.60061	1.79447e-13	3.72559e-11	20.0768
TRAPPC2	-0.327547	7.59624	-7.59344	1.8845e-13	3.86592e-11	20.0295
DLG1	-0.209212	10.0182	-7.58783	1.95798e-13	3.9694e-11	19.9926
PPP3CC	-0.301495	9.50034	-7.57288	2.16801e-13	4.3441e-11	19.8942
ASGR2	0.512193	8.6599	7.57074	2.19994e-13	4.35739e-11	19.8801
TNFRSF10D	0.280224	8.27411	7.56338	2.31298e-13	4.52924e-11	19.8317
SNRPA1	-0.418769	8.46618	-7.56077	2.35443e-13	4.5586e-11	19.8145
GEMIN4	0.192363	7.34346	7.55079	2.51966e-13	4.80845e-11	19.749
MDM4	-0.221183	10.0896	-7.54965	2.53928e-13	4.80845e-11	19.7415
MEF2B	0.209889	8.6344	7.53745	2.75868e-13	5.16713e-11	19.6615
FAM172A	-0.263574	9.18454	-7.53399	2.8243e-13	5.20986e-11	19.6388
DDX49	0.129675	7.96145	7.53307	2.84196e-13	5.20986e-11	19.6328
NR1D2	-0.325578	9.04009	-7.50152	3.51926e-13	6.38356e-11	19.4264
GGTLC2	0.186962	7.7461	7.49362	3.71251e-13	6.66395e-11	19.3748
SCAF11	-0.210629	9.52172	-7.48643	3.89729e-13	6.92351e-11	19.3279
ZNF383	-0.284681	8.70761	-7.46437	4.52277e-13	7.9527e-11	19.1843
KMT2E	-0.135821	10.9936	-7.44441	5.1731e-13	9.00433e-11	19.0546
G3BP2	-0.184554	9.76322	-7.44218	5.25157e-13	9.04951e-11	19.04
AIDA	-0.189045	8.31056	-7.43783	5.40714e-13	9.22532e-11	19.0119
CLDN15	0.220661	8.13972	7.43024	5.69029e-13	9.61325e-11	18.9626
NEK8	0.175563	7.29673	7.42403	5.93258e-13	9.92527e-11	18.9224
NEU1	0.235983	8.45774	7.41834	6.16336e-13	1.02122e-10	18.8855
STARD3	0.182178	10.0463	7.4169	6.22343e-13	1.02135e-10	18.8762
HEXIM2	0.158448	7.66986	7.41062	6.49074e-13	1.05517e-10	18.8356
EFEMP2	0.171115	7.11947	7.40785	6.61276e-13	1.06496e-10	18.8176
RNF40	0.191005	7.747	7.40372	6.79801e-13	1.08466e-10	18.7909
FUBP1	-0.198342	10.382	-7.40018	6.96141e-13	1.10054e-10	18.768
ATG5	-0.222733	8.89525	-7.39753	7.08583e-13	1.11003e-10	18.7509
ABCE1	-0.350691	8.31499	-7.37602	8.18197e-13	1.26121e-10	18.6121
ZCRB1	-0.351634	7.93416	-7.37574	8.19727e-13	1.26121e-10	18.6103
PKM	0.23059	10.4436	7.37246	8.37889e-13	1.27774e-10	18.5892
COPE	0.274965	9.18658	7.37113	8.45352e-13	1.27782e-10	18.5806
MAN2A1	-0.173791	9.80327	-7.36904	8.57233e-13	1.28451e-10	18.5671
GNPTG	0.205062	8.85303	7.36629	8.73134e-13	1.29706e-10	18.5494
TARBP2	0.158063	7.75105	7.35255	9.56903e-13	1.40935e-10	18.461
SLC35A3	-0.351465	8.09829	-7.34524	1.00467e-12	1.46715e-10	18.414
FRYL	-0.180151	9.62589	-7.33754	1.05754e-12	1.53138e-10	18.3645
USP24	-0.193934	9.9469	-7.3342	1.08131e-12	1.55276e-10	18.3431
UCHL5	-0.307704	8.13496	-7.32941	1.11631e-12	1.58977e-10	18.3124
APEX2	0.194953	7.74505	7.32191	1.1733e-12	1.65724e-10	18.2643
ELMOD3	0.138301	8.20485	7.31416	1.23526e-12	1.73057e-10	18.2147
TRPM7	-0.215683	9.6283	-7.30812	1.28586e-12	1.78694e-10	18.1759
AP1G1	-0.128062	10.3819	-7.29497	1.40298e-12	1.93409e-10	18.0919
KLHDC3	0.169595	9.37874	7.29322	1.41935e-12	1.94113e-10	18.0807
SERF1B	-0.327314	7.59254	-7.29152	1.43539e-12	1.94762e-10	18.0698
ATP6AP1	0.216238	10.5778	7.28817	1.46763e-12	1.963e-10	18.0484
POR	0.239543	8.70909	7.28797	1.46951e-12	1.963e-10	18.0472
EXOSC4	0.23196	7.56701	7.26828	1.67392e-12	2.21884e-10	17.9215
TRAM1	-0.181138	10.3151	-7.26575	1.70216e-12	2.2259e-10	17.9054
DNAJC10	-0.260358	9.63814	-7.2635	1.72758e-12	2.2259e-10	17.8911
PIP4K2B	0.157295	9.46627	7.26326	1.73033e-12	2.2259e-10	17.8896
NKTR	-0.229603	10.2281	-7.26251	1.73892e-12	2.2259e-10	17.8848
CHIC2	-0.211068	10.2747	-7.26209	1.74383e-12	2.2259e-10	17.8821
TFEB	0.197811	8.1808	7.25697	1.80371e-12	2.27378e-10	17.8495
NCK1	-0.34581	8.655	-7.25621	1.81275e-12	2.27378e-10	17.8447
UTRN	-0.18526	11.1479	-7.25553	1.82092e-12	2.27378e-10	17.8403
SNRPG	-0.336358	6.81726	-7.25358	1.84448e-12	2.28662e-10	17.828
NLRX1	0.168618	7.57035	7.24678	1.92908e-12	2.37442e-10	17.7847
BAP1	0.185934	9.18435	7.22936	2.16362e-12	2.64422e-10	17.674
WDSUB1	-0.257042	7.40878	-7.21118	2.43839e-12	2.95904e-10	17.5588
SMCHD1	-0.21885	11.002	-7.20549	2.53113e-12	3.0501e-10	17.5228
TIMM50	0.207326	8.67972	7.20231	2.5846e-12	3.09291e-10	17.5026
CLK3	0.141625	8.98132	7.19762	2.66535e-12	3.16754e-10	17.4729
MPND	0.159161	7.96645	7.19537	2.70503e-12	3.19267e-10	17.4587
MAPK9	-0.214547	8.98844	-7.18791	2.84049e-12	3.32975e-10	17.4116
PDS5B	-0.210388	9.23028	-7.18383	2.91737e-12	3.39433e-10	17.3858
CHMP6	0.178857	8.03093	7.18291	2.93497e-12	3.39433e-10	17.38
ARHGAP12	-0.30319	8.76801	-7.17938	3.00374e-12	3.45069e-10	17.3577
FAM90A1	0.16495	6.50389	7.16083	3.39114e-12	3.86994e-10	17.2407
ZNF644	-0.261313	9.61199	-7.15568	3.50718e-12	3.97604e-10	17.2083
TNRC18	0.191	8.6267	7.15241	3.58286e-12	4.03528e-10	17.1877
TDRD3	-0.183433	8.10642	-7.14351	3.79696e-12	4.24865e-10	17.1318
AZIN1	-0.240361	9.40004	-7.13214	4.08916e-12	4.54609e-10	17.0603
STAG1	-0.285692	8.32625	-7.12421	4.30578e-12	4.73238e-10	17.0105
FSTL3	0.226344	7.57242	7.124	4.31165e-12	4.73238e-10	17.0092
ZGPAT	0.144215	8.63129	7.11434	4.59128e-12	5.0074e-10	16.9486
MAP2K7	0.236477	7.8644	7.10873	4.76169e-12	5.13896e-10	16.9135
IMPDH1	0.196371	8.78593	7.10841	4.77155e-12	5.13896e-10	16.9115
MAP4K3	-0.230599	8.54362	-7.10287	4.94653e-12	5.29432e-10	16.8768
ARHGEF6	-0.175978	10.3396	-7.09702	5.13788e-12	5.46518e-10	16.8402
RABAC1	0.203607	9.04203	7.09435	5.22782e-12	5.52674e-10	16.8235
ARAP2	-0.335699	9.59398	-7.09244	5.29282e-12	5.56134e-10	16.8116
TUSC2	0.149719	8.43166	7.08622	5.51064e-12	5.75511e-10	16.7727
GNA15	0.29877	8.65949	7.08137	5.68666e-12	5.90317e-10	16.7424
NOSIP	0.259694	9.09829	7.07689	5.85397e-12	6.04045e-10	16.7145
RGS11	0.148887	6.19608	7.07348	5.98494e-12	6.13884e-10	16.6932
UBLCP1	-0.260401	8.24502	-7.06796	6.20247e-12	6.32432e-10	16.6588
BGLAP	0.207596	7.44752	7.06414	6.35777e-12	6.44454e-10	16.6349
DOK1	0.230287	9.0922	7.05873	6.584e-12	6.63482e-10	16.6012
NELFE	0.219837	9.09173	7.05451	6.76592e-12	6.77851e-10	16.575
MMP14	0.21848	6.86329	7.05034	6.95031e-12	6.92299e-10	16.5491
SLC30A6	-0.224202	9.35264	-7.04889	7.01589e-12	6.94816e-10	16.54
RIF1	-0.24656	9.30097	-7.043	7.28793e-12	7.12515e-10	16.5033
NDUFA13	0.147132	7.60379	7.04277	7.29837e-12	7.12515e-10	16.502
UBAC1	0.188698	8.29907	7.04234	7.31866e-12	7.12515e-10	16.4993
GOLGA4	-0.245165	9.1404	-7.04147	7.36022e-12	7.12535e-10	16.4938
MYL6B	0.178134	6.75133	7.03099	7.87465e-12	7.58078e-10	16.4287
TCERG1	-0.13079	9.29966	-7.0267	8.09501e-12	7.74962e-10	16.4021
AP2M1	0.192423	9.75215	7.02394	8.24046e-12	7.84529e-10	16.385
SLC27A4	0.135943	7.93027	7.01221	8.88606e-12	8.41344e-10	16.3123
SSR1	-0.216672	10.678	-7.00411	9.36129e-12	8.81496e-10	16.2621
IKZF5	-0.292876	8.51178	-7.00018	9.60077e-12	8.99133e-10	16.2378
AKAP8L	0.154756	9.23366	6.99074	1.02005e-11	9.50133e-10	16.1794
BCLAF1	-0.215532	10.2615	-6.98943	1.02865e-11	9.52998e-10	16.1713
ANAPC2	0.172899	8.00687	6.98743	1.0419e-11	9.59312e-10	16.159
FKTN	-0.252896	7.27094	-6.98652	1.04804e-11	9.59312e-10	16.1533
NUDT16L1	0.143623	8.19502	6.9859	1.05217e-11	9.59312e-10	16.1495
MEOX2	0.161906	6.57855	6.98469	1.06035e-11	9.61686e-10	16.1421
DENND4C	-0.21789	9.52238	-6.98111	1.08501e-11	9.78891e-10	16.1199
FAM50A	0.2516	9.05475	6.97397	1.13575e-11	1.01933e-09	16.0759
EPHB6	0.195857	7.84514	6.97231	1.14788e-11	1.02488e-09	16.0657
TM2D3	-0.181835	8.85947	-6.9685	1.17621e-11	1.03967e-09	16.0422
MRPL17	0.177224	8.83979	6.96846	1.17651e-11	1.03967e-09	16.0419
KATNB1	0.15633	8.14541	6.96583	1.19652e-11	1.05196e-09	16.0257
PLCB3	0.184398	7.85629	6.96429	1.20836e-11	1.05698e-09	16.0162
MIIP	0.200084	8.5223	6.96274	1.22041e-11	1.06213e-09	16.0067
FGD3	0.1628	10.1469	6.95262	1.30196e-11	1.12741e-09	15.9444
CELF2	-0.12523	10.9348	-6.94879	1.33421e-11	1.14956e-09	15.9208
NOL12	0.180376	8.32524	6.94464	1.37004e-11	1.17456e-09	15.8953
PGAM2	0.150003	7.36694	6.94002	1.411e-11	1.20368e-09	15.8669
ZNF326	-0.260648	8.04459	-6.93604	1.44726e-11	1.22853e-09	15.8425
SENP6	-0.236304	9.52688	-6.93401	1.46611e-11	1.2332e-09	15.83
ZNF451	-0.227733	8.755	-6.93329	1.47286e-11	1.2332e-09	15.8256
CCDC91	-0.224066	9.76482	-6.93315	1.47423e-11	1.2332e-09	15.8247
LAMTOR4	0.197491	9.13541	6.93045	1.49983e-11	1.24855e-09	15.8081
GPANK1	0.160303	7.35162	6.92271	1.57555e-11	1.30528e-09	15.7607
ZNF680	-0.365505	7.06864	-6.91847	1.61869e-11	1.3346e-09	15.7346
VPS13A	-0.349226	8.28634	-6.91525	1.65216e-11	1.35389e-09	15.7149
NXF1	0.173649	10.8031	6.91472	1.65779e-11	1.35389e-09	15.7117
SIRT3	0.15319	8.64547	6.91321	1.67379e-11	1.36051e-09	15.7024
CRIPT	-0.296431	8.80247	-6.90476	1.76616e-11	1.42885e-09	15.6507
NDUFB7	0.184316	8.0021	6.89571	1.87073e-11	1.50206e-09	15.5953
CDC37	0.156421	9.55664	6.89542	1.87409e-11	1.50206e-09	15.5936
NOD2	0.321981	9.53499	6.89315	1.90127e-11	1.51679e-09	15.5797
GBGT1	0.265051	8.6402	6.89243	1.91008e-11	1.5168e-09	15.5753
ELOF1	0.22939	8.74954	6.88829	1.96084e-11	1.54449e-09	15.55
TBC1D32	-0.326377	6.73686	-6.88813	1.96288e-11	1.54449e-09	15.549
EFR3A	-0.169869	10.3431	-6.88534	1.99794e-11	1.56493e-09	15.532
BRICD5	0.160085	8.00571	6.88058	2.05907e-11	1.59967e-09	15.5029
CTSO	-0.325205	8.12072	-6.88032	2.06243e-11	1.59967e-09	15.5014
NADK	0.22341	8.82738	6.87974	2.07014e-11	1.59967e-09	15.4978
PDE12	-0.206389	7.43503	-6.87539	2.12795e-11	1.63289e-09	15.4713
EXOSC5	0.156265	8.01117	6.87508	2.13208e-11	1.63289e-09	15.4694
SRSF5	-0.241477	10.815	-6.8738	2.14945e-11	1.63891e-09	15.4616
TFPT	0.158974	7.23059	6.86903	2.21537e-11	1.68173e-09	15.4325
PLEC	0.206617	9.55158	6.86339	2.29583e-11	1.73516e-09	15.3981
AP1S1	0.189706	7.67798	6.85971	2.34996e-11	1.76832e-09	15.3757
PPP3CB	-0.219342	9.71682	-6.85889	2.36209e-11	1.76972e-09	15.3708
UBE2G1	-0.189177	10.8357	-6.85732	2.38576e-11	1.77972e-09	15.3612
TFE3	0.238307	8.99432	6.8522	2.46409e-11	1.83022e-09	15.3301
SLC37A2	0.277789	9.06351	6.84996	2.49928e-11	1.84306e-09	15.3164
PARD6A	0.172579	7.30554	6.84974	2.50276e-11	1.84306e-09	15.3151
ZFAND6	-0.258851	8.83329	-6.84635	2.55687e-11	1.87489e-09	15.2945
EPC2	-0.176135	9.52467	-6.84212	2.62612e-11	1.91751e-09	15.2687
BTBD2	0.226279	9.73629	6.83798	2.69563e-11	1.95985e-09	15.2436
ZNF107	-0.303199	9.04388	-6.83732	2.70685e-11	1.95985e-09	15.2396
AKAP9	-0.229602	9.0746	-6.83494	2.74779e-11	1.97231e-09	15.2252
STXBP2	0.242051	9.66786	6.83476	2.75083e-11	1.97231e-09	15.2241
ZNF22	-0.185144	7.1011	-6.83372	2.76897e-11	1.97231e-09	15.2178
HOMER3	0.19999	8.41033	6.83367	2.76985e-11	1.97231e-09	15.2175
OTUD4	-0.302095	8.13292	-6.83054	2.82498e-11	2.00329e-09	15.1985
NPM3	0.169048	7.35673	6.82492	2.92681e-11	2.067e-09	15.1644
TMEM128	-0.178049	8.09692	-6.82153	2.9901e-11	2.10308e-09	15.1438
BZW1	-0.233432	9.86975	-6.82064	3.00673e-11	2.10618e-09	15.1385
RSF1	-0.217878	8.62705	-6.81928	3.03264e-11	2.11007e-09	15.1302
GUF1	-0.247905	8.61612	-6.81873	3.04321e-11	2.11007e-09	15.1269
DCUN1D4	-0.301056	8.06717	-6.81843	3.04903e-11	2.11007e-09	15.125
PNPO	0.245875	8.43777	6.81684	3.07952e-11	2.12265e-09	15.1154
PARP8	-0.230696	10.9907	-6.80302	3.35924e-11	2.30623e-09	15.0318
STYX	-0.211569	10.2779	-6.80096	3.40294e-11	2.32487e-09	15.0193
ERMN	-0.324674	6.04526	-6.80047	3.41338e-11	2.32487e-09	15.0164
CHD9	-0.173821	9.64474	-6.79832	3.45989e-11	2.34727e-09	15.0033
KIAA1522	0.161234	7.07199	6.79506	3.53145e-11	2.38643e-09	14.9836
SYNE3	0.251645	8.97916	6.79055	3.63275e-11	2.4453e-09	14.9564
ATM	-0.274461	10.8699	-6.78739	3.70536e-11	2.48447e-09	14.9374
CLEC11A	0.186997	6.93757	6.78128	3.85012e-11	2.57152e-09	14.9005
INVS	-0.17907	8.2898	-6.78034	3.87288e-11	2.57258e-09	14.8948
NEURL4	0.189587	7.45001	6.77953	3.89265e-11	2.57258e-09	14.8899
DHX36	-0.275088	8.8445	-6.77937	3.89649e-11	2.57258e-09	14.889
UBR2	-0.183577	10.3761	-6.76919	4.153e-11	2.73147e-09	14.8276
DCXR	0.309439	9.65551	6.7624	4.3331e-11	2.83909e-09	14.7868
SLC25A34	0.169195	7.10142	6.75267	4.60486e-11	3.00572e-09	14.7282
COMT	0.212084	9.36502	6.73991	4.98681e-11	3.24274e-09	14.6516
C3orf38	-0.210983	8.74151	-6.73518	5.13586e-11	3.32711e-09	14.6232
CARD9	0.178782	8.11109	6.73382	5.17974e-11	3.34297e-09	14.6151
RBBP6	-0.133851	9.4312	-6.72782	5.37712e-11	3.45382e-09	14.5791
MAP3K2	-0.217149	9.73992	-6.72739	5.39158e-11	3.45382e-09	14.5765
CASP8	-0.203919	10.4423	-6.72384	5.51216e-11	3.50916e-09	14.5552
ZNF33A	-0.264294	8.16106	-6.72365	5.5187e-11	3.50916e-09	14.5541
PREB	0.154564	8.99472	6.71807	5.71361e-11	3.6064e-09	14.5207
LMNTD2	0.136161	7.52747	6.7168	5.75906e-11	3.6064e-09	14.5131
VPS13B	-0.15728	9.9037	-6.71678	5.75953e-11	3.6064e-09	14.513
MTX1	0.19356	8.30378	6.7164	5.77306e-11	3.6064e-09	14.5107
DHRS11	0.152424	6.8289	6.71632	5.77627e-11	3.6064e-09	14.5102
PLD3	0.306472	10.0242	6.71444	5.84422e-11	3.63118e-09	14.4989
N4BP2	-0.298793	7.94227	-6.71405	5.8581e-11	3.63118e-09	14.4967
UFL1	-0.218303	9.06021	-6.71262	5.91057e-11	3.64716e-09	14.4881
GPR162	0.36688	7.70585	6.71199	5.93381e-11	3.64716e-09	14.4843
RBMX	-0.154561	9.73495	-6.71162	5.94738e-11	3.64716e-09	14.4821
SLC39A1	0.194127	7.88084	6.70911	6.04108e-11	3.68296e-09	14.4671
CDK17	-0.227654	9.05175	-6.70891	6.0485e-11	3.68296e-09	14.4659
ZRANB2	-0.251316	10.0493	-6.70579	6.16701e-11	3.7419e-09	14.4472
MFSD8	-0.235684	9.42709	-6.7045	6.21648e-11	3.75868e-09	14.4395
PTPN22	-0.289357	9.44024	-6.7022	6.30595e-11	3.79944e-09	14.4258
ZBTB44	-0.216813	9.82644	-6.70076	6.36257e-11	3.82021e-09	14.4172
CD2AP	-0.244945	8.74529	-6.69984	6.39916e-11	3.82883e-09	14.4117
GALE	0.145445	6.92691	6.69804	6.47081e-11	3.8583e-09	14.401
LMBR1	-0.210721	9.76932	-6.6961	6.54922e-11	3.89159e-09	14.3894
KIAA0513	0.253368	9.15296	6.69386	6.6412e-11	3.93268e-09	14.376
ZC3H18	0.168923	9.50835	6.69157	6.736e-11	3.97516e-09	14.3623
MED6	-0.230017	8.5316	-6.68633	6.95845e-11	4.06302e-09	14.3311
LRRC58	-0.129235	9.47564	-6.68613	6.96735e-11	4.06302e-09	14.3299
PPIG	-0.225137	7.5959	-6.68589	6.97769e-11	4.06302e-09	14.3284
SHC1	0.16884	8.61952	6.68585	6.97919e-11	4.06302e-09	14.3282
PIK3C3	-0.14096	9.94853	-6.68374	7.07095e-11	4.10258e-09	14.3157
KCNJ14	0.184905	6.25026	6.68198	7.14858e-11	4.1154e-09	14.3052
ITCH	-0.19759	10.3521	-6.68151	7.16964e-11	4.1154e-09	14.3023
UBR1	-0.222577	9.16294	-6.68141	7.17397e-11	4.1154e-09	14.3017
PRKD3	-0.215064	7.50344	-6.68093	7.19554e-11	4.1154e-09	14.2989
ACVRL1	0.222186	6.79548	6.68055	7.21246e-11	4.1154e-09	14.2966
MYCBP2	-0.155551	10.325	-6.6773	7.35903e-11	4.17459e-09	14.2772
ARL6IP4	0.21993	9.51807	6.67718	7.36464e-11	4.17459e-09	14.2765
COMMD10	-0.20408	8.76277	-6.67397	7.51244e-11	4.24441e-09	14.2574
IZUMO4	0.145778	6.98474	6.6716	7.62334e-11	4.29298e-09	14.2433
TMEM106B	-0.285134	8.72901	-6.6655	7.91632e-11	4.44346e-09	14.207
TTC14	-0.234118	9.36601	-6.66449	7.96601e-11	4.45683e-09	14.201
BAX	0.202964	9.83161	6.66186	8.0966e-11	4.51523e-09	14.1854
CCDC61	0.14696	7.99653	6.65878	8.25239e-11	4.58727e-09	14.1671
PTPRC	-0.13393	12.0673	-6.65446	8.47553e-11	4.69615e-09	14.1414
ATG2B	-0.189204	9.15481	-6.65391	8.50417e-11	4.69692e-09	14.1382
TPCN2	0.213033	8.7292	6.65301	8.5515e-11	4.70797e-09	14.1328
DUSP23	0.162116	8.69915	6.64947	8.7405e-11	4.7967e-09	14.1118
SLCO4C1	-0.402734	7.71194	-6.6476	8.84191e-11	4.83695e-09	14.1007
SIGLEC7	0.308562	8.50811	6.64409	9.03596e-11	4.92746e-09	14.0798
ARPP19	-0.215478	8.86271	-6.64253	9.12328e-11	4.95938e-09	14.0706
PI4KB	0.130785	9.15485	6.64075	9.22362e-11	4.99816e-09	14.0601
CLK1	-0.290214	9.79021	-6.63892	9.32829e-11	5.01206e-09	14.0492
POLDIP3	0.141111	9.35651	6.63883	9.33372e-11	5.01206e-09	14.0486
PPP2R5B	0.211665	8.11564	6.63878	9.33653e-11	5.01206e-09	14.0484
TRIM7	0.168539	6.40968	6.63373	9.63148e-11	5.13445e-09	14.0184
HSF4	0.181054	7.44856	6.63232	9.71561e-11	5.13445e-09	14.0101
TYMP	0.321953	9.63193	6.63211	9.72838e-11	5.13445e-09	14.0088
ARFRP1	0.145506	7.72688	6.632	9.73512e-11	5.13445e-09	14.0082
RGL2	0.249352	9.05088	6.63191	9.74053e-11	5.13445e-09	14.0076
UBL3	-0.185911	8.51228	-6.63158	9.76038e-11	5.13445e-09	14.0057
OARD1	-0.23713	7.92394	-6.63136	9.77309e-11	5.13445e-09	14.0044
ZDHHC17	-0.219199	9.07488	-6.62927	9.89974e-11	5.18518e-09	13.992
EXOSC3	-0.290341	8.14582	-6.62442	1.02001e-10	5.31962e-09	13.9633
LRRC70	-0.220028	4.83216	-6.62413	1.02182e-10	5.31962e-09	13.9616
KLHL7	-0.24594	7.2813	-6.61852	1.05772e-10	5.48997e-09	13.9284
TRADD	0.236019	8.77865	6.6176	1.06368e-10	5.5043e-09	13.923
ACBD6	-0.217256	7.08362	-6.61664	1.07004e-10	5.52064e-09	13.9173
FYN	-0.150103	10.6552	-6.61478	1.08233e-10	5.56737e-09	13.9063
SEC24B	-0.117717	10.0444	-6.61305	1.09391e-10	5.61021e-09	13.896
RPL30	-0.174701	12.5313	-6.60926	1.11966e-10	5.72524e-09	13.8737
CD47	-0.277308	11.4084	-6.60375	1.15823e-10	5.89659e-09	13.8411
LYSMD3	-0.241276	8.81032	-6.60349	1.16002e-10	5.89659e-09	13.8396
EIF5B	-0.226556	8.94017	-6.60206	1.17026e-10	5.93113e-09	13.8312
ANKAR	-0.248545	6.93795	-6.60135	1.17542e-10	5.93986e-09	13.8269
ATF7IP	-0.149132	11.3841	-6.59978	1.18674e-10	5.9795e-09	13.8177
RGPD1	-0.218152	10.3974	-6.59485	1.22325e-10	6.14548e-09	13.7886
RAB4A	-0.264968	8.07709	-6.59293	1.23769e-10	6.19998e-09	13.7773
ULK4	-0.187036	7.7701	-6.58718	1.28212e-10	6.40393e-09	13.7434
KCTD21	0.251639	7.82563	6.58433	1.30471e-10	6.46439e-09	13.7266
FBXW11	-0.118106	8.68171	-6.58388	1.30829e-10	6.46439e-09	13.724
PRPS1	-0.219568	8.24196	-6.58383	1.30867e-10	6.46439e-09	13.7237
CYBA	0.187862	9.66931	6.58376	1.30923e-10	6.46439e-09	13.7233
ALG13	-0.170795	8.29707	-6.58016	1.33841e-10	6.57379e-09	13.7021
COLGALT1	0.219134	9.92827	6.58009	1.33902e-10	6.57379e-09	13.7017
VAMP4	-0.252291	9.48737	-6.57757	1.3598e-10	6.65682e-09	13.6869
UBE2Q2	-0.22917	8.86471	-6.57628	1.37063e-10	6.69084e-09	13.6792
CANT1	0.254765	8.43005	6.56338	1.48315e-10	7.21965e-09	13.6034
ERP27	-0.211354	9.78792	-6.55982	1.51569e-10	7.35731e-09	13.5825
NPEPL1	0.215139	8.31638	6.55911	1.52226e-10	7.36845e-09	13.5784
RECQL	-0.24568	8.60258	-6.55827	1.53016e-10	7.38591e-09	13.5734
DUS4L	-0.172969	6.95792	-6.55616	1.54999e-10	7.46074e-09	13.561
LNPEP	-0.1758	11.1646	-6.55183	1.59144e-10	7.63892e-09	13.5357
MRPS11	0.228972	9.33376	6.55009	1.60851e-10	7.69942e-09	13.5254
PSME4	-0.198921	9.52712	-6.54844	1.62475e-10	7.75558e-09	13.5158
CLEC2D	-0.361178	10.3238	-6.54421	1.66715e-10	7.92366e-09	13.491
MTG2	0.177647	8.19193	6.54402	1.66915e-10	7.92366e-09	13.4898
MTBP	-0.31346	6.2061	-6.54334	1.67611e-10	7.9348e-09	13.4859
NCR3LG1	-0.264812	6.9679	-6.54135	1.69653e-10	7.99368e-09	13.4742
RNF138	-0.219094	8.41456	-6.54122	1.69782e-10	7.99368e-09	13.4735
STYXL1	0.206138	7.96198	6.54007	1.70978e-10	8.02803e-09	13.4667
RNASEH2B	-0.252333	8.81536	-6.53752	1.7366e-10	8.13184e-09	13.4518
CD300C	0.281791	10.5953	6.53621	1.75049e-10	8.16676e-09	13.4441
CLEC2B	-0.287045	8.91442	-6.53592	1.75354e-10	8.16676e-09	13.4424
COPB1	-0.240281	9.59563	-6.52711	1.85013e-10	8.59339e-09	13.3909
MKLN1	-0.185504	9.75653	-6.51732	1.9637e-10	9.09635e-09	13.3337
UVRAG	-0.161033	10.045	-6.51648	1.9737e-10	9.11818e-09	13.3288
MSRB1	0.270772	8.7267	6.51579	1.98207e-10	9.13237e-09	13.3247
PRIM2	-0.220651	7.53616	-6.5136	2.00859e-10	9.22985e-09	13.312
USP34	-0.191585	10.6168	-6.51102	2.04026e-10	9.35048e-09	13.2969
SMTN	0.158269	6.74583	6.50949	2.05934e-10	9.41287e-09	13.288
HAUS6	-0.251951	7.914	-6.50886	2.06721e-10	9.42386e-09	13.2843
LTBR	0.295578	8.91953	6.5065	2.09699e-10	9.53437e-09	13.2706
TUT1	0.169381	7.80859	6.50508	2.1152e-10	9.56935e-09	13.2623
MCAT	0.113146	7.23339	6.50503	2.11579e-10	9.56935e-09	13.262
DRG2	0.14617	9.38122	6.50113	2.16653e-10	9.77319e-09	13.2392
NEK7	-0.192409	9.98832	-6.50051	2.17465e-10	9.78422e-09	13.2356
NDOR1	0.184025	8.2429	6.49884	2.19673e-10	9.85784e-09	13.2259
LSM6	-0.20613	8.57534	-6.48797	2.34635e-10	1.05019e-08	13.1626
DCUN1D1	-0.310164	8.10842	-6.48604	2.37399e-10	1.05981e-08	13.1514
SETD2	-0.11499	10.4386	-6.48511	2.38738e-10	1.06303e-08	13.146
VENTX	0.247416	7.99673	6.48367	2.40818e-10	1.06953e-08	13.1376
PTAR1	-0.17595	10.454	-6.48044	2.45572e-10	1.08784e-08	13.1188
SPEF2	-0.275596	6.04794	-6.47731	2.50275e-10	1.10451e-08	13.1006
PRKACB	-0.259498	10.3199	-6.47679	2.51058e-10	1.10451e-08	13.0976
GPATCH2L	-0.130623	10.1302	-6.47661	2.51327e-10	1.10451e-08	13.0966
CA5B	-0.237163	10.2067	-6.47624	2.51899e-10	1.10451e-08	13.0944
DENND6B	0.145397	7.66498	6.47342	2.5622e-10	1.12026e-08	13.0781
IFFO1	0.240996	8.32415	6.47306	2.56792e-10	1.12026e-08	13.0759
STK39	-0.187305	9.91376	-6.47113	2.59799e-10	1.13052e-08	13.0647
LRRC45	0.135478	6.95466	6.46506	2.695e-10	1.16978e-08	13.0295
ESCO1	-0.250816	7.79392	-6.46239	2.73886e-10	1.18583e-08	13.014
ADAM22	-0.263574	5.89477	-6.46125	2.75764e-10	1.19097e-08	13.0075
S100PBP	-0.191375	9.01725	-6.45999	2.77878e-10	1.19421e-08	13.0001
ATP8A1	-0.296617	9.40136	-6.45986	2.78091e-10	1.19421e-08	12.9994
NADK2	-0.240896	7.42068	-6.45955	2.78618e-10	1.19421e-08	12.9976
NISCH	0.170777	8.90315	6.45915	2.79286e-10	1.19421e-08	12.9953
RPS6KA3	-0.205658	10.8219	-6.45487	2.86587e-10	1.22239e-08	12.9705
ARID4B	-0.231596	8.80848	-6.45285	2.90113e-10	1.23438e-08	12.9587
CGGBP1	-0.167583	9.91195	-6.4514	2.92654e-10	1.24212e-08	12.9504
ZDHHC6	-0.17265	9.54809	-6.45002	2.95102e-10	1.24937e-08	12.9423
CWF19L2	-0.272004	7.9747	-6.44962	2.95813e-10	1.24937e-08	12.94
TPK1	-0.221888	8.28137	-6.44826	2.98249e-10	1.25658e-08	12.9322
DVL1	0.148136	8.28025	6.44317	3.07535e-10	1.29255e-08	12.9027
WDR83	0.122786	7.17148	6.43986	3.13731e-10	1.31538e-08	12.8836
ZDHHC21	-0.260528	8.45187	-6.43745	3.18318e-10	1.33137e-08	12.8696
BRWD1	-0.250855	9.15895	-6.43171	3.29489e-10	1.37476e-08	12.8365
PKN2	-0.20416	9.70479	-6.43028	3.32337e-10	1.38329e-08	12.8282
MYBL1	-0.463748	9.93524	-6.42807	3.36795e-10	1.39847e-08	12.8154
PLEKHO2	0.223821	9.66886	6.42219	3.48891e-10	1.44522e-08	12.7815
RAB35	0.188573	9.03112	6.42153	3.50286e-10	1.44751e-08	12.7777
ZNF529	-0.256874	7.67563	-6.42069	3.52051e-10	1.45133e-08	12.7729
FRMD8	0.170352	7.68841	6.41506	3.64168e-10	1.4977e-08	12.7404
ZNF254	-0.228637	8.18976	-6.41075	3.73703e-10	1.53325e-08	12.7156
COG6	-0.258027	8.96421	-6.40983	3.7578e-10	1.53811e-08	12.7102
ZMYM2	-0.142028	10.5133	-6.40437	3.88287e-10	1.58553e-08	12.6788
ALOX5	0.211816	10.923	6.40176	3.9439e-10	1.60649e-08	12.6638
TOP2B	-0.266409	9.41657	-6.40139	3.95284e-10	1.60649e-08	12.6616
PTBP2	-0.194861	9.47463	-6.40086	3.96532e-10	1.60777e-08	12.6586
ZNF785	0.170835	8.11128	6.39767	4.04173e-10	1.63491e-08	12.6403
YWHAZ	-0.154657	11.7084	-6.39321	4.15118e-10	1.67142e-08	12.6146
CFL2	-0.340539	6.78694	-6.3932	4.1514e-10	1.67142e-08	12.6146
ARRDC2	0.200806	9.05677	6.39202	4.18092e-10	1.67938e-08	12.6078
LY75-CD302	-0.174163	10.5249	-6.39068	4.21446e-10	1.68892e-08	12.6001
DEF8	0.194002	8.60462	6.38961	4.24162e-10	1.69586e-08	12.5939
KLC4	0.0919377	7.38904	6.38855	4.26846e-10	1.70264e-08	12.5879
ARFGEF1	-0.148205	9.68888	-6.38278	4.41839e-10	1.75838e-08	12.5547
RGL3	0.139248	6.38875	6.38207	4.4372e-10	1.76179e-08	12.5507
FAM161B	0.131148	7.50226	6.37891	4.5219e-10	1.7908e-08	12.5325
KAT5	0.106744	8.42751	6.37857	4.53105e-10	1.7908e-08	12.5306
CEP85L	-0.201465	8.94224	-6.37734	4.56439e-10	1.79985e-08	12.5235
KDM4B	0.177413	8.44028	6.37623	4.59479e-10	1.8077e-08	12.5171
EMC2	-0.251624	8.19824	-6.37463	4.63899e-10	1.82093e-08	12.508
DDB2	0.209303	9.7142	6.36933	4.78822e-10	1.87524e-08	12.4776
MATR3	-0.184286	9.54497	-6.36767	4.83567e-10	1.88592e-08	12.4681
ANKRD12	-0.21461	9.80396	-6.36761	4.83739e-10	1.88592e-08	12.4678
WDR82	-0.175889	11.0477	-6.36563	4.89494e-10	1.90405e-08	12.4564
SLC9A1	0.229322	8.51206	6.36006	5.06027e-10	1.96393e-08	12.4245
SLC4A4	-0.388826	7.36934	-6.35952	5.07671e-10	1.96588e-08	12.4214
HMGB1	-0.198124	9.705	-6.35577	5.19147e-10	2.00582e-08	12.3999
DHX58	0.272911	7.77703	6.35469	5.22499e-10	2.01425e-08	12.3938
BTBD9	-0.151902	8.54966	-6.35105	5.33924e-10	2.0537e-08	12.373
MAD1L1	0.122198	8.28998	6.35062	5.35307e-10	2.05444e-08	12.3705
PCK2	0.191161	8.29051	6.34992	5.37547e-10	2.05845e-08	12.3665
EMILIN2	0.227249	9.76495	6.34771	5.44649e-10	2.08102e-08	12.3539
PCM1	-0.203616	9.64215	-6.34506	5.53318e-10	2.10546e-08	12.3387
MYO9A	-0.210972	8.24276	-6.34501	5.53488e-10	2.10546e-08	12.3384
TRAPPC5	0.279201	9.79243	6.34448	5.55226e-10	2.10741e-08	12.3354
PCGF1	0.161843	7.47672	6.34401	5.56792e-10	2.10871e-08	12.3327
IKBKE	0.17668	9.36702	6.3435	5.58477e-10	2.11046e-08	12.3298
LRP1	0.337249	10.9584	6.33876	5.74449e-10	2.16606e-08	12.3028
TRIM25	0.244546	10.3346	6.33808	5.76778e-10	2.1701e-08	12.2989
CDCA8	0.165197	6.44691	6.33736	5.79242e-10	2.17462e-08	12.2948
ZZZ3	-0.179475	9.21996	-6.33683	5.81063e-10	2.17671e-08	12.2918
CAPN1	0.24031	9.17862	6.33602	5.83892e-10	2.17933e-08	12.2871
SLC10A7	-0.152298	9.03357	-6.3359	5.8429e-10	2.17933e-08	12.2865
IDH3B	0.179613	8.59228	6.33469	5.88524e-10	2.19038e-08	12.2795
MAN2B1	0.199499	10.8228	6.32807	6.12132e-10	2.27291e-08	12.2418
KCNQ5	-0.311467	6.97904	-6.32774	6.13337e-10	2.27291e-08	12.2399
IL6R	0.252503	9.5603	6.32563	6.21048e-10	2.29655e-08	12.2279
CTDSPL2	-0.175121	9.94516	-6.32284	6.31439e-10	2.32636e-08	12.212
METTL15	-0.260866	7.62109	-6.32274	6.3181e-10	2.32636e-08	12.2114
SDAD1	-0.305996	7.56082	-6.32207	6.34315e-10	2.3306e-08	12.2076
CCSER2	-0.22441	9.98456	-6.32065	6.39695e-10	2.34537e-08	12.1995
CCDC88B	0.137332	7.67798	6.31688	6.54139e-10	2.39323e-08	12.1781
NUCB1	0.203891	9.69691	6.31585	6.58139e-10	2.40276e-08	12.1722
BDP1	-0.183055	9.4764	-6.31283	6.70036e-10	2.44103e-08	12.155
SMC5	-0.184935	9.33133	-6.31144	6.75584e-10	2.4555e-08	12.1471
AQR	-0.140535	10.032	-6.31112	6.76858e-10	2.4555e-08	12.1453
KIAA1109	-0.181043	10.1727	-6.31001	6.81313e-10	2.46647e-08	12.139
NFATC3	-0.15634	11.0024	-6.30746	6.91718e-10	2.49406e-08	12.1245
TRPC4AP	0.104034	10.0265	6.30743	6.9183e-10	2.49406e-08	12.1243
PIH1D1	0.149657	7.46956	6.30336	7.0871e-10	2.54958e-08	12.1012
CEP57L1	-0.23395	5.32219	-6.30259	7.11956e-10	2.55592e-08	12.0968
PARVG	0.211301	10.7193	6.301	7.18655e-10	2.57327e-08	12.0878
ZNHIT6	-0.279557	8.25474	-6.30074	7.19776e-10	2.57327e-08	12.0863
USP38	-0.153028	9.03879	-6.29809	7.31167e-10	2.60859e-08	12.0713
KIF20B	-0.307839	6.20638	-6.2967	7.37169e-10	2.62457e-08	12.0634
RBM26	-0.15799	10.0396	-6.29191	7.58347e-10	2.69344e-08	12.0362
CPNE3	-0.165569	10.0064	-6.29155	7.59968e-10	2.69344e-08	12.0342
CD82	0.246335	9.24707	6.29128	7.61203e-10	2.69344e-08	12.0326
TBC1D19	-0.34579	8.32511	-6.28625	7.84176e-10	2.76904e-08	12.0041
CNOT1	-0.0926287	11.397	-6.27954	8.15853e-10	2.87501e-08	11.9661
RABGAP1L	-0.210274	9.17006	-6.27911	8.17904e-10	2.87604e-08	11.9637
VPS28	0.261229	9.56356	6.27879	8.19485e-10	2.87604e-08	11.9618
G2E3	-0.26752	7.35046	-6.27826	8.22023e-10	2.87908e-08	11.9589
NAA16	-0.239331	8.9645	-6.27682	8.29056e-10	2.89783e-08	11.9507
NUP153	-0.133542	10.3793	-6.2758	8.34061e-10	2.90942e-08	11.9449
ABHD17B	-0.162833	7.39723	-6.27202	8.52864e-10	2.969e-08	11.9235
FAM3C	-0.256537	7.71351	-6.26842	8.71138e-10	3.0265e-08	11.9032
SKAP1	-0.309978	9.35011	-6.26802	8.73191e-10	3.02753e-08	11.9009
PPIL4	-0.254468	8.63306	-6.26592	8.84084e-10	3.05914e-08	11.889
TMCO6	0.151234	8.58912	6.26196	9.04946e-10	3.12506e-08	11.8667
FANCM	-0.272187	6.25705	-6.2613	9.08487e-10	3.13101e-08	11.8629
ATRX	-0.264987	8.54506	-6.25841	9.24079e-10	3.17839e-08	11.8466
SOWAHD	0.140892	6.95196	6.25792	9.26745e-10	3.18121e-08	11.8438
RPL23	-0.25646	7.99048	-6.25663	9.33809e-10	3.19909e-08	11.8365
FAM98C	0.133685	8.37014	6.25599	9.37327e-10	3.20477e-08	11.8329
C11orf96	0.167443	6.59116	6.24983	9.71913e-10	3.31644e-08	11.7982
SPR	0.165444	7.38007	6.24707	9.87792e-10	3.36396e-08	11.7826
SSTR3	0.165702	7.69369	6.24432	1.00387e-09	3.40938e-08	11.7671
USPL1	-0.204744	9.21038	-6.24412	1.00509e-09	3.40938e-08	11.766
MSMO1	-0.271856	8.03785	-6.24351	1.00867e-09	3.40994e-08	11.7626
ALG6	-0.265886	7.57412	-6.24342	1.00921e-09	3.40994e-08	11.762
ZNF91	-0.316834	9.62385	-6.24147	1.02086e-09	3.44255e-08	11.751
ZNF805	-0.197302	7.86699	-6.24067	1.02567e-09	3.45201e-08	11.7465
NXF3	0.151866	4.91627	6.23642	1.05153e-09	3.53216e-08	11.7226
PSTPIP1	0.153768	9.26018	6.22923	1.09688e-09	3.67732e-08	11.6821
UQCRB	-0.305781	7.58951	-6.22821	1.10348e-09	3.69225e-08	11.6764
GLMN	-0.305048	7.16888	-6.22509	1.12385e-09	3.75313e-08	11.6588
ITGA3	0.170034	6.80912	6.22469	1.12649e-09	3.75467e-08	11.6566
ENG	0.25471	8.93389	6.22258	1.14047e-09	3.79394e-08	11.6448
STAT6	0.147379	10.8462	6.2215	1.14773e-09	3.81072e-08	11.6387
PLCL2	-0.17688	9.51023	-6.21997	1.15806e-09	3.83762e-08	11.6301
ACOT8	0.124843	8.24812	6.21764	1.17396e-09	3.88284e-08	11.617
CHORDC1	-0.310035	8.77049	-6.21576	1.18693e-09	3.91822e-08	11.6065
SET	-0.196914	10.2148	-6.21435	1.19679e-09	3.94211e-08	11.5985
WDR44	-0.174903	8.78235	-6.21407	1.19874e-09	3.94211e-08	11.597
ZNF646	0.198523	7.7156	6.21189	1.21416e-09	3.98522e-08	11.5847
TLE3	0.252136	9.41839	6.21038	1.22489e-09	4.00939e-08	11.5763
ATAD3B	0.119956	8.14288	6.2102	1.22618e-09	4.00939e-08	11.5753
CUL5	-0.217004	8.1924	-6.20954	1.23098e-09	4.01748e-08	11.5715
SLC38A1	-0.248833	11.5027	-6.20828	1.24003e-09	4.03934e-08	11.5645
DDIT4L	0.174858	5.66358	6.20611	1.25587e-09	4.08323e-08	11.5523
WDR26	-0.143663	9.82897	-6.20206	1.28599e-09	4.1733e-08	11.5296
CEP78	-0.423023	9.03442	-6.19995	1.30197e-09	4.21722e-08	11.5177
GPBP1	-0.176157	10.1	-6.19904	1.3089e-09	4.23171e-08	11.5127
PARP15	-0.317759	10.1787	-6.19783	1.3182e-09	4.25378e-08	11.5059
NOL3	0.163926	7.37094	6.1972	1.32305e-09	4.26144e-08	11.5024
CLIP3	0.146579	7.42967	6.19675	1.32647e-09	4.26449e-08	11.4999
TAX1BP1	-0.207578	9.71495	-6.19431	1.34553e-09	4.31183e-08	11.4862
SBNO2	0.223282	8.4917	6.19423	1.34619e-09	4.31183e-08	11.4857
ACTR3	-0.162673	11.4565	-6.19374	1.35005e-09	4.31615e-08	11.483
TP53I3	0.204117	6.96043	6.19197	1.36403e-09	4.35277e-08	11.4731
BCAP31	0.174608	9.43214	6.19078	1.37355e-09	4.37462e-08	11.4664
DRAP1	0.201876	9.3051	6.19048	1.37595e-09	4.37462e-08	11.4648
RBM34	-0.190179	8.15918	-6.19013	1.37878e-09	4.37554e-08	11.4628
DDX20	-0.18649	8.02461	-6.18569	1.41497e-09	4.48211e-08	11.4379
PFDN2	0.141774	8.54964	6.18533	1.4179e-09	4.48317e-08	11.436
GTF2F1	0.114629	8.73099	6.18448	1.42495e-09	4.49721e-08	11.4312
CYHR1	0.11862	7.74719	6.18242	1.44221e-09	4.54337e-08	11.4197
VAV3	-0.209821	9.09671	-6.18187	1.44678e-09	4.54944e-08	11.4166
ZKSCAN8	-0.179958	9.29916	-6.17857	1.47492e-09	4.62948e-08	11.3981
CASD1	-0.258123	9.10292	-6.1767	1.49109e-09	4.67172e-08	11.3877
MTM1	-0.188063	8.35311	-6.17527	1.50358e-09	4.7023e-08	11.3797
PTGES3	-0.255953	9.87989	-6.17362	1.51807e-09	4.7381e-08	11.3705
RBM41	-0.24016	7.4613	-6.17334	1.52052e-09	4.7381e-08	11.369
RANBP2	-0.234685	8.83728	-6.17072	1.54391e-09	4.8023e-08	11.3543
TPCN1	0.246365	9.4792	6.1671	1.57676e-09	4.89563e-08	11.3341
MYSM1	-0.197074	10.1349	-6.16652	1.5821e-09	4.90338e-08	11.3309
NAA35	-0.172054	9.14807	-6.16342	1.61092e-09	4.98374e-08	11.3136
RUFY2	-0.219061	8.29919	-6.16098	1.63386e-09	5.04565e-08	11.3
PEX16	0.114893	7.91653	6.15908	1.65204e-09	5.09266e-08	11.2894
TRAPPC13	-0.246008	6.55341	-6.15766	1.6657e-09	5.12481e-08	11.2815
TMSB4X	-0.180031	11.9044	-6.15725	1.66967e-09	5.12481e-08	11.2792
DZIP1L	0.167533	6.24715	6.15708	1.67139e-09	5.12481e-08	11.2783
COPS2	-0.265697	9.93155	-6.15586	1.68329e-09	5.15212e-08	11.2715
FOXN2	-0.197027	9.48559	-6.15519	1.68979e-09	5.16286e-08	11.2678
TOP3B	0.154617	8.82367	6.15137	1.72769e-09	5.26929e-08	11.2465
ISOC2	0.170203	7.88071	6.15028	1.73867e-09	5.29343e-08	11.2404
CCS	0.118585	8.47993	6.14942	1.74742e-09	5.31068e-08	11.2356
DGCR6L	0.139869	7.91946	6.14768	1.76516e-09	5.35514e-08	11.2259
C1GALT1	-0.339148	8.99688	-6.14551	1.78753e-09	5.41348e-08	11.2139
RAP1GDS1	-0.222946	9.04427	-6.14483	1.79462e-09	5.42542e-08	11.2101
IRF3	0.1273	8.77434	6.14371	1.80626e-09	5.45105e-08	11.2039
ARL4C	-0.280742	9.73062	-6.14266	1.81729e-09	5.47476e-08	11.198
PNPLA6	0.24069	9.35347	6.14052	1.84001e-09	5.52948e-08	11.1861
ENO1	0.190005	11.4378	6.14034	1.84188e-09	5.52948e-08	11.1851
DNAJB14	-0.217905	9.21265	-6.13835	1.86329e-09	5.58405e-08	11.1741
RFNG	0.157839	7.64397	6.13801	1.86694e-09	5.58525e-08	11.1722
ZNF341	0.126992	7.44351	6.13719	1.87589e-09	5.60231e-08	11.1676
FBXL15	0.155477	6.45195	6.13557	1.89359e-09	5.63932e-08	11.1586
DPH6	-0.301685	8.12727	-6.13522	1.89744e-09	5.63932e-08	11.1567
PCMTD1	-0.230019	10.2491	-6.13476	1.9025e-09	5.63932e-08	11.1541
N4BP2L2	-0.186769	10.533	-6.13465	1.90366e-09	5.63932e-08	11.1535
FMR1	-0.198169	8.88116	-6.13456	1.90464e-09	5.63932e-08	11.153
ZNF524	0.155016	7.88631	6.13311	1.92077e-09	5.67729e-08	11.1449
NCOA7	-0.19632	8.36102	-6.12918	1.96492e-09	5.79785e-08	11.1232
RAB12	-0.147738	8.65831	-6.1288	1.96927e-09	5.80076e-08	11.121
PROCA1	0.137931	7.01415	6.12681	1.9921e-09	5.858e-08	11.11
ZNF394	-0.179583	10.1305	-6.12253	2.04199e-09	5.99447e-08	11.0863
NDRG1	0.175231	9.98252	6.11492	2.13393e-09	6.25371e-08	11.0441
HSPB11	-0.21584	7.10382	-6.11286	2.15943e-09	6.3086e-08	11.0327
ABI1	-0.147988	9.71346	-6.11282	2.15998e-09	6.3086e-08	11.0324
PCBP2	-0.154409	11.5716	-6.11153	2.1761e-09	6.32944e-08	11.0253
UBTD1	0.162824	8.14987	6.11152	2.17628e-09	6.32944e-08	11.0252
TMEM147	0.220702	9.6045	6.11137	2.17813e-09	6.32944e-08	11.0244
STX10	0.239881	8.94834	6.11031	2.19143e-09	6.35135e-08	11.0186
NF1	-0.132194	9.32673	-6.11019	2.19304e-09	6.35135e-08	11.0179
TBC1D2	0.292718	9.34072	6.10986	2.19714e-09	6.35253e-08	11.0161
CD33	0.311494	10.0983	6.10706	2.23306e-09	6.43837e-08	11.0006
ZNF92	-0.27392	7.75605	-6.10678	2.23667e-09	6.43837e-08	10.999
WEE1	-0.292149	7.1142	-6.10644	2.24102e-09	6.43837e-08	10.9971
SYAP1	-0.276239	8.27252	-6.10612	2.24519e-09	6.43837e-08	10.9954
PISD	0.213249	8.63932	6.10581	2.24915e-09	6.43837e-08	10.9937
AKAP7	-0.251842	6.95017	-6.10558	2.25212e-09	6.43837e-08	10.9924
ZCCHC7	-0.183375	8.34977	-6.10552	2.25298e-09	6.43837e-08	10.992
TBC1D17	0.161473	8.23809	6.10487	2.26143e-09	6.4518e-08	10.9885
PPP5C	0.169743	7.95125	6.09909	2.33811e-09	6.65954e-08	10.9565
TMEM150B	0.346202	8.7118	6.09814	2.35092e-09	6.685e-08	10.9513
SLC50A1	0.18721	9.08418	6.097	2.36647e-09	6.71371e-08	10.945
ARAP1	0.255696	9.90985	6.09683	2.36881e-09	6.71371e-08	10.944
HERC3	-0.138299	10.8089	-6.09613	2.37838e-09	6.72747e-08	10.9401
MRPS34	0.157277	8.28546	6.0959	2.38147e-09	6.72747e-08	10.9389
CCDC124	0.199975	8.71801	6.09515	2.3918e-09	6.74559e-08	10.9348
EHD4	0.193205	8.38356	6.09417	2.40542e-09	6.77144e-08	10.9293
PEPD	0.164685	10.283	6.09392	2.40883e-09	6.77144e-08	10.928
STK25	0.12416	8.85686	6.09363	2.41286e-09	6.77173e-08	10.9264
TEKT4	0.156547	7.0827	6.09296	2.42223e-09	6.78696e-08	10.9226
WDR48	-0.194341	8.34821	-6.09164	2.44072e-09	6.8199e-08	10.9154
GTF2H4	0.153346	7.3158	6.09141	2.44398e-09	6.8199e-08	10.9141
ZNF146	-0.216951	8.61202	-6.09127	2.44586e-09	6.8199e-08	10.9133
CLIP4	-0.213357	9.03896	-6.08993	2.46484e-09	6.86173e-08	10.9059
IMP4	0.139313	9.03009	6.08883	2.48056e-09	6.89437e-08	10.8998
SEC63	-0.126498	10.7025	-6.08666	2.51174e-09	6.96978e-08	10.8879
CHMP1B	-0.199531	8.66541	-6.08627	2.51734e-09	6.97409e-08	10.8857
KLRD1	-0.46918	9.93186	-6.0856	2.52702e-09	6.98967e-08	10.8821
MAN1B1	0.118689	8.00991	6.08108	2.5936e-09	7.1518e-08	10.8571
IL27RA	0.138466	8.51396	6.08106	2.59394e-09	7.1518e-08	10.857
CSAD	0.158437	8.53035	6.07812	2.63821e-09	7.26054e-08	10.8408
ZFP28	-0.203557	6.8684	-6.07788	2.64181e-09	7.26054e-08	10.8395
UBXN7	-0.156672	9.86495	-6.07684	2.65774e-09	7.2927e-08	10.8337
ANKRD44	-0.124036	11.0429	-6.07645	2.66374e-09	7.29754e-08	10.8316
TMEM79	0.145757	6.71801	6.07586	2.6728e-09	7.31073e-08	10.8283
NRAS	-0.134818	10.4174	-6.07449	2.69389e-09	7.3481e-08	10.8208
MRPL28	0.248159	8.61621	6.07442	2.69499e-09	7.3481e-08	10.8204
WDR33	-0.164064	9.74743	-6.07259	2.72346e-09	7.41401e-08	10.8103
B3GALT6	0.123929	7.82479	6.07197	2.73313e-09	7.4286e-08	10.8069
AP3D1	0.182953	9.72778	6.07165	2.73823e-09	7.43073e-08	10.8051
SLC38A2	-0.185644	10.7898	-6.06868	2.78524e-09	7.54642e-08	10.7888
ATP2B1	-0.222235	10.4344	-6.06609	2.82708e-09	7.64777e-08	10.7745
PHTF2	-0.200398	9.23312	-6.06065	2.91665e-09	7.8777e-08	10.7447
RAD50	-0.231317	9.39051	-6.0599	2.92927e-09	7.89939e-08	10.7405
SPSB4	0.171701	6.31644	6.05917	2.94157e-09	7.92019e-08	10.7365
RALGAPA1	-0.27242	9.56406	-6.05485	3.01542e-09	8.10635e-08	10.7128
KLHL17	0.134684	7.44325	6.05213	3.06274e-09	8.22073e-08	10.6978
ZNRF1	0.143756	7.12774	6.04843	3.12844e-09	8.38403e-08	10.6775
VDAC2	-0.208321	8.99974	-6.04705	3.15315e-09	8.43711e-08	10.67
C12orf75	-0.386997	9.27381	-6.04505	3.18953e-09	8.52123e-08	10.659
AGPAT3	0.140407	9.13678	6.0441	3.20699e-09	8.55337e-08	10.6538
SCAI	-0.25078	8.07869	-6.04377	3.21298e-09	8.55337e-08	10.652
PRMT5	0.140727	8.43236	6.04358	3.21645e-09	8.55337e-08	10.6509
AGL	-0.251332	8.11165	-6.0429	3.22914e-09	8.57389e-08	10.6472
TFDP2	-0.327223	8.56426	-6.04176	3.25014e-09	8.61148e-08	10.641
BRIX1	-0.261033	7.05583	-6.04137	3.25748e-09	8.61148e-08	10.6388
LCE1F	0.156131	7.56064	6.04133	3.25829e-09	8.61148e-08	10.6386
TRAPPC8	-0.210972	8.81023	-6.03821	3.31698e-09	8.75317e-08	10.6215
GTPBP8	-0.193016	7.52376	-6.03638	3.35188e-09	8.83174e-08	10.6114
ADNP	-0.159376	9.58614	-6.03419	3.39407e-09	8.92926e-08	10.5995
CDC73	-0.129121	9.93632	-6.0326	3.425e-09	8.9969e-08	10.5908
MFSD12	0.211895	8.52841	6.03107	3.45516e-09	9.06229e-08	10.5824
STRN4	0.207438	9.13067	6.029	3.49621e-09	9.15037e-08	10.5711
C7orf61	0.124059	7.36149	6.02884	3.49936e-09	9.15037e-08	10.5702
RNH1	0.2045	9.05993	6.02253	3.62784e-09	9.47196e-08	10.5357
MAP3K6	0.243018	7.51769	6.02173	3.64441e-09	9.50083e-08	10.5313
ATAD1	-0.197171	8.9988	-6.02057	3.66875e-09	9.54983e-08	10.5249
ARHGEF10L	0.205322	7.75729	6.02026	3.67509e-09	9.55191e-08	10.5233
ZNF141	-0.250611	9.30659	-6.01989	3.68298e-09	9.558e-08	10.5212
SCYL1	0.185616	9.10435	6.01871	3.70776e-09	9.60785e-08	10.5148
DOCK10	-0.162485	11.0655	-6.01692	3.74581e-09	9.69187e-08	10.505
EXOC7	0.13529	9.63697	6.01497	3.78779e-09	9.78467e-08	10.4943
STAB1	0.467351	9.44738	6.01473	3.79304e-09	9.78467e-08	10.493
RARS2	-0.196373	8.88396	-6.01439	3.8004e-09	9.789e-08	10.4912
PRKAA1	-0.173791	9.87145	-6.01254	3.8407e-09	9.87041e-08	10.4811
PDGFD	-0.44551	7.3179	-6.01241	3.84346e-09	9.87041e-08	10.4804
VAT1	0.167209	8.40754	6.00983	3.9005e-09	9.99785e-08	10.4663
CSPP1	-0.208492	7.35052	-6.00964	3.90468e-09	9.99785e-08	10.4652
TNPO1	-0.148623	10.0778	-6.00883	3.92263e-09	1.00289e-07	10.4608
SON	-0.0863066	10.5215	-6.00841	3.93213e-09	1.00383e-07	10.4585
PPP1R27	0.154507	6.21358	6.008	3.94138e-09	1.0047e-07	10.4563
ADCY7	0.17133	10.5376	6.00745	3.95372e-09	1.00636e-07	10.4533
PRAM1	0.255706	9.30483	6.00701	3.96365e-09	1.0074e-07	10.4509
BSG	0.174597	10.5087	6.00642	3.97686e-09	1.00927e-07	10.4477
TRIM28	0.163679	9.13024	6.00545	3.99889e-09	1.01337e-07	10.4424
UHRF2	-0.165049	9.70463	-6.00393	4.03383e-09	1.02072e-07	10.4341
THOC2	-0.196877	9.70597	-6.00237	4.06985e-09	1.02832e-07	10.4256
LONP1	0.123036	7.26987	6.00178	4.08337e-09	1.02887e-07	10.4224
PLBD2	0.225094	8.46463	6.0017	4.08541e-09	1.02887e-07	10.4219
UHRF1	0.131585	7.09397	6.0015	4.08992e-09	1.02887e-07	10.4208
PTPN4	-0.265839	9.04505	-6.00069	4.10881e-09	1.03211e-07	10.4164
SMARCD3	0.26121	8.32701	6.00022	4.11987e-09	1.03339e-07	10.4139
NDRG3	-0.14482	9.81295	-5.99765	4.18051e-09	1.04707e-07	10.3999
KAT6B	-0.168365	9.182	-5.99679	4.20111e-09	1.0507e-07	10.3952
RNASE1	0.484145	7.59174	5.99601	4.21975e-09	1.05384e-07	10.3909
KDM4C	-0.166094	9.68689	-5.99393	4.26992e-09	1.06482e-07	10.3796
ZFYVE19	0.124737	7.40738	5.99299	4.29292e-09	1.06901e-07	10.3745
TOX	-0.352726	8.52487	-5.98996	4.36743e-09	1.086e-07	10.358
BBX	-0.161116	9.71536	-5.98955	4.37767e-09	1.08601e-07	10.3557
CHD2	-0.154797	10.2625	-5.98945	4.38009e-09	1.08601e-07	10.3552
SPATA2L	0.141191	7.15315	5.98811	4.41376e-09	1.09278e-07	10.3479
LASP1	0.164017	9.06458	5.98691	4.44383e-09	1.09865e-07	10.3414
EHBP1	-0.189512	7.66284	-5.98624	4.46071e-09	1.10124e-07	10.3378
HPS3	-0.160039	10.19	-5.98345	4.53195e-09	1.11723e-07	10.3226
CARF	-0.251273	8.2167	-5.979	4.64793e-09	1.14419e-07	10.2984
CCNT1	-0.162082	9.53481	-5.97676	4.70762e-09	1.15723e-07	10.2862
AURKAIP1	0.15942	8.38435	5.97567	4.73675e-09	1.16273e-07	10.2803
ZGRF1	-0.247867	6.7786	-5.974	4.78187e-09	1.17214e-07	10.2712
CSDE1	-0.126369	11.835	-5.96993	4.89347e-09	1.19779e-07	10.2491
CEP290	-0.278537	6.64696	-5.9685	4.93317e-09	1.20579e-07	10.2414
MEOX1	0.152054	6.58409	5.96331	5.08054e-09	1.24005e-07	10.2132
STXBP5	-0.175748	9.20798	-5.96253	5.10297e-09	1.24377e-07	10.209
CAPN7	-0.198387	9.46383	-5.96138	5.13628e-09	1.24944e-07	10.2027
MMP17	0.202236	7.1899	5.96108	5.14517e-09	1.24944e-07	10.2011
TOMM20	-0.190303	8.55258	-5.96081	5.15302e-09	1.24944e-07	10.1996
FRAT2	0.197106	8.21023	5.96073	5.15523e-09	1.24944e-07	10.1992
MIEN1	0.229386	9.47804	5.95846	5.22207e-09	1.26386e-07	10.1869
TEX264	0.121706	8.07071	5.95788	5.23921e-09	1.26623e-07	10.1837
DCTN1	0.142492	8.98032	5.9545	5.34015e-09	1.28882e-07	10.1655
SH2D1A	-0.411477	8.74841	-5.94994	5.47994e-09	1.3207e-07	10.1407
RBM3	-0.183873	9.7738	-5.94953	5.49252e-09	1.32189e-07	10.1386
PAF1	0.14362	8.04718	5.94639	5.59085e-09	1.34368e-07	10.1216
ZSWIM3	0.183927	6.80618	5.94558	5.61659e-09	1.34798e-07	10.1172
ABCB8	0.111765	7.91505	5.94352	5.68219e-09	1.36183e-07	10.1061
APOBR	0.180949	7.56369	5.94254	5.71368e-09	1.36747e-07	10.1008
ANKRD49	-0.233291	8.57759	-5.9413	5.75409e-09	1.37524e-07	10.094
IAH1	-0.151515	9.21429	-5.94085	5.7685e-09	1.37677e-07	10.0916
LSM8	-0.224888	7.5087	-5.93955	5.81113e-09	1.38503e-07	10.0846
HIBCH	-0.282208	7.82362	-5.93902	5.82862e-09	1.38728e-07	10.0817
ATP11C	-0.177011	8.58238	-5.93818	5.85611e-09	1.3919e-07	10.0772
MEFV	0.248047	9.05868	5.93791	5.86512e-09	1.39212e-07	10.0757
DENND6A	-0.183485	9.31006	-5.93681	5.90186e-09	1.39891e-07	10.0698
KTN1	-0.227753	8.54458	-5.9331	6.02656e-09	1.42651e-07	10.0497
WIPF2	0.152967	7.59205	5.93273	6.03925e-09	1.42755e-07	10.0477
FDXR	0.152421	6.97438	5.93128	6.08886e-09	1.4373e-07	10.0399
ATP6V0D1	0.186118	11.6125	5.93083	6.10434e-09	1.43899e-07	10.0375
GSS	0.13869	8.19327	5.93028	6.12312e-09	1.44144e-07	10.0345
SECISBP2L	-0.155198	8.98585	-5.92849	6.18514e-09	1.45406e-07	10.0249
CNOT6L	-0.223501	10.1334	-5.92584	6.27835e-09	1.47396e-07	10.0106
MAML1	0.126922	8.50576	5.9252	6.30122e-09	1.47731e-07	10.0071
VASP	0.192433	8.93969	5.92453	6.32505e-09	1.48089e-07	10.0035
MGAT4A	-0.252253	10.3565	-5.92332	6.36807e-09	1.48894e-07	9.99699
KAT2B	-0.172278	10.497	-5.92196	6.41707e-09	1.49836e-07	9.98965
SP140L	-0.210712	9.5447	-5.92171	6.42602e-09	1.49842e-07	9.98832
ABCD3	-0.20974	8.71827	-5.92077	6.46036e-09	1.50439e-07	9.98322
CUL2	-0.177531	8.59957	-5.91973	6.49812e-09	1.51114e-07	9.97764
KLF16	0.207105	8.6144	5.9191	6.5212e-09	1.51446e-07	9.97425
AMD1	-0.168634	9.58237	-5.91863	6.5388e-09	1.51651e-07	9.97167
MIER1	-0.150866	9.2121	-5.91535	6.66048e-09	1.54265e-07	9.95402
NIT1	0.162599	8.01892	5.90846	6.92371e-09	1.60147e-07	9.91693
NAA25	-0.165481	9.42674	-5.90628	7.00886e-09	1.61698e-07	9.90524
POC1A	0.126548	6.03085	5.90627	7.00954e-09	1.61698e-07	9.90515
SP100	-0.160171	10.5545	-5.90538	7.04453e-09	1.62288e-07	9.90038
ZNF277	-0.19977	8.31609	-5.90279	7.14796e-09	1.64329e-07	9.88643
CC2D1A	0.127152	7.97585	5.90268	7.15221e-09	1.64329e-07	9.88587
ABHD12	0.111969	8.31268	5.89643	7.40774e-09	1.6989e-07	9.85228
KIZ	-0.158834	8.10198	-5.89623	7.41604e-09	1.6989e-07	9.85121
ZNF292	-0.179603	10.0945	-5.89599	7.42592e-09	1.6989e-07	9.84993
GPR89A	-0.226149	8.64663	-5.89581	7.43369e-09	1.6989e-07	9.84893
CFP	0.269396	10.3929	5.89522	7.45814e-09	1.70223e-07	9.84579
ZNF44	-0.211943	7.50967	-5.89413	7.50418e-09	1.71048e-07	9.8399
ARHGEF2	0.159429	9.68803	5.89349	7.53108e-09	1.71223e-07	9.83648
TXNRD2	0.150526	7.61335	5.89347	7.53173e-09	1.71223e-07	9.8364
ADNP2	-0.152463	7.71935	-5.891	7.63683e-09	1.73383e-07	9.82314
NDUFB11	0.237432	9.44468	5.88753	7.78715e-09	1.76563e-07	9.80449
VPS26A	-0.216933	8.68851	-5.88729	7.79737e-09	1.76563e-07	9.80323
XRN1	-0.179259	10.3284	-5.88556	7.87334e-09	1.78049e-07	9.79396
NFS1	0.1106	8.37081	5.88476	7.90874e-09	1.78615e-07	9.78967
FES	0.258832	8.52238	5.88204	8.03034e-09	1.81124e-07	9.77507
VRK1	-0.269932	8.30954	-5.87903	8.167e-09	1.83966e-07	9.75892
PTX4	0.161556	6.90115	5.87706	8.25728e-09	1.85756e-07	9.74841
NINJ2	0.166058	7.72101	5.87667	8.27549e-09	1.85923e-07	9.7463
PPP1R26	0.131685	6.69266	5.87556	8.32702e-09	1.86594e-07	9.74036
CHTF8	0.127354	9.36885	5.87556	8.32702e-09	1.86594e-07	9.74036
SMURF2	-0.138678	9.34826	-5.87527	8.34071e-09	1.86659e-07	9.73879
CLDN7	0.164079	6.89813	5.87225	8.48286e-09	1.89593e-07	9.72262
CCDC138	-0.224395	5.83263	-5.87185	8.50182e-09	1.89771e-07	9.72049
MMS22L	-0.229053	7.11024	-5.86777	8.69778e-09	1.93894e-07	9.69869
PTPN6	0.146735	10.5923	5.86672	8.74923e-09	1.94789e-07	9.69305
OSBPL8	-0.217444	10.0963	-5.86545	8.81149e-09	1.95592e-07	9.68627
PEX3	-0.264435	7.58555	-5.86538	8.81506e-09	1.95592e-07	9.68588
ARL5B	-0.167175	9.24626	-5.86529	8.81934e-09	1.95592e-07	9.68541
DNPH1	0.255398	8.37902	5.86458	8.85427e-09	1.95928e-07	9.68163
RBL1	-0.22334	8.91781	-5.86445	8.86109e-09	1.95928e-07	9.6809
PDZD7	0.166429	6.40896	5.86429	8.86863e-09	1.95928e-07	9.68008
ZNF583	-0.18633	7.38906	-5.86381	8.89283e-09	1.96212e-07	9.67748
ROCK1	-0.193549	9.86073	-5.86207	8.97939e-09	1.97868e-07	9.66821
MBTD1	-0.209879	8.87251	-5.86018	9.07475e-09	1.9954e-07	9.65811
U2AF2	0.143164	9.41089	5.86011	9.07843e-09	1.9954e-07	9.65772
GALNT1	-0.254391	8.57139	-5.85859	9.15574e-09	2.00983e-07	9.64961
TAOK2	0.147215	9.08308	5.85773	9.20007e-09	2.01699e-07	9.64499
IL4R	0.222933	9.91985	5.85749	9.21211e-09	2.01707e-07	9.64374
TET1	-0.188078	5.94613	-5.85693	9.24114e-09	2.02085e-07	9.64073
LILRB3	0.304297	10.3462	5.85567	9.30639e-09	2.0305e-07	9.634
BNC1	0.140262	5.35122	5.85562	9.30883e-09	2.0305e-07	9.63375
SIKE1	-0.215607	8.75701	-5.85185	9.50659e-09	2.07102e-07	9.61364
TCEA1	-0.197447	9.77541	-5.85131	9.53536e-09	2.07466e-07	9.61075
SLC35F5	-0.173816	9.43856	-5.85039	9.58427e-09	2.08267e-07	9.60586
DHX29	-0.183666	8.94104	-5.84653	9.79328e-09	2.12474e-07	9.58522
SSBP1	-0.206015	8.54884	-5.84636	9.80252e-09	2.12474e-07	9.58432
TET3	0.271039	9.40129	5.84607	9.81797e-09	2.12542e-07	9.58282
ABHD16A	0.188153	8.2671	5.84572	9.8373e-09	2.12693e-07	9.58093
ZNF688	0.147186	7.6548	5.84516	9.86836e-09	2.1308e-07	9.57792
ORAI3	0.171845	8.93964	5.84495	9.87991e-09	2.1308e-07	9.5768
CXCR4	-0.330299	10.6958	-5.84256	1.00123e-08	2.15665e-07	9.56407
FAM47C	0.15945	6.31012	5.84072	1.01151e-08	2.17607e-07	9.5543
YES1	-0.329463	7.26963	-5.84002	1.0155e-08	2.18193e-07	9.55053
NECAP2	0.136768	10.4174	5.83634	1.03653e-08	2.22434e-07	9.53094
RSRC1	-0.250019	8.38887	-5.8353	1.04252e-08	2.23442e-07	9.52542
PDF	0.0919888	8.01166	5.8346	1.0466e-08	2.24038e-07	9.52169
MED16	0.188872	8.9688	5.83294	1.05633e-08	2.25734e-07	9.51284
PIGL	-0.220455	8.41088	-5.8328	1.05715e-08	2.25734e-07	9.5121
ZNF746	0.153726	9.58455	5.83072	1.06943e-08	2.28073e-07	9.50106
SLC26A2	-0.170023	7.38868	-5.83029	1.07201e-08	2.28124e-07	9.49875
SLC46A2	0.267523	8.85879	5.83024	1.07231e-08	2.28124e-07	9.49848
RAD21	-0.166867	9.18513	-5.82884	1.08067e-08	2.2962e-07	9.49105
PADI1	0.133294	5.81386	5.82792	1.08619e-08	2.30249e-07	9.48618
GMFB	-0.216617	8.1294	-5.82769	1.08758e-08	2.30249e-07	9.48496
DNAJC24	-0.213002	7.28972	-5.82768	1.08764e-08	2.30249e-07	9.4849
USP35	0.162675	7.26414	5.82718	1.09072e-08	2.30618e-07	9.4822
TAF2	-0.157099	9.80004	-5.8268	1.09302e-08	2.30819e-07	9.48019
PPP1R1A	0.143035	6.77238	5.8264	1.09547e-08	2.31054e-07	9.47805
SHISA5	0.154954	11.5125	5.82482	1.1051e-08	2.3257e-07	9.46968
ZNF207	-0.11613	11.3847	-5.82478	1.10536e-08	2.3257e-07	9.46946
CMIP	0.215309	10.3572	5.82419	1.10896e-08	2.33044e-07	9.46634
C1RL	0.181666	8.11168	5.82313	1.11555e-08	2.34143e-07	9.46068
SEC13	0.137796	8.44636	5.82174	1.12417e-08	2.35666e-07	9.45332
OPA1	-0.180792	9.37891	-5.81943	1.13871e-08	2.38423e-07	9.44103
ATL2	-0.184868	8.17392	-5.81785	1.14872e-08	2.40228e-07	9.43266
LILRB2	0.278185	11.0331	5.81744	1.15138e-08	2.40395e-07	9.43045
RPS3A	-0.21309	10.9965	-5.81729	1.15231e-08	2.40395e-07	9.42967
DPP8	-0.163773	9.47185	-5.81186	1.18758e-08	2.47453e-07	9.40085
TGFBR1	-0.217605	9.64483	-5.81011	1.19918e-08	2.49568e-07	9.39156
PNKD	0.238936	7.94047	5.80919	1.20531e-08	2.50542e-07	9.38668
FIBP	0.169182	9.08194	5.80842	1.21047e-08	2.5131e-07	9.3826
EIF1AX	-0.319162	9.23578	-5.80783	1.21442e-08	2.51827e-07	9.37948
ZDHHC16	0.104921	8.968	5.80708	1.21945e-08	2.52566e-07	9.37553
DCAF16	-0.162744	9.30555	-5.8058	1.22819e-08	2.54071e-07	9.36871
ZNF621	-0.119227	8.08046	-5.80423	1.23893e-08	2.55986e-07	9.36038
ANKRD54	0.144941	7.83894	5.80357	1.24345e-08	2.56613e-07	9.3569
XYLT2	0.13324	7.90237	5.80039	1.26554e-08	2.60859e-07	9.34006
ETNK1	-0.175164	8.75899	-5.79938	1.27265e-08	2.6201e-07	9.33471
DHRS7B	0.175586	8.00998	5.79874	1.27714e-08	2.62622e-07	9.33134
MMADHC	-0.241592	8.68394	-5.79781	1.28378e-08	2.63673e-07	9.32638
RDH13	0.141198	8.06698	5.79528	1.30188e-08	2.66282e-07	9.313
ZNF345	-0.241227	7.09325	-5.79524	1.30216e-08	2.66282e-07	9.31279
DOT1L	0.191527	8.55416	5.79522	1.30227e-08	2.66282e-07	9.31271
CDK3	0.152806	6.89195	5.79517	1.30267e-08	2.66282e-07	9.31242
CDK10	0.198149	8.69026	5.79382	1.3124e-08	2.67953e-07	9.3053
APBB3	0.269058	9.53146	5.79342	1.31531e-08	2.68192e-07	9.30319
RBM10	0.129751	9.02697	5.79324	1.31668e-08	2.68192e-07	9.30219
SDSL	0.13554	6.83959	5.79045	1.33715e-08	2.72039e-07	9.28745
RPAP2	-0.202119	8.74924	-5.78722	1.36123e-08	2.76612e-07	9.27038
CES2	0.14776	8.39513	5.78657	1.3661e-08	2.77274e-07	9.26697
FZD2	0.227294	7.93065	5.78593	1.37101e-08	2.77923e-07	9.26354
GOLT1B	-0.265738	7.84232	-5.78573	1.37252e-08	2.77923e-07	9.26249
ZMAT5	0.181904	7.89576	5.7851	1.37729e-08	2.78563e-07	9.25917
AKR1A1	0.276774	8.71656	5.78459	1.38118e-08	2.79021e-07	9.25647
ENPP4	-0.259307	7.22638	-5.7838	1.38718e-08	2.79905e-07	9.25233
TBL1XR1	-0.172841	9.74171	-5.78355	1.38917e-08	2.79978e-07	9.25096
PHC3	-0.153122	8.69891	-5.78333	1.3908e-08	2.7998e-07	9.24984
MOB2	0.115941	7.35123	5.7828	1.39489e-08	2.80476e-07	9.24703
SPATA5	-0.222983	8.64345	-5.78216	1.39987e-08	2.81149e-07	9.24362
GPRC5A	0.185077	5.63557	5.78016	1.41542e-08	2.83941e-07	9.23306
BATF	0.149049	7.48152	5.77983	1.41794e-08	2.84116e-07	9.23136
ZBTB47	0.145436	7.29336	5.77827	1.43022e-08	2.86244e-07	9.22312
FADD	0.122386	8.81717	5.77677	1.44217e-08	2.88301e-07	9.21517
SRP9	-0.143721	9.77095	-5.77551	1.4522e-08	2.89968e-07	9.20855
DAPK3	0.114516	8.14341	5.77237	1.47757e-08	2.94694e-07	9.19199
SNX14	-0.215808	9.10934	-5.77155	1.48433e-08	2.95401e-07	9.18763
DYNLT3	-0.246548	7.79005	-5.77152	1.48455e-08	2.95401e-07	9.18749
TMX3	-0.214659	8.1292	-5.77048	1.49308e-08	2.96755e-07	9.18201
SLC46A3	-0.201005	8.46026	-5.76879	1.50708e-08	2.99193e-07	9.17309
NCL	-0.177982	10.2643	-5.76713	1.52094e-08	3.01598e-07	9.16434
KLHL24	-0.199918	9.48939	-5.76549	1.53475e-08	3.03987e-07	9.1557
ST3GAL2	0.199724	8.88287	5.76408	1.54671e-08	3.06004e-07	9.14828
INTS6	-0.136874	7.92043	-5.76379	1.54916e-08	3.06137e-07	9.14677
DENND4B	0.217641	9.93185	5.76221	1.56272e-08	3.08464e-07	9.13844
BIRC3	-0.375169	9.59552	-5.76015	1.58057e-08	3.11628e-07	9.12759
ZNF624	-0.180206	7.56603	-5.75781	1.60104e-08	3.15304e-07	9.11529
ZBTB48	0.114313	7.12433	5.75662	1.61158e-08	3.17018e-07	9.10902
SAAL1	-0.209518	7.8141	-5.75617	1.61558e-08	3.17441e-07	9.10665
TSTD2	-0.131319	7.64386	-5.7558	1.61894e-08	3.17723e-07	9.10467
TSPAN17	0.116065	8.88313	5.7556	1.6207e-08	3.17723e-07	9.10363
TEX37	0.151868	6.35309	5.75347	1.63983e-08	3.21108e-07	9.09241
ZNF347	-0.264024	6.58765	-5.75278	1.64602e-08	3.21791e-07	9.08881
DEDD	0.154392	9.36695	5.75267	1.64705e-08	3.21791e-07	9.08821
HS6ST1	0.180439	8.20454	5.7524	1.64948e-08	3.219e-07	9.0868
ISYNA1	0.163974	7.05139	5.75212	1.652e-08	3.22027e-07	9.08535
STIM2	-0.146473	8.82567	-5.75139	1.65867e-08	3.22736e-07	9.08149
DDX6	-0.167591	10.9342	-5.75131	1.65938e-08	3.22736e-07	9.08109
GNPTAB	-0.239798	9.71749	-5.75104	1.66186e-08	3.22855e-07	9.07966
TGFBI	0.242319	10.6804	5.75051	1.66667e-08	3.23229e-07	9.0769
MINK1	0.218716	9.37304	5.75042	1.66754e-08	3.23229e-07	9.0764
BCAP29	-0.132701	7.76066	-5.75013	1.67017e-08	3.23375e-07	9.07489
PGP	0.137689	8.57219	5.74944	1.67655e-08	3.24246e-07	9.07125
KLF12	-0.257816	10.0751	-5.74706	1.69868e-08	3.28158e-07	9.05872
ERCC5	-0.169311	9.60694	-5.74606	1.70802e-08	3.29592e-07	9.05348
GLS	-0.250843	9.7409	-5.7437	1.73034e-08	3.33328e-07	9.04107
GPN2	0.115354	8.12523	5.7436	1.73125e-08	3.33328e-07	9.04057
RMDN1	-0.194981	8.54345	-5.74092	1.75692e-08	3.37893e-07	9.0265
TRMT2A	0.156226	8.27612	5.7399	1.76683e-08	3.39421e-07	9.02113
FUT7	0.144267	6.83948	5.73867	1.77881e-08	3.41341e-07	9.01467
ZNF280D	-0.18602	9.3008	-5.73623	1.8028e-08	3.4556e-07	9.00187
BIN3	0.117842	8.12098	5.73559	1.80914e-08	3.46389e-07	8.99852
TBC1D9B	0.174486	8.65851	5.73394	1.82557e-08	3.49148e-07	8.98988
PUM2	-0.124704	10.6276	-5.73131	1.85209e-08	3.53827e-07	8.9761
ZC3H8	-0.191978	7.90998	-5.73089	1.85644e-08	3.54125e-07	8.97386
FAM13B	-0.196587	9.49496	-5.73076	1.85776e-08	3.54125e-07	8.97318
WDR43	-0.194457	9.22633	-5.72865	1.87933e-08	3.57841e-07	8.96215
CNP	0.148579	8.33801	5.72737	1.89256e-08	3.59962e-07	8.95545
KCTD2	0.106404	8.33211	5.72694	1.89702e-08	3.60413e-07	8.9532
LYPLAL1	-0.297102	6.67371	-5.72651	1.90149e-08	3.60865e-07	8.95095
FLII	0.189201	9.84165	5.72556	1.91151e-08	3.62366e-07	8.94593
TEN1	0.126279	8.04122	5.72429	1.92482e-08	3.64115e-07	8.9393
EXOC6B	-0.212874	8.61167	-5.72428	1.92496e-08	3.64115e-07	8.93923
AMT	0.156159	7.39359	5.72372	1.93084e-08	3.64732e-07	8.93631
CASP8AP2	-0.238567	8.27752	-5.72353	1.93289e-08	3.64732e-07	8.9353
ABCA10	-0.193075	5.44831	-5.72337	1.93457e-08	3.64732e-07	8.93447
AGTRAP	0.250576	10.0066	5.72183	1.95089e-08	3.67407e-07	8.92644
FURIN	0.223072	8.64974	5.72098	1.96004e-08	3.68727e-07	8.92198
UBE3A	-0.153905	8.9904	-5.7205	1.9652e-08	3.69295e-07	8.91946
DLST	-0.111713	8.76016	-5.7185	1.98687e-08	3.72961e-07	8.90898
RNF31	0.169771	8.85753	5.71718	2.00124e-08	3.7508e-07	8.9021
TMEM117	-0.213947	6.57705	-5.71707	2.00252e-08	3.7508e-07	8.90149
VWA8	-0.181808	8.95274	-5.71558	2.01887e-08	3.77733e-07	8.89372
BIRC6	-0.126297	10.4621	-5.71489	2.02645e-08	3.78739e-07	8.89014
U2SURP	-0.155729	9.86994	-5.71348	2.04219e-08	3.81268e-07	8.88275
UBXN11	0.255384	9.02369	5.71151	2.06437e-08	3.84991e-07	8.87243
NBN	-0.20634	9.16874	-5.71128	2.0669e-08	3.85047e-07	8.87126
DDX41	0.248003	9.69759	5.7099	2.08259e-08	3.87297e-07	8.86404
TMEM255B	0.176746	6.46713	5.70982	2.08348e-08	3.87297e-07	8.86363
CALM1	-0.112702	9.8978	-5.70643	2.12249e-08	3.93856e-07	8.84591
HPCAL1	0.176782	9.39189	5.70636	2.12333e-08	3.93856e-07	8.84553
SIRT7	0.146197	8.07465	5.70507	2.13835e-08	3.96215e-07	8.8388
CDKAL1	-0.171535	9.22633	-5.70095	2.18698e-08	4.04706e-07	8.81732
ETAA1	-0.210366	6.36482	-5.70079	2.18887e-08	4.04706e-07	8.81649
PHF3	-0.143364	10.0309	-5.69987	2.19991e-08	4.06059e-07	8.81169
AHCY	0.167589	8.00151	5.69979	2.2009e-08	4.06059e-07	8.81126
FRA10AC1	-0.266137	6.46881	-5.69862	2.21508e-08	4.08238e-07	8.80512
NGLY1	-0.160022	9.18172	-5.69538	2.25459e-08	4.15075e-07	8.78824
BTF3L4	-0.210003	9.5729	-5.69442	2.2664e-08	4.16511e-07	8.78324
CDC23	-0.152252	8.11599	-5.69435	2.26722e-08	4.16511e-07	8.7829
SEMA6B	0.185548	6.93687	5.69327	2.28065e-08	4.18533e-07	8.77726
NFE2	0.358122	8.01933	5.69231	2.29259e-08	4.20276e-07	8.77227
ZNF510	-0.210595	7.73547	-5.69138	2.30432e-08	4.21978e-07	8.76739
STAG2	-0.190026	10.0617	-5.68998	2.32196e-08	4.24757e-07	8.76011
TIMM17B	0.154509	7.78531	5.6896	2.32682e-08	4.25065e-07	8.75811
KLK7	0.133427	6.01333	5.68946	2.32858e-08	4.25065e-07	8.75739
ZNF639	-0.204756	6.88598	-5.68875	2.33761e-08	4.26262e-07	8.75369
GPATCH8	-0.11722	9.42464	-5.68852	2.34047e-08	4.26332e-07	8.75253
STAC3	0.188672	7.59897	5.68451	2.39226e-08	4.35017e-07	8.73163
BAG6	0.181805	9.36811	5.68444	2.3932e-08	4.35017e-07	8.73125
TOR4A	0.175187	7.93863	5.6839	2.40026e-08	4.35671e-07	8.72844
ABCB7	-0.192631	9.03534	-5.68378	2.40185e-08	4.35671e-07	8.7278
KIFAP3	-0.208843	8.69263	-5.68356	2.40469e-08	4.35727e-07	8.72667
AMZ1	0.150085	7.04204	5.68056	2.44426e-08	4.42432e-07	8.71109
ATAD3A	0.119319	8.46566	5.6779	2.48004e-08	4.48125e-07	8.69721
OSBPL9	-0.137157	10.1933	-5.67783	2.48091e-08	4.48125e-07	8.69687
ZFP92	0.177422	6.57675	5.67638	2.50064e-08	4.51214e-07	8.68931
TMEM101	0.118738	7.27783	5.67559	2.51139e-08	4.52681e-07	8.68521
ACTR6	-0.268261	6.1938	-5.67492	2.52056e-08	4.53859e-07	8.68173
VBP1	-0.252305	6.90541	-5.67435	2.52836e-08	4.54788e-07	8.67878
CAMK2D	-0.20253	9.16294	-5.67404	2.53268e-08	4.5509e-07	8.67715
NENF	0.171903	7.88763	5.67327	2.54333e-08	4.56528e-07	8.67314
SLC26A6	0.208254	8.2276	5.67282	2.54945e-08	4.57019e-07	8.67085
SDC1	0.161171	6.89475	5.67268	2.55137e-08	4.57019e-07	8.67013
ZMYND11	-0.187526	8.4614	-5.67194	2.56167e-08	4.58387e-07	8.66628
IQGAP2	-0.152869	10.9763	-5.67036	2.5838e-08	4.61867e-07	8.65807
RRN3	-0.15647	10.0844	-5.66969	2.59324e-08	4.63074e-07	8.65459
MBD5	-0.155628	8.32127	-5.66936	2.59796e-08	4.63438e-07	8.65285
ACSS2	0.226659	8.54164	5.66813	2.61535e-08	4.66057e-07	8.64648
GNPDA2	-0.289998	6.36042	-5.66769	2.62161e-08	4.66478e-07	8.6442
STARD10	0.19767	7.33508	5.66759	2.62312e-08	4.66478e-07	8.64364
INO80E	0.135094	7.71296	5.66618	2.64329e-08	4.6958e-07	8.63633
IFI27L2	0.212029	9.02455	5.66518	2.65766e-08	4.71646e-07	8.63115
WDR75	-0.221691	9.62236	-5.66435	2.66972e-08	4.73049e-07	8.62683
ACADSB	-0.235994	7.67987	-5.66425	2.67106e-08	4.73049e-07	8.62635
FRS2	-0.168623	8.84765	-5.66344	2.68295e-08	4.74598e-07	8.62211
GGTLC1	0.128784	6.62616	5.66327	2.68531e-08	4.74598e-07	8.62127
S1PR2	0.159047	7.64711	5.66244	2.69749e-08	4.76261e-07	8.61695
EXOC3	0.117461	9.04413	5.66192	2.70521e-08	4.77135e-07	8.61422
TXNDC16	-0.214915	6.5264	-5.66159	2.70996e-08	4.77485e-07	8.61254
SLC39A10	-0.213993	8.908	-5.66105	2.71794e-08	4.78403e-07	8.60974
NDUFS7	0.166197	8.08439	5.66081	2.72144e-08	4.78529e-07	8.60851
ACP2	0.22649	9.07679	5.6589	2.74988e-08	4.83037e-07	8.59858
NHLRC2	-0.183783	9.30593	-5.65732	2.77351e-08	4.86692e-07	8.59041
VPS13C	-0.167953	10.7004	-5.65651	2.78575e-08	4.88342e-07	8.58621
TRMT11	-0.238224	7.48872	-5.65543	2.80213e-08	4.90714e-07	8.58061
EIF5A2	-0.203363	6.80513	-5.65485	2.811e-08	4.91768e-07	8.57759
DDHD2	-0.217849	8.89198	-5.65437	2.81834e-08	4.92552e-07	8.5751
RNGTT	-0.185828	8.85586	-5.65398	2.82435e-08	4.9281e-07	8.57307
CCDC171	-0.213701	5.68661	-5.6539	2.82554e-08	4.9281e-07	8.57267
IQCE	0.143855	8.43249	5.65344	2.83259e-08	4.93541e-07	8.57029
DDHD1	-0.177939	9.77219	-5.65237	2.84905e-08	4.95907e-07	8.56476
TMEM86B	0.165062	7.2336	5.65174	2.85878e-08	4.97098e-07	8.5615
RNF181	0.144931	8.93786	5.65071	2.87479e-08	4.99229e-07	8.55617
PPP2R5A	-0.16109	9.75811	-5.65058	2.87683e-08	4.99229e-07	8.55549
MICU2	-0.22187	8.26732	-5.64874	2.90581e-08	5.03751e-07	8.54592
TPSD1	0.164299	7.59122	5.64793	2.91857e-08	5.05009e-07	8.54174
DNTTIP1	0.181258	9.0815	5.64791	2.91893e-08	5.05009e-07	8.54162
PRPF4B	-0.173529	9.47427	-5.64749	2.92543e-08	5.05626e-07	8.5395
GMPS	-0.15227	9.81332	-5.64701	2.93311e-08	5.06447e-07	8.53699
AP1B1	0.162549	9.30371	5.64633	2.944e-08	5.07818e-07	8.53345
ALKBH5	0.131046	9.19286	5.64575	2.95319e-08	5.08893e-07	8.53048
NSFL1C	0.161887	9.36939	5.64458	2.97207e-08	5.11486e-07	8.5244
PTS	-0.212817	7.3434	-5.64437	2.97547e-08	5.11486e-07	8.5233
ZNF675	-0.37871	7.63156	-5.64426	2.97714e-08	5.11486e-07	8.52277
FOXA3	0.141706	6.32908	5.64407	2.98026e-08	5.11512e-07	8.52177
NPAS1	0.139242	6.47238	5.64212	3.01196e-08	5.16438e-07	8.51167
C1orf122	0.179661	7.85032	5.64155	3.02118e-08	5.17505e-07	8.50875
ZNF43	-0.299928	7.94722	-5.64095	3.03096e-08	5.18664e-07	8.50566
KPTN	0.148825	6.50196	5.63926	3.05886e-08	5.22919e-07	8.49692
NOL11	-0.210683	7.75956	-5.6354	3.12341e-08	5.33179e-07	8.47698
ENO3	0.160407	6.25812	5.63531	3.12506e-08	5.33179e-07	8.47647
RENBP	0.159211	7.05954	5.63234	3.17562e-08	5.41269e-07	8.46115
SLC9A6	-0.141052	9.40994	-5.63083	3.20171e-08	5.45176e-07	8.45334
LLPH	-0.171841	7.66527	-5.63047	3.20789e-08	5.4569e-07	8.4515
FAM89B	0.214526	9.85454	5.62962	3.2227e-08	5.47669e-07	8.4471
KIAA0930	0.214329	9.75248	5.62905	3.23264e-08	5.48816e-07	8.44417
MAN1A2	-0.157574	9.38622	-5.62869	3.23902e-08	5.49359e-07	8.44228
KATNBL1	-0.195729	8.2021	-5.62812	3.249e-08	5.50138e-07	8.43935
NME3	0.135191	7.80063	5.62806	3.25e-08	5.50138e-07	8.43905
SNX21	0.151257	7.13078	5.6263	3.28098e-08	5.546e-07	8.43
PSMD3	0.117332	9.60863	5.6262	3.2828e-08	5.546e-07	8.42947
INPP5F	-0.165744	7.49021	-5.62476	3.30846e-08	5.58388e-07	8.42204
MAMDC4	0.154309	7.71474	5.62259	3.34749e-08	5.64422e-07	8.41084
CKAP5	-0.139651	8.87509	-5.62002	3.39429e-08	5.71754e-07	8.39759
CTSA	0.192042	11.774	5.61848	3.4226e-08	5.75959e-07	8.38966
DBT	-0.210506	8.09264	-5.61815	3.4288e-08	5.76441e-07	8.38793
SMG9	0.178466	8.65021	5.61678	3.45423e-08	5.80149e-07	8.38088
GNB3	0.151637	6.44264	5.61637	3.46187e-08	5.80867e-07	8.37877
BLOC1S3	0.154515	9.0692	5.61506	3.48648e-08	5.84017e-07	8.37201
S100A9	0.387217	10.9999	5.615	3.48742e-08	5.84017e-07	8.37175
SDHA	0.1067	9.93522	5.61395	3.50736e-08	5.86671e-07	8.36631
TSEN15	-0.138658	8.83342	-5.6138	3.51009e-08	5.86671e-07	8.36557
KIAA0895L	0.193923	7.64997	5.61331	3.51941e-08	5.8766e-07	8.36304
RRP1	0.105272	8.06665	5.61088	3.56587e-08	5.94476e-07	8.35052
JAZF1	-0.176776	9.30797	-5.61082	3.56713e-08	5.94476e-07	8.35018
CYTH4	0.143966	10.5913	5.60802	3.62132e-08	6.02924e-07	8.33579
ETHE1	0.180767	8.29841	5.60777	3.62612e-08	6.03141e-07	8.33453
GGA3	0.187543	9.55716	5.60597	3.66149e-08	6.07901e-07	8.32527
CD14	0.323458	11.5898	5.60596	3.6618e-08	6.07901e-07	8.32519
NEMF	-0.1948	9.21712	-5.60544	3.67197e-08	6.09003e-07	8.32254
PLEKHM1	0.196634	9.58789	5.60489	3.68285e-08	6.10221e-07	8.31971
HDAC11	0.12673	6.65318	5.60228	3.73513e-08	6.18288e-07	8.30626
BBS9	-0.204602	8.42714	-5.59847	3.81253e-08	6.28968e-07	8.28669
USP8	-0.233273	9.05394	-5.59842	3.8135e-08	6.28968e-07	8.28645
ASH1L	-0.113844	9.89508	-5.59838	3.81423e-08	6.28968e-07	8.28626
MIB2	0.118044	7.57781	5.59838	3.81425e-08	6.28968e-07	8.28626
IL17RA	0.201905	11.3493	5.5977	3.82826e-08	6.30675e-07	8.28276
THAP8	0.130462	7.36624	5.59671	3.84871e-08	6.33438e-07	8.27768
FEM1C	-0.123181	8.93852	-5.59642	3.85474e-08	6.33825e-07	8.27618
EIF5	-0.182091	9.04343	-5.5958	3.86767e-08	6.35345e-07	8.27299
SIRT6	0.128407	7.80205	5.59464	3.8918e-08	6.387e-07	8.26705
USP16	-0.215688	9.46284	-5.59023	3.98536e-08	6.53432e-07	8.24438
SLC35A2	0.118609	7.33762	5.5885	4.02253e-08	6.589e-07	8.23552
DTHD1	-0.497786	7.87646	-5.58776	4.03848e-08	6.60884e-07	8.23175
ZXDB	-0.146593	8.26598	-5.58331	4.13625e-08	6.76241e-07	8.20892
CYC1	0.171741	8.64344	5.58233	4.15804e-08	6.78899e-07	8.20391
CTDSP2	0.149083	10.4709	5.58223	4.16039e-08	6.78899e-07	8.20337
HSPA1B	0.325473	8.97882	5.58156	4.17531e-08	6.8069e-07	8.19995
PMVK	0.108506	7.09408	5.5793	4.22627e-08	6.88347e-07	8.18838
PIK3C2A	-0.165722	9.86486	-5.57712	4.27602e-08	6.95692e-07	8.17721
COL9A3	0.167756	7.99866	5.57697	4.27944e-08	6.95692e-07	8.17645
RSL1D1	-0.184785	10.6024	-5.57514	4.32174e-08	7.00975e-07	8.16707
NFKB2	0.208016	8.40083	5.57505	4.32372e-08	7.00975e-07	8.16663
ZNF430	-0.237241	7.74347	-5.57504	4.32414e-08	7.00975e-07	8.16654
SLC43A2	0.24058	9.97164	5.57224	4.38939e-08	7.10883e-07	8.15225
EPHB4	0.152426	6.91769	5.57021	4.43741e-08	7.17985e-07	8.14187
ZNF33B	-0.26292	8.55446	-5.56854	4.47743e-08	7.2378e-07	8.1333
PLOD1	0.240167	8.97769	5.56817	4.4864e-08	7.24026e-07	8.13139
DEF6	0.13683	9.49827	5.56813	4.48734e-08	7.24026e-07	8.13119
RORA	-0.312951	10.0223	-5.56784	4.49431e-08	7.2447e-07	8.12971
SPATA6L	-0.200045	5.66518	-5.56752	4.50197e-08	7.25028e-07	8.12808
RLF	-0.151081	9.4583	-5.56709	4.51244e-08	7.25178e-07	8.12587
CTAG2	0.168835	7.95352	5.56707	4.51278e-08	7.25178e-07	8.1258
PPIP5K2	-0.201917	9.83492	-5.56696	4.51553e-08	7.25178e-07	8.12522
LHPP	0.117979	8.12665	5.56535	4.55468e-08	7.30784e-07	8.11698
BAD	0.127369	7.56348	5.56299	4.61249e-08	7.39371e-07	8.10495
FKBP4	0.141745	8.38392	5.56193	4.63877e-08	7.42893e-07	8.09953
AUP1	0.124183	10.2272	5.56026	4.6805e-08	7.48881e-07	8.09098
SMC3	-0.186944	9.33606	-5.55925	4.7058e-08	7.5223e-07	8.08584
MAGT1	-0.20812	6.16788	-5.55747	4.75097e-08	7.58745e-07	8.07673
APC	-0.188412	8.10587	-5.55728	4.75563e-08	7.58787e-07	8.0758
GPAA1	0.171947	10.1997	5.55697	4.7637e-08	7.59371e-07	8.07418
DHX34	0.162674	7.70028	5.55678	4.76847e-08	7.5943e-07	8.07322
PIK3R2	0.14191	7.37107	5.55396	4.84097e-08	7.70265e-07	8.05883
AP2S1	0.15559	8.9015	5.55341	4.8552e-08	7.71816e-07	8.05603
SH3BP5	-0.176703	8.89606	-5.55299	4.86613e-08	7.7284e-07	8.05388
TNK2	0.163234	8.69795	5.55158	4.90287e-08	7.77958e-07	8.04671
TTC21B	-0.201922	8.07312	-5.55137	4.90846e-08	7.78129e-07	8.04562
LZTS2	0.119674	7.74525	5.55075	4.92477e-08	7.79996e-07	8.04246
NAP1L5	-0.186208	7.18936	-5.55041	4.93367e-08	7.80689e-07	8.04073
SPHK1	0.189012	6.70287	5.54942	4.95979e-08	7.84102e-07	8.0357
DMTF1	-0.145635	10.0696	-5.54867	4.9797e-08	7.86528e-07	8.03188
RIPK3	0.168956	8.19819	5.5472	5.0191e-08	7.92025e-07	8.02436
RPS6KA5	-0.206709	8.09761	-5.54637	5.0414e-08	7.9418e-07	8.02013
FAM126B	-0.133034	9.45066	-5.54635	5.04198e-08	7.9418e-07	8.02002
ZNF791	-0.222353	9.20175	-5.54604	5.05033e-08	7.94769e-07	8.01844
TMEM67	-0.214665	5.97133	-5.54535	5.06896e-08	7.96104e-07	8.01493
MOB4	-0.278544	8.61462	-5.54532	5.06964e-08	7.96104e-07	8.0148
ALMS1	-0.172079	8.44521	-5.54521	5.07267e-08	7.96104e-07	8.01423
ZNF718	-0.290738	7.30636	-5.54307	5.13086e-08	8.04504e-07	8.00335
MNX1	0.130476	7.67736	5.5406	5.19901e-08	8.14448e-07	7.99077
MORC3	-0.194862	9.06283	-5.53796	5.27296e-08	8.25283e-07	7.9773
ZNF358	0.148252	8.17555	5.53607	5.32624e-08	8.32866e-07	7.96771
GSAP	-0.20949	9.85857	-5.53446	5.37226e-08	8.39299e-07	7.95951
TSPYL1	-0.194598	8.40754	-5.53413	5.38173e-08	8.40018e-07	7.95782
LAMTOR1	0.234902	9.86866	5.53364	5.39573e-08	8.41442e-07	7.95535
PAN3	-0.103232	10.8084	-5.53344	5.40164e-08	8.41601e-07	7.9543
TRPV4	0.17737	6.63959	5.533	5.41409e-08	8.42779e-07	7.95211
ZNF678	-0.233465	7.16485	-5.53162	5.4541e-08	8.48241e-07	7.94508
KRTCAP3	0.131046	7.67185	5.53036	5.49087e-08	8.5319e-07	7.93868
TKT	0.192039	11.2011	5.53001	5.50132e-08	8.54043e-07	7.93686
CCDC15	-0.261769	5.88646	-5.52935	5.52055e-08	8.56256e-07	7.93354
ZFC3H1	-0.152884	10.0462	-5.52805	5.55889e-08	8.61428e-07	7.92694
LILRB5	0.169081	6.96837	5.52479	5.65639e-08	8.75749e-07	7.91036
SEMA4B	0.193336	8.44214	5.5246	5.66219e-08	8.7586e-07	7.90938
BCL2L10	0.149567	5.8672	5.5243	5.67101e-08	8.76039e-07	7.90789
AKT1	0.178691	9.70952	5.52422	5.67351e-08	8.76039e-07	7.90747
KIAA1328	-0.227048	7.24173	-5.52309	5.70791e-08	8.80561e-07	7.90171
MICALL2	0.126554	6.97732	5.52084	5.7764e-08	8.90331e-07	7.89033
UBA2	-0.119559	9.79842	-5.52052	5.78644e-08	8.91081e-07	7.88868
SMU1	-0.169198	10.0054	-5.52004	5.80124e-08	8.92563e-07	7.88624
SOX17	0.163137	7.05066	5.5197	5.81163e-08	8.93364e-07	7.88453
SLC25A1	0.189069	8.92399	5.51781	5.87059e-08	9.01622e-07	7.87491
ITPK1	0.196042	9.24696	5.51674	5.90401e-08	9.05947e-07	7.8695
SNAI3	0.156303	8.73355	5.51654	5.91011e-08	9.06076e-07	7.86851
PTDSS2	0.0935243	7.8004	5.51321	6.01579e-08	9.21458e-07	7.85161
FBXW7	-0.16448	8.7104	-5.51258	6.03586e-08	9.23712e-07	7.84844
AMPD3	0.166915	8.54348	5.51024	6.11148e-08	9.34455e-07	7.83656
YAF2	-0.152082	8.10577	-5.50925	6.14391e-08	9.37663e-07	7.83152
LRCH3	-0.116236	9.35219	-5.50921	6.14501e-08	9.37663e-07	7.83135
FNDC3A	-0.135397	9.26713	-5.5091	6.14879e-08	9.37663e-07	7.83076
ARRB2	0.203355	11.3084	5.50878	6.15927e-08	9.3843e-07	7.82914
STK19	0.14868	7.29468	5.50857	6.16616e-08	9.38652e-07	7.82807
SGTA	0.147524	8.80748	5.50785	6.18977e-08	9.41414e-07	7.82443
RAB34	0.222899	7.30645	5.50663	6.22972e-08	9.46653e-07	7.81829
PCYOX1L	0.227042	9.19801	5.50593	6.25321e-08	9.49386e-07	7.81471
PABPC1L	0.121466	7.64197	5.50568	6.26134e-08	9.49784e-07	7.81347
PDSS2	-0.151461	7.09038	-5.50462	6.2967e-08	9.52871e-07	7.8081
CLYBL	-0.207721	7.34438	-5.50449	6.30095e-08	9.52871e-07	7.80745
MBNL1	-0.0936376	12.2978	-5.50442	6.30333e-08	9.52871e-07	7.80709
TRAF6	-0.135185	9.07201	-5.50439	6.30426e-08	9.52871e-07	7.80695
ZFP90	-0.196673	8.00583	-5.50423	6.3099e-08	9.52871e-07	7.8061
SNAPC4	0.119278	7.19062	5.50408	6.31487e-08	9.52871e-07	7.80535
CD3G	-0.342605	10.6394	-5.50286	6.35568e-08	9.5819e-07	7.79921
LIMD2	0.156216	10.1876	5.50268	6.36188e-08	9.58286e-07	7.79828
MARK4	0.142995	8.30555	5.50213	6.38055e-08	9.60259e-07	7.79548
BRD8	0.138107	7.7203	5.50094	6.42083e-08	9.65478e-07	7.78948
SREK1	-0.198082	8.57275	-5.50056	6.43388e-08	9.66597e-07	7.78755
USP14	-0.145231	9.03057	-5.49997	6.45405e-08	9.68782e-07	7.78457
KCNH7	0.13213	4.93702	5.49647	6.57513e-08	9.86098e-07	7.76684
ARFGAP1	0.116709	9.01094	5.4936	6.67594e-08	1.00021e-06	7.75234
CHMP4B	0.104133	9.46896	5.49346	6.6808e-08	1.00021e-06	7.75165
TMEM129	0.126882	8.10372	5.49311	6.69317e-08	1.00027e-06	7.74988
FAM169A	-0.328688	7.41685	-5.49298	6.69779e-08	1.00027e-06	7.74923
MED7	-0.173827	7.76564	-5.49281	6.70371e-08	1.00027e-06	7.74838
PKN1	0.184818	9.14865	5.49279	6.70448e-08	1.00027e-06	7.74827
CCDC186	-0.239713	8.68032	-5.48962	6.81796e-08	1.01632e-06	7.73227
C21orf58	0.129691	6.54645	5.48884	6.84637e-08	1.01968e-06	7.72831
PXMP2	0.104502	7.67332	5.488	6.87694e-08	1.02323e-06	7.72406
CHURC1-FNTB	0.169742	8.5282	5.48786	6.88207e-08	1.02323e-06	7.72335
SERF2	0.137636	8.41634	5.48748	6.89579e-08	1.02438e-06	7.72145
IRS1	0.187559	6.30598	5.48722	6.90553e-08	1.02494e-06	7.72011
FIP1L1	-0.112416	10.1536	-5.48693	6.91588e-08	1.0256e-06	7.71868
B3GNT9	0.154732	6.9648	5.48619	6.94307e-08	1.02874e-06	7.71494
AGER	0.233394	8.38647	5.48461	7.00135e-08	1.03649e-06	7.70697
NR3C1	-0.119159	9.49767	-5.48377	7.03251e-08	1.04021e-06	7.70274
EAPP	-0.195316	8.72009	-5.48276	7.07026e-08	1.04451e-06	7.69763
ABCA5	-0.280836	7.72661	-5.48267	7.07371e-08	1.04451e-06	7.69717
CFD	0.347535	9.47116	5.48226	7.08908e-08	1.04588e-06	7.6951
SREBF1	0.179763	7.86925	5.48142	7.12069e-08	1.04965e-06	7.69086
ATXN7L2	0.144431	7.05967	5.4807	7.14793e-08	1.05276e-06	7.68722
STAU2	-0.151209	8.48723	-5.48006	7.172e-08	1.05441e-06	7.68401
KLC3	0.120498	6.82176	5.48002	7.17373e-08	1.05441e-06	7.68378
ALG10B	-0.128088	8.39364	-5.47992	7.17746e-08	1.05441e-06	7.68329
ZNF696	0.1393	6.83153	5.47964	7.18809e-08	1.05507e-06	7.68188
NAF1	-0.180072	6.6331	-5.47879	7.22027e-08	1.05889e-06	7.67762
CLPP	0.0964929	8.83975	5.47799	7.25096e-08	1.06237e-06	7.67358
BMPR1A	-0.266388	7.62945	-5.47785	7.25629e-08	1.06237e-06	7.67288
WAS	0.316253	9.48879	5.47752	7.2692e-08	1.06335e-06	7.67118
EVC	0.153003	6.9197	5.47624	7.3183e-08	1.06963e-06	7.66477
APCDD1	0.258167	7.44749	5.47381	7.41303e-08	1.08255e-06	7.65251
HNRNPA3	-0.202976	9.85736	-5.47123	7.51475e-08	1.09648e-06	7.63952
CCDC13	0.109712	6.85116	5.47067	7.53718e-08	1.09882e-06	7.63668
ARID4A	-0.180584	8.81327	-5.46698	7.68559e-08	1.11951e-06	7.61809
PYROXD1	-0.26069	9.48523	-5.46661	7.70043e-08	1.12072e-06	7.61625
HES6	0.13011	6.90632	5.46599	7.72568e-08	1.12345e-06	7.61313
FLVCR1	-0.200233	8.02182	-5.46505	7.76394e-08	1.12645e-06	7.60843
QSOX1	0.258114	9.10959	5.46501	7.76567e-08	1.12645e-06	7.60821
RNMT	-0.20849	7.61251	-5.4649	7.77015e-08	1.12645e-06	7.60766
PER3	-0.207842	7.24737	-5.46485	7.77244e-08	1.12645e-06	7.60738
SPATA24	0.121709	6.33454	5.46411	7.80267e-08	1.12988e-06	7.60368
TRABD	0.146524	9.33974	5.46262	7.86452e-08	1.13788e-06	7.59616
CDPF1	0.118401	7.71253	5.46109	7.92803e-08	1.14611e-06	7.58849
RAB20	0.251812	7.06459	5.4607	7.94449e-08	1.14752e-06	7.58652
AKT3	-0.231064	9.21662	-5.45957	7.99194e-08	1.15341e-06	7.58084
YTHDC1	-0.154903	9.50331	-5.4572	8.09253e-08	1.16695e-06	7.56892
MRPL4	0.150955	7.98449	5.45702	8.10011e-08	1.16707e-06	7.56803
RILP	0.155593	7.46254	5.45599	8.14439e-08	1.17247e-06	7.56283
TSEN34	0.161451	7.88259	5.45574	8.15471e-08	1.17297e-06	7.56163
SIRPA	0.229849	8.67039	5.45487	8.19254e-08	1.17743e-06	7.55722
PEX2	-0.157108	7.77131	-5.45466	8.20138e-08	1.17772e-06	7.55619
COQ9	0.125811	8.56124	5.45283	8.28091e-08	1.18815e-06	7.54699
PGR	0.12143	4.71002	5.452	8.31733e-08	1.19238e-06	7.54281
ZNF721	-0.28056	9.1367	-5.45116	8.35402e-08	1.19665e-06	7.53862
OFD1	-0.243775	8.39016	-5.45091	8.3653e-08	1.19727e-06	7.53733
CHID1	0.118966	8.16328	5.44963	8.42149e-08	1.20431e-06	7.53095
GALNS	0.158075	9.52936	5.44926	8.43834e-08	1.20572e-06	7.52905
SLC9A3R2	0.131753	7.12601	5.44791	8.49815e-08	1.21326e-06	7.52232
TC2N	-0.303268	11.0544	-5.44476	8.64028e-08	1.23253e-06	7.50651
MOB1A	-0.191567	10.985	-5.44342	8.70156e-08	1.24005e-06	7.49978
PHYKPL	0.167219	9.1083	5.44317	8.71324e-08	1.24005e-06	7.4985
NOC2L	0.177252	8.63897	5.44313	8.71464e-08	1.24005e-06	7.49835
KLHL18	0.154992	8.89171	5.44244	8.74643e-08	1.24355e-06	7.49488
RNASEH2C	0.132519	8.88843	5.4419	8.77148e-08	1.24609e-06	7.49215
DENND1B	-0.16427	8.67465	-5.44062	8.83073e-08	1.25347e-06	7.48574
RPL27A	-0.156789	7.83128	-5.43915	8.89935e-08	1.26217e-06	7.47836
ECI1	0.107054	7.89867	5.4382	8.9439e-08	1.26745e-06	7.4736
ARID3A	0.151371	8.23328	5.43764	8.96997e-08	1.27009e-06	7.47083
CTBP1	0.118232	10.2608	5.43708	8.9965e-08	1.27217e-06	7.46802
FLOT2	0.258238	9.91419	5.43702	8.99938e-08	1.27217e-06	7.46771
SKP1	-0.259704	9.46418	-5.43619	9.03857e-08	1.27609e-06	7.46357
TMEM38A	0.176025	7.13247	5.43612	9.04196e-08	1.27609e-06	7.46321
CD1D	0.238339	10.0748	5.43482	9.10421e-08	1.28383e-06	7.45668
RFX3	-0.176074	7.98117	-5.43272	9.20513e-08	1.29621e-06	7.44617
DNASE2	0.178735	8.35919	5.43268	9.20707e-08	1.29621e-06	7.44597
TFAM	-0.217534	7.93342	-5.43204	9.23795e-08	1.2995e-06	7.44278
RPS29	-0.3009	6.73111	-5.43008	9.33353e-08	1.31187e-06	7.43298
GNG2	-0.260055	7.77591	-5.42993	9.34111e-08	1.31187e-06	7.4322
DBR1	-0.197837	6.71326	-5.42925	9.37431e-08	1.31454e-06	7.42882
GK5	-0.3084	7.69259	-5.42923	9.37537e-08	1.31454e-06	7.42871
ZNF708	-0.234589	8.46973	-5.42814	9.42901e-08	1.32098e-06	7.42328
C18orf25	-0.174609	8.03754	-5.42701	9.48533e-08	1.32716e-06	7.41761
TMPPE	0.160441	8.61636	5.42694	9.48851e-08	1.32716e-06	7.41729
GTF3C5	0.112997	7.95211	5.42513	9.57929e-08	1.33877e-06	7.40821
NARF	0.15288	8.77963	5.42414	9.62892e-08	1.34462e-06	7.40329
STRN3	-0.188537	9.36296	-5.42346	9.66335e-08	1.34833e-06	7.39989
AQP9	0.51894	9.90605	5.42284	9.69485e-08	1.35142e-06	7.39679
SFPQ	-0.124584	10.4828	-5.42272	9.70115e-08	1.35142e-06	7.39617
GNB2	0.186678	9.25611	5.42231	9.72182e-08	1.3532e-06	7.39414
ZNHIT1	0.124993	6.61215	5.42182	9.74729e-08	1.35565e-06	7.39165
CDKN2B	0.196048	7.37488	5.42121	9.77852e-08	1.35816e-06	7.38861
COPRS	0.128777	7.39045	5.42116	9.78109e-08	1.35816e-06	7.38835
ANGPT4	0.142558	6.15229	5.41999	9.8408e-08	1.36535e-06	7.38256
PSMD12	-0.178612	8.4096	-5.41908	9.88804e-08	1.3708e-06	7.37799
OPRL1	0.134236	7.18089	5.41869	9.90827e-08	1.37172e-06	7.37605
CBFB	-0.106416	9.215	-5.41865	9.91056e-08	1.37172e-06	7.37583
CRYBB1	0.136214	6.9979	5.41831	9.92827e-08	1.37307e-06	7.37413
USP25	-0.120894	10.8739	-5.41792	9.94816e-08	1.37471e-06	7.37222
CAPG	0.259594	8.92357	5.41644	1.00259e-07	1.38434e-06	7.36481
STAT3	0.0977821	11.4453	5.41557	1.00718e-07	1.38957e-06	7.36046
MED23	-0.141774	9.97936	-5.41513	1.00951e-07	1.39167e-06	7.35825
ZC3H6	-0.191555	8.81124	-5.41442	1.01325e-07	1.39571e-06	7.35473
HSD3B7	0.134141	7.16527	5.41421	1.01436e-07	1.39613e-06	7.35369
ECD	-0.106275	10.121	-5.41392	1.01593e-07	1.39716e-06	7.35222
CGB1	0.13804	6.83938	5.4137	1.01706e-07	1.3976e-06	7.35116
CEP95	-0.149822	9.21552	-5.41139	1.02947e-07	1.41353e-06	7.33961
TNFRSF8	0.149215	7.57903	5.41099	1.0316e-07	1.41533e-06	7.33763
RAVER1	0.188576	8.60065	5.40911	1.04181e-07	1.4282e-06	7.32825
PEBP1	-0.218043	8.71768	-5.4076	1.05009e-07	1.4373e-06	7.32071
KCND1	0.195662	6.62019	5.40759	1.05012e-07	1.4373e-06	7.32069
AARD	0.145381	5.93372	5.40703	1.05325e-07	1.44044e-06	7.31785
MBOAT7	0.224529	9.79376	5.40522	1.06327e-07	1.45299e-06	7.30883
ELP4	-0.186594	8.37024	-5.4043	1.06836e-07	1.45805e-06	7.30429
TRIM59	-0.2285	7.32462	-5.40425	1.06866e-07	1.45805e-06	7.30402
NPAT	-0.197363	10.071	-5.40138	1.08481e-07	1.47891e-06	7.28973
RAB24	0.293593	9.29502	5.40093	1.08739e-07	1.48125e-06	7.28747
SH3BP5L	0.149155	8.25497	5.39686	1.11076e-07	1.51128e-06	7.26721
EIF4A2	-0.227551	8.49161	-5.39678	1.11119e-07	1.51128e-06	7.26685
PAICS	-0.175877	8.0796	-5.39561	1.11801e-07	1.51937e-06	7.26101
PLEKHA3	-0.221421	7.64437	-5.39518	1.12055e-07	1.52162e-06	7.25885
RBAK	-0.182411	8.01991	-5.39482	1.12262e-07	1.52322e-06	7.2571
WDR35	-0.199905	6.42747	-5.38867	1.15927e-07	1.57172e-06	7.22651
PTER	-0.194225	9.33086	-5.38843	1.16075e-07	1.57248e-06	7.22529
SMPD1	0.164194	8.00574	5.38784	1.16432e-07	1.57608e-06	7.22237
MAD2L2	0.128551	8.64446	5.38756	1.16603e-07	1.57716e-06	7.22097
ABL2	-0.118664	7.97225	-5.38631	1.17362e-07	1.58618e-06	7.21479
PPP1R14B	0.151609	9.36555	5.38576	1.17701e-07	1.58951e-06	7.21204
AGTPBP1	-0.186254	10.1587	-5.38533	1.17962e-07	1.5918e-06	7.20993
PPP3CA	-0.103896	9.98576	-5.38415	1.18692e-07	1.60039e-06	7.20406
GNAI2	0.109816	9.76946	5.38313	1.19326e-07	1.60769e-06	7.19898
COMMD3-BMI1	-0.176545	8.73339	-5.38288	1.19484e-07	1.60856e-06	7.19772
CYTH2	0.104452	8.58121	5.38246	1.19746e-07	1.61082e-06	7.19564
TANK	-0.150836	9.1816	-5.38207	1.19987e-07	1.6128e-06	7.19373
PPP2R2B	-0.338465	8.21909	-5.38116	1.20558e-07	1.61921e-06	7.18921
ADM	0.306336	7.77382	5.37784	1.22662e-07	1.64619e-06	7.17273
ZNF709	-0.191379	5.08577	-5.3776	1.22812e-07	1.64693e-06	7.17156
RCHY1	-0.248515	7.72982	-5.37462	1.24735e-07	1.6714e-06	7.15678
RELT	0.232348	8.71965	5.37274	1.25963e-07	1.68656e-06	7.14744
IL11	0.137124	7.06294	5.37199	1.26454e-07	1.69125e-06	7.14374
CRBN	-0.158312	9.90959	-5.37191	1.2651e-07	1.69125e-06	7.14332
ADRA2B	0.137214	7.07828	5.37002	1.27756e-07	1.70658e-06	7.13399
GALNT3	-0.212382	6.78144	-5.36978	1.27916e-07	1.7074e-06	7.13279
PPP4C	0.116021	8.99113	5.36872	1.28623e-07	1.71551e-06	7.12755
C4B	0.112257	6.5284	5.36786	1.29201e-07	1.72188e-06	7.12328
ZNF738	-0.211429	7.91441	-5.36715	1.29682e-07	1.72696e-06	7.11974
RECK	-0.120411	7.72906	-5.36666	1.30013e-07	1.73002e-06	7.11731
RPP21	0.25561	9.26641	5.36089	1.3397e-07	1.7813e-06	7.08877
DNASE1	0.149613	8.0436	5.36047	1.34261e-07	1.7838e-06	7.0867
ADM2	0.139563	7.72863	5.36017	1.34473e-07	1.78523e-06	7.0852
CLOCK	-0.188018	8.44713	-5.35957	1.34892e-07	1.78943e-06	7.08224
KHK	0.147834	6.99663	5.3594	1.35011e-07	1.78963e-06	7.0814
TTC17	-0.113126	10.1866	-5.35788	1.36083e-07	1.80166e-06	7.07387
CCDC159	0.254383	7.74649	5.35781	1.36129e-07	1.80166e-06	7.07355
UBALD2	0.190418	9.45342	5.35754	1.36323e-07	1.80285e-06	7.0722
MZT2A	0.113454	7.99417	5.35712	1.36622e-07	1.80542e-06	7.07011
SSNA1	0.140396	8.56135	5.35558	1.37718e-07	1.81851e-06	7.0625
JOSD2	0.127905	7.50074	5.35488	1.38216e-07	1.82369e-06	7.05906
GORASP1	0.200484	7.8791	5.35443	1.3854e-07	1.82656e-06	7.05684
TAS2R10	-0.274737	7.26931	-5.35424	1.38681e-07	1.82703e-06	7.05586
GRINA	0.22095	8.71828	5.35386	1.38954e-07	1.82874e-06	7.054
ARF3	0.167779	10.6107	5.35376	1.39023e-07	1.82874e-06	7.05352
TFG	-0.168633	8.45834	-5.35352	1.392e-07	1.82967e-06	7.05231
ESRP1	0.140581	4.90485	5.35003	1.41741e-07	1.86165e-06	7.03509
MED25	0.181632	8.32279	5.34638	1.44446e-07	1.89574e-06	7.01709
AMH	0.13393	7.54546	5.34307	1.46948e-07	1.9271e-06	7.00075
USP37	-0.170956	7.87955	-5.33995	1.49342e-07	1.957e-06	6.98537
VTA1	-0.168014	8.85753	-5.33977	1.49485e-07	1.95738e-06	6.98446
MON2	-0.13482	9.79726	-5.33876	1.50267e-07	1.96614e-06	6.97949
FAM20C	0.307487	8.58455	5.33621	1.52268e-07	1.99081e-06	6.9669
NUP133	-0.171881	7.96972	-5.33578	1.52606e-07	1.99371e-06	6.96479
THOC6	0.136319	9.46435	5.33556	1.52781e-07	1.99448e-06	6.9637
APH1B	-0.166126	8.13532	-5.33437	1.53719e-07	2.00392e-06	6.95788
DNM1L	-0.154412	9.147	-5.33435	1.53736e-07	2.00392e-06	6.95777
MGAT3	0.153863	7.30239	5.33417	1.5388e-07	2.00428e-06	6.95688
ASB13	0.15088	7.37644	5.33401	1.54009e-07	2.00444e-06	6.95608
ZNF324	0.157493	7.64614	5.3334	1.54492e-07	2.00889e-06	6.9531
NCF4	0.267434	9.11841	5.33329	1.54584e-07	2.00889e-06	6.95254
FBXL19	0.110727	7.58606	5.33216	1.55491e-07	2.01916e-06	6.94696
UTF1	0.169127	8.17475	5.32955	1.57606e-07	2.04509e-06	6.9341
SMAD5	-0.150522	8.72643	-5.32903	1.58023e-07	2.0477e-06	6.93159
HCFC1R1	0.129419	7.48645	5.32901	1.58046e-07	2.0477e-06	6.93146
TMEM135	-0.157289	8.42895	-5.32837	1.58567e-07	2.05292e-06	6.92832
PIP5KL1	0.137535	6.50487	5.32788	1.58971e-07	2.05659e-06	6.9259
PDXP	0.122553	8.40987	5.32689	1.59787e-07	2.0656e-06	6.92103
GGA1	0.158447	8.70153	5.32616	1.60393e-07	2.07189e-06	6.91742
GMEB2	0.0924559	7.78357	5.32585	1.60643e-07	2.07355e-06	6.91594
ZFPL1	0.172272	8.67784	5.32493	1.61408e-07	2.08181e-06	6.91142
ZNF580	0.146557	7.8676	5.3248	1.61524e-07	2.08181e-06	6.91074
KDM6A	-0.241801	9.64459	-5.32422	1.62008e-07	2.08648e-06	6.90789
DNAJA2	-0.192752	8.25896	-5.32383	1.62334e-07	2.08779e-06	6.90598
MTX3	-0.239181	7.72127	-5.32381	1.62351e-07	2.08779e-06	6.90587
GSTP1	0.200996	11.5196	5.32278	1.63215e-07	2.09704e-06	6.90083
IKZF3	-0.266375	10.2168	-5.32266	1.63314e-07	2.09704e-06	6.90025
ORC4	-0.190186	8.04032	-5.32157	1.64236e-07	2.10731e-06	6.89489
DDX39B	0.0882343	11.5324	5.31959	1.65926e-07	2.12648e-06	6.88515
GPX3	0.154786	6.26567	5.31953	1.65977e-07	2.12648e-06	6.88486
MBNL3	-0.125456	10.2365	-5.31815	1.67165e-07	2.14012e-06	6.87807
HYI	0.125543	7.59056	5.31691	1.6824e-07	2.15228e-06	6.87197
THAP10	0.136424	5.76925	5.31674	1.68382e-07	2.1525e-06	6.87117
LRFN1	0.134043	7.0941	5.31548	1.69487e-07	2.16501e-06	6.86494
MAT2A	-0.123433	11.3315	-5.31508	1.69836e-07	2.16787e-06	6.86298
BAHD1	0.17845	8.01303	5.31417	1.7063e-07	2.17638e-06	6.85855
RB1CC1	-0.181584	8.41674	-5.31331	1.71389e-07	2.18445e-06	6.85432
RECQL5	0.0999624	7.59394	5.3131	1.71576e-07	2.18522e-06	6.85329
PPARD	0.177756	8.79735	5.31212	1.72444e-07	2.19465e-06	6.84849
AKAP11	-0.193556	8.8184	-5.31174	1.72784e-07	2.19735e-06	6.84661
ZNF121	-0.224279	9.17238	-5.31131	1.73172e-07	2.20066e-06	6.84448
KDM3A	-0.18442	8.65787	-5.31023	1.74135e-07	2.21062e-06	6.8392
GTDC1	-0.161576	8.4894	-5.31015	1.74212e-07	2.21062e-06	6.83878
LARP6	0.121696	6.07045	5.30881	1.75412e-07	2.22319e-06	6.83225
DGUOK	0.203255	8.04776	5.30876	1.75461e-07	2.22319e-06	6.83198
NT5C	0.112239	7.15362	5.30621	1.77779e-07	2.24999e-06	6.81949
ACTRT2	0.145485	6.43518	5.30615	1.77837e-07	2.24999e-06	6.81918
PC	0.143097	6.70417	5.30585	1.78112e-07	2.25167e-06	6.81771
ROGDI	0.315707	8.87594	5.30572	1.78231e-07	2.25167e-06	6.81708
HGH1	0.135456	7.61203	5.30413	1.79702e-07	2.26858e-06	6.80926
LHX3	0.132741	7.3954	5.30305	1.80696e-07	2.27947e-06	6.80401
NCDN	0.176671	8.36601	5.30201	1.81667e-07	2.2884e-06	6.79891
KCNQ1	0.218765	8.55679	5.30201	1.81669e-07	2.2884e-06	6.7989
OXLD1	0.130608	8.29978	5.29941	1.84122e-07	2.31759e-06	6.78614
BPTF	-0.109761	9.84691	-5.2992	1.84315e-07	2.31833e-06	6.78514
TNKS	-0.131018	8.98705	-5.29711	1.86314e-07	2.34177e-06	6.77488
POLRMT	0.104307	8.47648	5.2958	1.87571e-07	2.35585e-06	6.76848
ALKBH7	0.131006	7.08784	5.29563	1.87733e-07	2.35616e-06	6.76766
HNRNPA1	-0.161849	10.3416	-5.29535	1.88008e-07	2.35682e-06	6.76627
IL9R	0.135577	7.10106	5.29529	1.88059e-07	2.35682e-06	6.76601
KCTD11	0.114278	7.65661	5.29465	1.88684e-07	2.36294e-06	6.76285
SLAMF6	-0.278442	10.5392	-5.29447	1.88861e-07	2.36344e-06	6.76196
C8orf58	0.114821	7.70377	5.2943	1.89023e-07	2.36374e-06	6.76115
MCHR2	0.138595	5.15387	5.29388	1.89435e-07	2.36718e-06	6.75908
EEPD1	0.20553	7.37572	5.2933	1.89994e-07	2.37162e-06	6.75627
ZNF335	0.181503	9.053	5.29323	1.90066e-07	2.37162e-06	6.75591
RPS6KB2	0.140716	8.69858	5.29298	1.90311e-07	2.37296e-06	6.75469
WDR46	0.108429	7.81326	5.29281	1.90476e-07	2.3733e-06	6.75386
TRPT1	0.118638	7.49306	5.29084	1.92416e-07	2.39575e-06	6.74422
EIF4H	0.0792461	11.08	5.28889	1.94357e-07	2.41817e-06	6.73467
HENMT1	-0.187781	6.83152	-5.28733	1.95922e-07	2.43588e-06	6.72705
PRR14	0.156835	8.90361	5.28576	1.97505e-07	2.45379e-06	6.71939
HSF2	-0.188548	8.23756	-5.28486	1.98421e-07	2.46339e-06	6.71499
IFT57	-0.237062	7.41104	-5.28466	1.98624e-07	2.46414e-06	6.71401
TUBGCP5	-0.182856	7.2233	-5.28356	1.99747e-07	2.47629e-06	6.70865
CREBRF	-0.152743	10.0619	-5.2822	2.0115e-07	2.49189e-06	6.702
SNX8	0.117226	7.98869	5.28193	2.01427e-07	2.49353e-06	6.70069
VPS36	-0.158576	9.1173	-5.28173	2.01636e-07	2.49432e-06	6.6997
MRPL27	0.103093	8.02784	5.28145	2.01921e-07	2.49606e-06	6.69835
LRRC28	-0.122515	8.50231	-5.2809	2.02494e-07	2.50135e-06	6.69566
SCARF1	0.143124	7.79874	5.28061	2.02802e-07	2.50335e-06	6.69422
ZNF816-ZNF321P	-0.181828	6.44231	-5.28014	2.03292e-07	2.50761e-06	6.69192
SMYD3	-0.166989	7.20668	-5.27963	2.03816e-07	2.51228e-06	6.68947
ZNF493	-0.26226	7.86288	-5.27853	2.04973e-07	2.52473e-06	6.68408
PILRA	0.205151	10.4026	5.27468	2.09057e-07	2.57201e-06	6.66532
SH2D6	0.114656	6.41641	5.2746	2.09146e-07	2.57201e-06	6.66492
TRDMT1	-0.204615	7.68293	-5.2745	2.09259e-07	2.57201e-06	6.6644
ATG16L2	0.219787	9.25283	5.27406	2.09732e-07	2.57598e-06	6.66225
ATAD2	-0.189018	7.55015	-5.27382	2.09981e-07	2.5772e-06	6.66113
CYP20A1	-0.172407	8.8276	-5.273	2.1087e-07	2.58628e-06	6.65711
ANXA11	0.126756	10.1732	5.2725	2.11413e-07	2.59109e-06	6.65466
PLD2	0.219094	8.07444	5.27171	2.12269e-07	2.59973e-06	6.65082
NIP7	-0.169578	9.22152	-5.27108	2.12957e-07	2.6063e-06	6.64774
ZNF189	-0.14971	7.61033	-5.26932	2.1488e-07	2.62797e-06	6.63919
ITIH3	0.120837	6.05652	5.26909	2.15134e-07	2.62922e-06	6.63807
SPAG9	-0.126423	9.38905	-5.26866	2.15614e-07	2.63321e-06	6.63595
FKBP15	0.146758	10.2119	5.26724	2.1719e-07	2.65058e-06	6.62902
PRPF40A	-0.155757	9.49538	-5.26667	2.17819e-07	2.65637e-06	6.62627
C9orf24	0.126363	6.33521	5.26435	2.20423e-07	2.68623e-06	6.61497
LMAN1	-0.214041	9.48271	-5.26387	2.20969e-07	2.69098e-06	6.61262
ZNF148	-0.127436	9.62865	-5.25892	2.26641e-07	2.7581e-06	6.58852
KHSRP	0.149373	9.11191	5.25751	2.2828e-07	2.7751e-06	6.58166
ZNF253	-0.325403	8.04638	-5.25744	2.28359e-07	2.7751e-06	6.58133
FAM76A	-0.133514	8.32492	-5.25709	2.28771e-07	2.77696e-06	6.57962
ABCA7	0.207219	8.5589	5.25698	2.28892e-07	2.77696e-06	6.57911
POGLUT1	-0.19399	7.61989	-5.25689	2.28996e-07	2.77696e-06	6.57868
EIF3J	-0.147966	8.3038	-5.25583	2.30242e-07	2.7901e-06	6.57352
ACAP3	0.139363	8.13498	5.2549	2.31337e-07	2.8014e-06	6.56901
IGFALS	0.147023	7.51853	5.2514	2.3552e-07	2.84836e-06	6.55197
FAM131A	0.157291	6.49795	5.25126	2.35683e-07	2.84836e-06	6.55132
MYBPC3	0.121622	7.18927	5.25124	2.35711e-07	2.84836e-06	6.5512
UTP20	-0.177969	7.68017	-5.24998	2.37238e-07	2.86481e-06	6.54506
LAMP1	0.0926049	9.85478	5.24965	2.37633e-07	2.86758e-06	6.54348
RIOK3	-0.156612	9.68336	-5.24928	2.38082e-07	2.87097e-06	6.54169
PLEKHJ1	0.121023	8.21591	5.24904	2.38377e-07	2.87253e-06	6.54051
MTMR2	-0.173218	8.60764	-5.24853	2.38999e-07	2.87801e-06	6.53803
OXCT1	-0.246243	8.08249	-5.24636	2.41661e-07	2.90804e-06	6.5275
P2RY6	0.168361	6.57692	5.24608	2.41999e-07	2.91006e-06	6.52617
SMARCAD1	-0.175533	8.43994	-5.24563	2.42562e-07	2.9148e-06	6.52396
NR2C1	-0.193988	8.35958	-5.2442	2.44332e-07	2.93402e-06	6.51705
TIMP2	0.260129	9.62903	5.24273	2.46182e-07	2.95419e-06	6.50987
HBP1	-0.177942	9.29958	-5.2408	2.48616e-07	2.98132e-06	6.50052
LY6D	0.146697	7.47062	5.24034	2.49196e-07	2.98399e-06	6.4983
PAQR3	-0.164779	6.39162	-5.24024	2.49327e-07	2.98399e-06	6.4978
TERF1	-0.148794	9.44244	-5.24021	2.49359e-07	2.98399e-06	6.49768
GPR173	0.14803	6.43846	5.24004	2.49578e-07	2.98454e-06	6.49685
C14orf119	0.211021	8.26029	5.23948	2.50287e-07	2.99095e-06	6.49415
USP27X	0.14502	7.00868	5.23868	2.5132e-07	3.00112e-06	6.49023
APOC3	0.115509	6.81356	5.23855	2.51486e-07	3.00112e-06	6.4896
RPS6KA1	0.121719	10.0685	5.2372	2.53214e-07	3.01779e-06	6.4831
EFNB1	0.122465	7.49766	5.23719	2.53234e-07	3.01779e-06	6.48302
ANO8	0.122439	7.48004	5.23607	2.54675e-07	3.03287e-06	6.47763
TBL3	0.124636	7.41956	5.23499	2.56093e-07	3.04764e-06	6.47235
ABI2	-0.139896	8.64871	-5.23463	2.56551e-07	3.05099e-06	6.47065
CNPY3	0.146264	11.0495	5.23429	2.57007e-07	3.05431e-06	6.46896
PAQR4	0.146071	8.14535	5.23415	2.5719e-07	3.05437e-06	6.46828
ACAP2	-0.149866	10.3748	-5.23259	2.5924e-07	3.07661e-06	6.46073
NLRP12	0.27031	9.36592	5.23191	2.60141e-07	3.08517e-06	6.45744
RC3H1	-0.0883173	10.5407	-5.23113	2.61166e-07	3.0952e-06	6.4537
ASCC2	0.161695	9.76757	5.23051	2.62004e-07	3.10299e-06	6.45065
ASF1B	0.186568	7.43438	5.22965	2.63144e-07	3.11435e-06	6.44653
AP1M1	0.111285	9.43392	5.22902	2.63994e-07	3.12227e-06	6.44346
MRPL41	0.130714	8.8129	5.22846	2.64747e-07	3.12903e-06	6.44075
CAMKMT	-0.156296	8.04158	-5.22832	2.6494e-07	3.12916e-06	6.44006
RBM25	-0.143922	10.2194	-5.2262	2.67805e-07	3.16083e-06	6.42984
DYRK1A	-0.11697	9.87412	-5.22599	2.68091e-07	3.16205e-06	6.42882
TBC1D31	-0.223448	8.11842	-5.22499	2.69462e-07	3.17604e-06	6.42397
ZNF525	-0.23502	10.8458	-5.22444	2.70224e-07	3.18176e-06	6.42129
SIGLEC9	0.314825	9.29681	5.22437	2.70316e-07	3.18176e-06	6.42096
ZNF408	0.116906	6.44706	5.2241	2.70687e-07	3.18383e-06	6.41966
RUSC2	0.194487	7.98884	5.22397	2.70862e-07	3.18383e-06	6.41904
TMEM209	-0.148558	9.80114	-5.2236	2.71375e-07	3.18768e-06	6.41725
RCN3	0.235039	7.26078	5.22328	2.71824e-07	3.19078e-06	6.41568
ZNF526	0.139897	7.74167	5.22246	2.72959e-07	3.20193e-06	6.41171
RPP30	-0.169117	8.48495	-5.22099	2.75009e-07	3.22378e-06	6.4046
EDA2R	0.227654	6.21029	5.22064	2.75493e-07	3.22648e-06	6.40293
NELFB	0.132414	9.25901	5.22055	2.75614e-07	3.22648e-06	6.40251
NME4	0.208223	8.33519	5.2177	2.79634e-07	3.27132e-06	6.38875
MIER3	-0.156428	8.0603	-5.21753	2.79888e-07	3.27207e-06	6.38789
ASGR1	0.150701	7.49069	5.21693	2.80742e-07	3.27982e-06	6.38499
RWDD4	-0.159145	8.12729	-5.21586	2.82262e-07	3.29535e-06	6.37986
PIK3CA	-0.1833	9.10345	-5.21523	2.83166e-07	3.30367e-06	6.37682
SRPK2	-0.12488	9.33701	-5.21496	2.83559e-07	3.30532e-06	6.3755
VPS37A	-0.122913	9.38592	-5.21481	2.83775e-07	3.30532e-06	6.37478
DTWD1	-0.2823	5.66721	-5.21474	2.83883e-07	3.30532e-06	6.37442
AGPAT1	0.252489	8.71992	5.21446	2.84279e-07	3.30769e-06	6.37309
LSP1	0.209714	10.3416	5.2125	2.87123e-07	3.33853e-06	6.36363
DHRS7	-0.218927	8.71972	-5.21187	2.88049e-07	3.34704e-06	6.36057
RFX1	0.171299	7.87508	5.2116	2.88443e-07	3.34936e-06	6.35927
ZNF461	-0.204572	7.1418	-5.2114	2.88734e-07	3.35048e-06	6.35831
ACTL9	0.157532	7.42807	5.21114	2.89113e-07	3.35263e-06	6.35706
TXN2	0.167017	8.71827	5.21059	2.89931e-07	3.35984e-06	6.35438
COL8A2	0.133905	7.04264	5.21039	2.90222e-07	3.36096e-06	6.35343
CIB3	0.146516	5.49576	5.21009	2.90668e-07	3.36235e-06	6.35197
RPL8	0.120653	12.5763	5.21004	2.90733e-07	3.36235e-06	6.35176
SPIN2B	0.107959	7.25037	5.20935	2.91755e-07	3.37192e-06	6.34842
COL27A1	0.155157	6.90538	5.20828	2.93341e-07	3.38798e-06	6.34326
UFSP1	0.135565	7.74529	5.20793	2.9386e-07	3.39169e-06	6.34159
CWF19L1	-0.177447	8.33353	-5.20425	2.99402e-07	3.45335e-06	6.32383
SC5D	-0.214306	7.88158	-5.20275	3.01689e-07	3.4774e-06	6.3166
COASY	0.111469	7.93958	5.20184	3.0308e-07	3.4911e-06	6.31222
PLXNB2	0.265506	10.2721	5.20164	3.0339e-07	3.49232e-06	6.31126
KRR1	-0.217997	8.55352	-5.20138	3.03797e-07	3.49467e-06	6.30998
CMTM7	0.140878	10.0944	5.20097	3.04427e-07	3.4996e-06	6.30801
NOL10	-0.186925	8.75117	-5.20083	3.04642e-07	3.49973e-06	6.30734
PUSL1	0.103462	7.77689	5.19924	3.07097e-07	3.52559e-06	6.29971
TBC1D3B	0.163791	8.74348	5.19629	3.11728e-07	3.57542e-06	6.28549
GDF7	0.13049	7.2562	5.19621	3.11853e-07	3.57542e-06	6.28511
ZMYM4	-0.0977361	10.1742	-5.19579	3.12523e-07	3.58071e-06	6.28307
ATAD5	-0.186827	6.88516	-5.19553	3.12931e-07	3.58301e-06	6.28183
ZNF484	-0.226905	9.00186	-5.19384	3.15613e-07	3.61131e-06	6.27372
ARHGAP40	0.145411	5.85444	5.19281	3.17275e-07	3.62793e-06	6.26873
ZNF710	0.193739	9.37804	5.19172	3.19026e-07	3.64455e-06	6.2635
ANKRD26	-0.245331	6.88264	-5.19164	3.19152e-07	3.64455e-06	6.26312
C7orf50	0.111151	7.93655	5.19018	3.21522e-07	3.66918e-06	6.25609
POP7	0.130814	7.17316	5.18764	3.25683e-07	3.71421e-06	6.24387
PLEKHN1	0.100526	7.48095	5.18694	3.26841e-07	3.72495e-06	6.2405
GFPT1	-0.172766	9.03981	-5.18524	3.29657e-07	3.75456e-06	6.23235
BICD2	0.173116	8.58006	5.18443	3.31008e-07	3.76745e-06	6.22847
HDAC5	0.138478	8.4288	5.18411	3.31539e-07	3.76854e-06	6.22694
USP28	-0.226804	9.28059	-5.18411	3.31541e-07	3.76854e-06	6.22694
HERC1	-0.124423	9.77134	-5.18324	3.33011e-07	3.78276e-06	6.22273
FKBP11	-0.16083	8.63822	-5.18245	3.34338e-07	3.79533e-06	6.21895
MPP3	0.156157	6.8045	5.1812	3.36453e-07	3.81682e-06	6.21296
IRF2	0.139699	10.9115	5.18064	3.37413e-07	3.8252e-06	6.21026
RAB3D	0.195285	8.5562	5.18037	3.37874e-07	3.82791e-06	6.20896
LZIC	-0.239442	8.15372	-5.17999	3.38515e-07	3.83265e-06	6.20716
DDX3X	-0.233489	10.1839	-5.17837	3.41304e-07	3.86168e-06	6.19936
LMBRD2	-0.20275	8.33516	-5.1772	3.4333e-07	3.88206e-06	6.19374
RELB	0.142381	7.99898	5.17637	3.44774e-07	3.89533e-06	6.18975
MYO1C	0.142835	7.99109	5.17626	3.44956e-07	3.89533e-06	6.18925
CHST6	0.152394	6.11708	5.17556	3.46171e-07	3.9065e-06	6.18591
SMTNL2	0.132422	7.72168	5.17446	3.48104e-07	3.92574e-06	6.18062
AP2A2	0.107021	8.52521	5.17343	3.49923e-07	3.94222e-06	6.17567
TADA2B	0.128868	9.14159	5.17337	3.50023e-07	3.94222e-06	6.1754
USP9X	-0.135195	9.78254	-5.17183	3.52764e-07	3.97049e-06	6.16799
CBX8	0.113521	7.14943	5.17157	3.5323e-07	3.97314e-06	6.16673
ICE2	-0.159434	8.96593	-5.17039	3.55335e-07	3.99422e-06	6.16109
FBXL4	-0.156108	8.82164	-5.17021	3.55649e-07	3.99514e-06	6.16025
GTPBP2	0.180931	9.04799	5.16985	3.56295e-07	3.99979e-06	6.15853
VAV1	0.119185	9.95857	5.16947	3.56975e-07	4.00481e-06	6.15671
CEP350	-0.104037	10.1328	-5.16845	3.58815e-07	4.02283e-06	6.15183
CCDC18	-0.226265	6.47328	-5.16727	3.6096e-07	4.04426e-06	6.14617
ZNF566	-0.281421	7.39623	-5.16707	3.61322e-07	4.04517e-06	6.14522
FSCN2	0.147357	6.61073	5.16697	3.61511e-07	4.04517e-06	6.14472
ANKMY2	-0.176128	7.50267	-5.16683	3.61761e-07	4.04534e-06	6.14406
SDF4	0.105543	8.22695	5.1663	3.6274e-07	4.05365e-06	6.1415
EIF4A3	0.179659	9.31424	5.16565	3.63918e-07	4.06329e-06	6.13841
CEP83	-0.205095	6.69545	-5.16557	3.64074e-07	4.06329e-06	6.13801
NUBPL	-0.193392	7.01712	-5.16473	3.65615e-07	4.07784e-06	6.134
DAGLA	0.221652	7.46852	5.16292	3.68958e-07	4.11247e-06	6.12535
SURF2	0.141203	8.15831	5.16277	3.69241e-07	4.11297e-06	6.12462
PHF5A	0.163343	7.40682	5.16248	3.6978e-07	4.11371e-06	6.12324
SMARCA4	0.131889	8.64975	5.16248	3.69785e-07	4.11371e-06	6.12322
MAK16	-0.159096	7.67645	-5.16149	3.71629e-07	4.13156e-06	6.1185
SLCO4A1	0.134309	6.37185	5.16118	3.72209e-07	4.13533e-06	6.11702
HNRNPA1L2	-0.216193	7.70753	-5.16062	3.73261e-07	4.14435e-06	6.11434
MAPK3	0.122248	9.78731	5.15981	3.74791e-07	4.15866e-06	6.11045
BLOC1S1	0.245767	8.67049	5.15961	3.75176e-07	4.16025e-06	6.10947
MAP3K5	-0.134701	9.91231	-5.15917	3.76e-07	4.16671e-06	6.10739
ING4	0.123646	9.30705	5.15863	3.77018e-07	4.17354e-06	6.10482
LAT2	0.175044	9.36096	5.15859	3.77102e-07	4.17354e-06	6.10461
PPHLN1	-0.124134	9.5283	-5.15846	3.77343e-07	4.17354e-06	6.104
CDC14A	-0.197116	10.4736	-5.15699	3.80156e-07	4.20195e-06	6.09695
B2M	-0.149543	12.3886	-5.15621	3.81652e-07	4.21579e-06	6.09322
CXorf65	-0.251465	9.00111	-5.15601	3.82025e-07	4.21721e-06	6.09229
BOD1L1	-0.138869	9.07066	-5.15499	3.84001e-07	4.23523e-06	6.08739
DUSP15	0.120225	6.52454	5.1547	3.84555e-07	4.23523e-06	6.08602
KMT2C	-0.0795845	11.0314	-5.1547	3.84564e-07	4.23523e-06	6.086
NSMCE2	-0.210451	7.97968	-5.15466	3.84641e-07	4.23523e-06	6.08581
SLC39A6	-0.136267	8.4658	-5.15436	3.85211e-07	4.23804e-06	6.0844
PGAM1	0.174357	10.2171	5.15427	3.85388e-07	4.23804e-06	6.08397
STK11	0.119285	8.10682	5.15377	3.86362e-07	4.24603e-06	6.08157
MYD88	0.161174	11.2541	5.15324	3.87383e-07	4.25455e-06	6.07906
ZNF467	0.242631	8.11714	5.15221	3.89408e-07	4.27407e-06	6.07411
SCRN2	0.118122	7.33406	5.15017	3.93428e-07	4.31544e-06	6.06435
YTHDC2	-0.138651	9.16766	-5.14966	3.94435e-07	4.32373e-06	6.06193
CCDC74A	0.139938	5.70658	5.14839	3.96951e-07	4.34854e-06	6.05589
FEZ1	-0.198225	5.85693	-5.14613	4.01497e-07	4.39555e-06	6.04508
MRPS27	-0.129292	9.15465	-5.1449	4.03977e-07	4.41989e-06	6.03923
TBL2	0.0857233	7.54386	5.14421	4.05384e-07	4.43248e-06	6.03592
SLC28A1	0.116542	5.89915	5.14396	4.05882e-07	4.43511e-06	6.03476
B3GNT3	0.12711	6.82709	5.14359	4.06648e-07	4.44066e-06	6.03297
AK3	-0.125357	8.43905	-5.14238	4.09127e-07	4.46305e-06	6.0272
ADCY4	0.158846	7.27496	5.14234	4.09216e-07	4.46305e-06	6.02699
TARBP1	-0.199695	8.0745	-5.14175	4.10431e-07	4.47347e-06	6.02417
TNFAIP1	0.159318	8.15856	5.14056	4.12888e-07	4.4974e-06	6.0185
PRR22	0.139068	7.16116	5.13985	4.14349e-07	4.51046e-06	6.01515
HES4	0.131041	8.1959	5.13888	4.16374e-07	4.52964e-06	6.01052
NUP155	-0.171186	9.29122	-5.13837	4.17441e-07	4.5358e-06	6.00809
UBXN6	0.125487	8.21536	5.13836	4.17467e-07	4.5358e-06	6.00803
ZNF124	-0.212488	7.89263	-5.13745	4.19374e-07	4.55149e-06	6.0037
ZNF431	-0.241238	8.19322	-5.13741	4.19471e-07	4.55149e-06	6.00348
ALAS1	0.151827	8.69084	5.1373	4.19703e-07	4.55149e-06	6.00296
CLASRP	0.152704	7.99138	5.13537	4.23773e-07	4.59274e-06	5.99379
CYTIP	-0.130772	11.3865	-5.13491	4.24759e-07	4.60053e-06	5.99159
GMPPA	0.140748	8.86626	5.13376	4.27219e-07	4.62427e-06	5.9861
ICE1	-0.142535	8.42315	-5.13299	4.28867e-07	4.63919e-06	5.98245
PPP6R2	0.0868288	8.72217	5.13207	4.30855e-07	4.65777e-06	5.97806
ISCA1	-0.141326	8.75889	-5.13183	4.31363e-07	4.66035e-06	5.97694
NAPA	0.19833	8.70691	5.13078	4.3365e-07	4.68211e-06	5.97192
ZNF513	0.127221	8.7742	5.1303	4.3468e-07	4.6903e-06	5.96966
GAK	0.121633	9.51121	5.12847	4.38686e-07	4.73056e-06	5.96095
C18orf21	-0.169546	7.87733	-5.12669	4.42624e-07	4.77004e-06	5.95247
TMED10	-0.114929	11.3704	-5.12647	4.43101e-07	4.7722e-06	5.95145
TUFM	0.155636	8.61689	5.12531	4.45688e-07	4.79706e-06	5.94592
TUBA3D	0.102813	7.12321	5.12177	4.53669e-07	4.87991e-06	5.92907
ZRANB1	-0.171841	9.23703	-5.12053	4.56481e-07	4.9071e-06	5.9232
XPA	-0.167857	8.92672	-5.11962	4.58558e-07	4.92636e-06	5.91889
FOXP4	0.180289	7.95645	5.11896	4.60094e-07	4.93977e-06	5.91571
ZC3H11A	-0.213594	9.61345	-5.11847	4.61223e-07	4.94881e-06	5.91339
SYNE1	-0.286006	9.24546	-5.11783	4.62698e-07	4.96105e-06	5.91036
SOX10	0.110899	6.80241	5.11772	4.62939e-07	4.96105e-06	5.90986
IRX4	0.139743	6.14873	5.11744	4.63594e-07	4.96498e-06	5.90852
GPX8	0.136563	3.35085	5.11439	4.70727e-07	5.03615e-06	5.89402
THADA	-0.147395	9.20042	-5.11425	4.71041e-07	5.03615e-06	5.89339
TRIM11	0.133092	7.98807	5.11422	4.71116e-07	5.03615e-06	5.89324
ITGA10	0.114765	6.05942	5.11393	4.71795e-07	5.04028e-06	5.89187
SKA2	-0.207577	8.67221	-5.11358	4.72623e-07	5.046e-06	5.89021
PAFAH1B3	0.217114	8.70487	5.11284	4.74383e-07	5.06165e-06	5.88668
AIP	0.140757	8.16399	5.11091	4.78984e-07	5.10758e-06	5.87752
ILVBL	0.103611	7.1071	5.11052	4.79909e-07	5.11428e-06	5.87568
ZNF747	0.142694	7.85584	5.11007	4.81006e-07	5.1228e-06	5.87352
LGALS9C	0.331402	9.98997	5.10976	4.81735e-07	5.1274e-06	5.87208
SLC38A10	0.148132	9.43756	5.10946	4.82475e-07	5.1321e-06	5.87062
PHLDB2	-0.268806	6.35206	-5.10927	4.82918e-07	5.13364e-06	5.86975
CD226	-0.310116	10.2959	-5.10882	4.84019e-07	5.13994e-06	5.86759
ZNF782	-0.160685	8.14302	-5.10868	4.84354e-07	5.13994e-06	5.86693
COL5A3	0.137743	7.28649	5.10866	4.84405e-07	5.13994e-06	5.86683
HRAS	0.109975	7.54151	5.10794	4.86139e-07	5.15517e-06	5.86344
FBXW5	0.152713	9.09421	5.10755	4.87086e-07	5.16204e-06	5.86159
COL4A1	0.131743	5.79469	5.10706	4.8828e-07	5.1715e-06	5.85927
PNPLA2	0.213021	9.39545	5.10668	4.89216e-07	5.17404e-06	5.85745
PHEX	-0.258407	6.18367	-5.10654	4.89554e-07	5.17404e-06	5.8568
LSM7	0.133395	7.62006	5.10647	4.89714e-07	5.17404e-06	5.85649
LMBRD1	-0.202524	9.38573	-5.10647	4.89721e-07	5.17404e-06	5.85647
FRMD1	0.1268	6.1494	5.10633	4.90069e-07	5.17455e-06	5.8558
EPHX3	0.142285	6.00493	5.1046	4.94308e-07	5.21611e-06	5.84762
TTLL4	0.163491	9.55096	5.10388	4.96083e-07	5.22853e-06	5.84422
ANKRD2	0.126937	7.14172	5.10388	4.96092e-07	5.22853e-06	5.8442
DAZAP1	0.125468	9.05273	5.10282	4.98719e-07	5.25045e-06	5.83919
NPTN	0.127754	10.0665	5.1028	4.9878e-07	5.25045e-06	5.83907
P4HB	0.170374	9.80181	5.10162	5.01711e-07	5.27807e-06	5.83351
UHMK1	-0.168334	9.86769	-5.1011	5.03034e-07	5.28876e-06	5.83101
MAPK8	-0.159117	8.78485	-5.09934	5.07467e-07	5.33212e-06	5.82268
HNRNPK	-0.13138	11.2689	-5.09763	5.11808e-07	5.37445e-06	5.8146
TRAP1	0.0983297	8.02487	5.09731	5.12609e-07	5.37959e-06	5.81311
NPHP4	0.101182	7.11974	5.09617	5.15547e-07	5.40712e-06	5.80769
PTAFR	0.198219	7.97589	5.09545	5.17386e-07	5.42311e-06	5.80431
CRCP	-0.131422	8.81705	-5.09532	5.17722e-07	5.42333e-06	5.80369
ZNF432	-0.168138	7.00367	-5.09513	5.18214e-07	5.42519e-06	5.80279
JAK1	-0.107471	11.5705	-5.09476	5.19191e-07	5.43212e-06	5.80101
FAM133B	-0.215537	9.5988	-5.09394	5.21304e-07	5.45091e-06	5.79715
FARSA	0.0902594	9.92169	5.09214	5.26013e-07	5.49682e-06	5.78862
CCDC17	0.120826	8.14984	5.08922	5.33703e-07	5.5738e-06	5.77484
TAF1B	-0.202545	8.09736	-5.08858	5.35411e-07	5.58825e-06	5.77181
MCM8	-0.259149	8.21088	-5.08801	5.36932e-07	5.60073e-06	5.76912
SEH1L	-0.139282	8.26126	-5.08622	5.41727e-07	5.64535e-06	5.76068
ARCN1	-0.109251	9.38474	-5.08617	5.41864e-07	5.64535e-06	5.76044
EPG5	-0.126823	8.81514	-5.08568	5.4319e-07	5.65574e-06	5.75812
IFNA6	0.162487	4.84093	5.08396	5.4787e-07	5.70102e-06	5.74998
TOPORS	-0.177255	7.52786	-5.08133	5.55064e-07	5.77239e-06	5.7376
ICA1L	-0.196505	6.24158	-5.08108	5.55755e-07	5.7761e-06	5.73642
THYN1	0.159054	7.86327	5.08011	5.58449e-07	5.80059e-06	5.73183
LILRB4	0.300494	9.20528	5.07887	5.61902e-07	5.83295e-06	5.72598
MBD3L1	0.150173	4.40201	5.07803	5.64264e-07	5.85394e-06	5.722
TRPM2	0.175944	8.3765	5.07788	5.64687e-07	5.85481e-06	5.72129
DYSF	0.440422	8.50888	5.07715	5.6674e-07	5.87256e-06	5.71784
MAT2B	-0.172865	8.51174	-5.07696	5.67265e-07	5.87286e-06	5.71697
GET4	0.11495	7.68676	5.07689	5.67451e-07	5.87286e-06	5.71665
PJA2	-0.149303	9.88486	-5.07304	5.78415e-07	5.98274e-06	5.69849
PCGF5	-0.13947	9.53244	-5.07201	5.81377e-07	6.00977e-06	5.69365
ARL6IP5	-0.142779	11.7319	-5.07182	5.81931e-07	6.01189e-06	5.69274
HNRNPH3	-0.211176	8.73902	-5.07092	5.84526e-07	6.03509e-06	5.68852
AP4E1	-0.163478	7.63205	-5.07058	5.85534e-07	6.04187e-06	5.68689
NPAP1	0.13837	6.90801	5.07037	5.8615e-07	6.04461e-06	5.68589
ZNF737	-0.372365	9.69326	-5.06998	5.87269e-07	6.05252e-06	5.68408
UPF1	0.12627	8.9703	5.0698	5.87804e-07	6.05442e-06	5.68322
JPH4	0.135383	7.53918	5.06934	5.89134e-07	6.06449e-06	5.68107
OSCAR	0.23748	7.62232	5.069	5.90126e-07	6.07108e-06	5.67948
TAS2R13	-0.279349	6.9254	-5.06833	5.92112e-07	6.08787e-06	5.67629
KPNA3	-0.136613	9.45751	-5.06709	5.95759e-07	6.12172e-06	5.67046
EVA1B	0.120413	8.30686	5.0668	5.96605e-07	6.12676e-06	5.66911
RTCA	-0.153138	9.37908	-5.06634	5.97964e-07	6.13194e-06	5.66696
ANKRD13D	0.166146	9.04016	5.06631	5.98052e-07	6.13194e-06	5.66682
LIPT1	-0.188987	7.20591	-5.06627	5.98177e-07	6.13194e-06	5.66662
SERINC2	0.152013	7.15125	5.06565	6.00017e-07	6.14715e-06	5.6637
MPV17L2	0.135187	8.47692	5.06544	6.0065e-07	6.14997e-06	5.66271
BIN2	-0.153954	11.1297	-5.0651	6.01676e-07	6.15682e-06	5.66108
WAC	-0.0777999	10.7259	-5.06401	6.04916e-07	6.1863e-06	5.65599
ITGAM	0.205336	10.9101	5.06362	6.06112e-07	6.19486e-06	5.65412
RTTN	-0.184825	7.93429	-5.06242	6.09723e-07	6.22806e-06	5.64848
TYK2	0.155837	9.10896	5.06202	6.10919e-07	6.23658e-06	5.64662
LCE1A	0.141506	8.13344	5.06104	6.13902e-07	6.26333e-06	5.642
DDX39A	0.132265	8.00907	5.06088	6.14384e-07	6.26453e-06	5.64126
LIAS	-0.191145	6.89391	-5.06045	6.1569e-07	6.27069e-06	5.63924
EFHC2	-0.301246	6.42356	-5.06044	6.15716e-07	6.27069e-06	5.6392
PSAPL1	0.137419	6.16504	5.06003	6.16971e-07	6.27977e-06	5.63727
SKI	0.160888	9.66669	5.05932	6.19164e-07	6.29837e-06	5.6339
PRKD2	0.175081	8.91785	5.05873	6.20983e-07	6.31314e-06	5.63112
TM7SF2	0.11041	7.36527	5.05809	6.22939e-07	6.3293e-06	5.62814
LCN1	0.174833	6.54022	5.05718	6.25759e-07	6.35127e-06	5.62385
TBC1D3F	0.157529	8.63581	5.05715	6.25839e-07	6.35127e-06	5.62373
CALHM2	0.210814	9.88313	5.0543	6.34753e-07	6.4349e-06	5.61031
ARHGAP30	0.121029	9.1437	5.05424	6.34917e-07	6.4349e-06	5.61007
DERL1	-0.140925	10.1008	-5.05415	6.35223e-07	6.4349e-06	5.60961
RPS16	0.149446	10.6072	5.05404	6.35574e-07	6.4349e-06	5.60909
SRSF1	-0.122245	10.7458	-5.05313	6.38429e-07	6.46002e-06	5.60484
HBS1L	-0.167684	9.13478	-5.05289	6.39203e-07	6.46406e-06	5.60369
CLSTN2	0.149843	5.7725	5.05174	6.42833e-07	6.49489e-06	5.59831
CLASP2	-0.132736	9.64412	-5.05169	6.43007e-07	6.49489e-06	5.59806
BCKDK	0.229189	8.57082	5.05	6.48405e-07	6.54559e-06	5.59013
KRTAP8-1	0.139937	6.03054	5.0491	6.51298e-07	6.57094e-06	5.58591
TTLL12	0.142633	8.3163	5.04872	6.52522e-07	6.57617e-06	5.58412
LRRC41	0.145191	9.09544	5.04868	6.52631e-07	6.57617e-06	5.58396
ERAL1	0.143971	8.89792	5.04858	6.52961e-07	6.57617e-06	5.58349
THBS3	0.201037	7.12255	5.04829	6.53892e-07	6.5817e-06	5.58213
NR2F6	0.133227	7.42608	5.04699	6.58135e-07	6.62054e-06	5.576
CHPF2	0.14564	8.92181	5.04684	6.58618e-07	6.62153e-06	5.5753
ARHGAP22	0.154074	6.58369	5.0467	6.59071e-07	6.62222e-06	5.57465
SHPRH	-0.16512	8.92432	-5.04599	6.61369e-07	6.64144e-06	5.57135
TSN	-0.193287	8.32899	-5.04585	6.61852e-07	6.64241e-06	5.57066
TWF1	-0.13315	8.91996	-5.04569	6.62353e-07	6.64358e-06	5.56994
KLF3	-0.143321	10.9018	-5.04533	6.6354e-07	6.65161e-06	5.56824
STARD7	-0.133488	10.5056	-5.04437	6.66699e-07	6.67556e-06	5.56374
PPP1R10	0.156997	9.64621	5.04437	6.66704e-07	6.67556e-06	5.56373
POLR2B	-0.146904	9.9137	-5.04391	6.68213e-07	6.68679e-06	5.56158
KLRG1	-0.437576	10.4465	-5.04163	6.75785e-07	6.75864e-06	5.5509
ACTA1	0.143439	7.6912	5.04095	6.78081e-07	6.77766e-06	5.54768
TNNT1	0.157796	6.8024	5.04081	6.78539e-07	6.77831e-06	5.54704
NAPRT	0.226994	8.78236	5.03921	6.83908e-07	6.82799e-06	5.53956
FMNL1	0.177304	9.99968	5.03883	6.85199e-07	6.83692e-06	5.53777
CBS	0.126788	6.49721	5.03787	6.88461e-07	6.86549e-06	5.53327
CHAF1A	0.11313	7.66325	5.03631	6.93785e-07	6.91457e-06	5.52596
SLC35D1	-0.246727	7.51397	-5.03454	6.99868e-07	6.96756e-06	5.51769
SPRYD3	0.12931	8.48333	5.03453	6.9991e-07	6.96756e-06	5.51763
ZBTB33	-0.146723	9.83415	-5.03334	7.04035e-07	7.00176e-06	5.51205
TRIM23	-0.187552	7.4021	-5.0333	7.04158e-07	7.00176e-06	5.51189
ZMYND19	0.109842	8.00089	5.03256	7.06743e-07	7.02341e-06	5.50841
CYSLTR2	-0.260916	7.84611	-5.03221	7.07968e-07	7.03153e-06	5.50677
ATP8B3	0.11383	6.69198	5.03118	7.11558e-07	7.06311e-06	5.50198
LDLRAD3	0.226869	8.41813	5.03093	7.12448e-07	7.06787e-06	5.50079
SLC22A31	0.168425	7.1718	5.03056	7.13742e-07	7.07419e-06	5.49907
DBNDD2	0.11619	7.79776	5.03051	7.13906e-07	7.07419e-06	5.49885
SSUH2	0.103732	6.31489	5.03028	7.14715e-07	7.07814e-06	5.49778
IQSEC2	0.202223	7.65766	5.02933	7.18076e-07	7.10735e-06	5.49333
VAC14	0.152902	8.02022	5.02762	7.24176e-07	7.1636e-06	5.48531
POLK	-0.168173	8.88306	-5.02696	7.26544e-07	7.17927e-06	5.48221
SMARCD2	0.11868	8.27677	5.02694	7.26593e-07	7.17927e-06	5.48215
RXRA	0.236897	10.1651	5.02635	7.28725e-07	7.19621e-06	5.47937
CRMP1	0.134172	6.48329	5.02592	7.30256e-07	7.20694e-06	5.47738
RAP1B	-0.192444	10.8522	-5.02581	7.30648e-07	7.20694e-06	5.47687
CHGA	0.131709	6.44464	5.02541	7.32096e-07	7.21709e-06	5.47499
ADD3	-0.119275	10.4199	-5.02507	7.33334e-07	7.22517e-06	5.47339
COX7B	-0.440544	6.34036	-5.02384	7.37771e-07	7.26472e-06	5.46767
GTF3C3	-0.176387	8.21364	-5.02303	7.40726e-07	7.28557e-06	5.46388
ACSS1	0.130668	7.95754	5.02303	7.40733e-07	7.28557e-06	5.46387
LPP	-0.0983297	10.4319	-5.02251	7.42642e-07	7.30017e-06	5.46143
MYCBP	0.119141	8.56564	5.02169	7.45621e-07	7.32528e-06	5.45763
KPNA4	-0.173336	8.17013	-5.02104	7.48023e-07	7.34469e-06	5.45458
KPNB1	-0.110342	9.88692	-5.01984	7.52474e-07	7.38419e-06	5.44896
HGS	0.157776	9.04531	5.01911	7.55162e-07	7.40225e-06	5.44557
DPPA5	0.17452	4.91309	5.01911	7.55174e-07	7.40225e-06	5.44556
LUC7L3	-0.205866	9.19372	-5.01889	7.55975e-07	7.40589e-06	5.44455
IKBKG	0.174878	7.74567	5.0177	7.60425e-07	7.44525e-06	5.43899
HEMK1	0.150674	8.35667	5.01721	7.62261e-07	7.45899e-06	5.4367
SPINT1	0.230063	8.20324	5.01701	7.63002e-07	7.46201e-06	5.43578
P2RY2	0.30543	8.85077	5.01662	7.64496e-07	7.4719e-06	5.43393
RPL31	-0.195883	9.13511	-5.01651	7.64881e-07	7.4719e-06	5.43345
MYOD1	0.127513	5.67696	5.01599	7.66842e-07	7.48682e-06	5.43102
FBXO25	-0.128352	9.25623	-5.01584	7.67435e-07	7.48835e-06	5.43029
AIFM3	0.132102	6.79104	5.01512	7.7016e-07	7.51069e-06	5.42693
SCAMP1	-0.128359	9.47194	-5.01453	7.72392e-07	7.5282e-06	5.42418
UBE2E1	-0.11131	9.03393	-5.01399	7.74448e-07	7.54397e-06	5.42166
PIGN	-0.224006	8.00092	-5.01356	7.76063e-07	7.55123e-06	5.41969
CLEC4C	-0.302591	7.10803	-5.01356	7.7607e-07	7.55123e-06	5.41968
LRRC20	0.121459	7.33518	5.01339	7.76709e-07	7.55319e-06	5.4189
SLC25A36	-0.173086	8.07099	-5.01028	7.88672e-07	7.66519e-06	5.40441
GSDMD	0.124465	7.65217	5.00983	7.90448e-07	7.67812e-06	5.40228
LYPLA2	0.140232	8.80442	5.00918	7.92963e-07	7.69654e-06	5.39926
APPL1	-0.109075	9.31723	-5.00911	7.93237e-07	7.69654e-06	5.39894
RPP25L	0.108215	7.96421	5.00779	7.98388e-07	7.74216e-06	5.3928
INTS5	0.136182	8.41696	5.00698	8.01588e-07	7.76209e-06	5.38901
FBXO7	-0.0963426	10.8181	-5.00687	8.02012e-07	7.76209e-06	5.38851
SUMO2	-0.164671	10.0685	-5.00683	8.02191e-07	7.76209e-06	5.38829
RIMBP3C	0.0938805	6.73917	5.00681	8.02245e-07	7.76209e-06	5.38823
STIP1	0.124589	8.92134	5.00555	8.07222e-07	7.80586e-06	5.38237
DBNL	0.111617	9.83729	5.00532	8.08136e-07	7.81032e-06	5.38129
KAT2A	0.174221	8.28939	5.00514	8.08868e-07	7.81301e-06	5.38044
PAN2	0.132698	9.3037	5.00297	8.17527e-07	7.89223e-06	5.37034
C16orf74	0.144667	8.12162	5.00214	8.20854e-07	7.91991e-06	5.36649
ZNF808	-0.193578	10.3647	-5.00179	8.22292e-07	7.92934e-06	5.36483
LRRC23	0.104221	6.98691	5.00101	8.25433e-07	7.95518e-06	5.36122
UBR3	-0.151786	9.18729	-5.00045	8.27709e-07	7.97266e-06	5.35861
PRSS35	0.175964	5.60935	5.00017	8.28834e-07	7.97903e-06	5.35732
PRSS23	-0.33657	6.57544	-4.9997	8.30746e-07	7.99297e-06	5.35513
GGPS1	-0.154433	7.05304	-4.9992	8.32789e-07	8.00816e-06	5.35281
IMMP1L	-0.245011	6.01761	-4.99854	8.35502e-07	8.02672e-06	5.34972
ATP7A	-0.137818	8.52088	-4.9985	8.35651e-07	8.02672e-06	5.34955
PIKFYVE	-0.109065	9.6334	-4.9966	8.43492e-07	8.09752e-06	5.3407
DNAAF3	0.140444	6.43	4.9932	8.57652e-07	8.22887e-06	5.32492
SHROOM3	0.123183	4.82893	4.99262	8.60102e-07	8.24779e-06	5.32222
TOMM5	0.108811	8.4361	4.99236	8.61197e-07	8.25369e-06	5.32101
ZMYM5	-0.182178	8.92997	-4.99216	8.62025e-07	8.25704e-06	5.3201
ACADVL	0.186735	9.96004	4.9918	8.63579e-07	8.26733e-06	5.31839
CHD1	-0.179055	9.67961	-4.99118	8.66199e-07	8.28781e-06	5.31552
SMAD2	-0.173488	9.27329	-4.99101	8.66932e-07	8.2882e-06	5.31472
PYGB	0.115141	8.64304	4.99094	8.67202e-07	8.2882e-06	5.31442
KCNK13	0.14797	7.0144	4.99033	8.69821e-07	8.30792e-06	5.31157
NEK1	-0.185713	8.02462	-4.99016	8.70532e-07	8.30792e-06	5.31079
CTAGE9	-0.152614	4.95472	-4.99012	8.70712e-07	8.30792e-06	5.31059
TMEM87A	-0.140142	8.86049	-4.98847	8.77769e-07	8.37062e-06	5.30294
FDPS	0.131897	7.3864	4.98817	8.79063e-07	8.37485e-06	5.30155
CDX1	0.131806	7.13609	4.98814	8.79184e-07	8.37485e-06	5.30142
NAALADL1	0.111314	7.17753	4.98784	8.80503e-07	8.38277e-06	5.3
ZDHHC2	-0.133789	8.90618	-4.98749	8.82007e-07	8.39228e-06	5.29838
CRY1	-0.198638	7.45374	-4.98738	8.82475e-07	8.39228e-06	5.29788
GRM1	0.133586	5.51247	4.98652	8.86185e-07	8.42291e-06	5.2939
ZNF251	-0.135835	8.21933	-4.98519	8.91961e-07	8.47314e-06	5.28774
PSTPIP2	-0.221771	9.63407	-4.98495	8.93016e-07	8.47849e-06	5.28662
TAB1	0.102252	7.15376	4.98428	8.95942e-07	8.50158e-06	5.28352
AGPAT2	0.169116	8.82671	4.98322	9.00622e-07	8.54129e-06	5.27858
PDLIM2	0.147796	8.77921	4.98294	9.01868e-07	8.5484e-06	5.27727
JAKMIP2	-0.35031	6.99956	-4.98085	9.11121e-07	8.63135e-06	5.2676
IL10RB	0.139049	10.1037	4.98048	9.12794e-07	8.64246e-06	5.26586
APOE	0.115991	7.27819	4.98007	9.14621e-07	8.655e-06	5.26396
ZNF784	0.11284	8.31677	4.9794	9.17619e-07	8.6786e-06	5.26086
MED24	0.111946	9.00457	4.97912	9.18877e-07	8.68573e-06	5.25956
DET1	-0.147884	7.88976	-4.97828	9.22648e-07	8.71659e-06	5.25568
PRKCSH	0.133268	11.1915	4.97791	9.24323e-07	8.72764e-06	5.25396
WIPF3	0.130981	6.42205	4.97676	9.29515e-07	8.77186e-06	5.24866
CCDC9	0.115676	7.57201	4.97637	9.31294e-07	8.78383e-06	5.24684
GDPD3	0.32053	7.47874	4.97546	9.35469e-07	8.81839e-06	5.2426
COL9A2	0.128837	7.31109	4.97505	9.37343e-07	8.83122e-06	5.24071
CTAGE15	-0.163933	5.7384	-4.97445	9.40061e-07	8.85199e-06	5.23796
PTOV1	0.12706	8.08143	4.9743	9.40771e-07	8.85383e-06	5.23725
WRN	-0.195795	7.9856	-4.97388	9.42684e-07	8.86699e-06	5.23532
PMM1	0.112168	6.86331	4.97288	9.47343e-07	8.90596e-06	5.23065
LYL1	0.144188	8.59855	4.9714	9.54189e-07	8.96542e-06	5.22383
PUS10	-0.173593	7.20614	-4.97108	9.55664e-07	8.97126e-06	5.22236
CTBP2	0.146162	8.1239	4.97104	9.55852e-07	8.97126e-06	5.22218
CD160	-0.423395	7.83876	-4.97051	9.58375e-07	8.99004e-06	5.21968
NDUFA5	-0.207387	6.57117	-4.96999	9.60779e-07	9.0077e-06	5.21731
YBX2	0.129658	7.35793	4.96697	9.75061e-07	9.13663e-06	5.20332
FRG1	-0.225612	8.04654	-4.96634	9.78082e-07	9.15995e-06	5.20039
THRAP3	-0.104649	9.74536	-4.96533	9.82908e-07	9.20015e-06	5.19573
ZNF777	0.133819	7.49221	4.96449	9.86919e-07	9.23268e-06	5.19187
RNF103	-0.124916	8.06258	-4.96353	9.9154e-07	9.26827e-06	5.18744
TBCEL	-0.147235	9.27424	-4.96348	9.91799e-07	9.26827e-06	5.1872
ZBTB7B	0.16345	8.20915	4.96294	9.944e-07	9.28754e-06	5.18471
ZBED1	0.0737465	8.47847	4.96269	9.9561e-07	9.2938e-06	5.18356
AGO3	-0.110815	9.58662	-4.96255	9.9629e-07	9.29511e-06	5.18292
ATR	-0.154125	8.84057	-4.961	1.00386e-06	9.36067e-06	5.17574
ANKRD23	0.100859	7.30836	4.9598	1.00974e-06	9.4104e-06	5.17021
SMN1	-0.187086	9.00205	-4.95844	1.01648e-06	9.46812e-06	5.16391
CPLX1	0.134279	6.52592	4.95808	1.01825e-06	9.4795e-06	5.16225
CENPC	-0.188265	9.01665	-4.9572	1.02263e-06	9.51506e-06	5.1582
PTK6	0.116703	7.31414	4.95698	1.02373e-06	9.52019e-06	5.15717
UAP1L1	0.161988	8.12935	4.95686	1.02435e-06	9.52081e-06	5.1566
MFN2	0.157305	9.47778	4.95566	1.03035e-06	9.56858e-06	5.15107
POLD2	0.109868	7.87617	4.95561	1.0306e-06	9.56858e-06	5.15084
SPOPL	-0.194868	9.37996	-4.95549	1.03117e-06	9.56872e-06	5.15031
GPD1	0.134601	6.19394	4.95415	1.03796e-06	9.62653e-06	5.1441
IL6ST	-0.211803	10.0637	-4.95386	1.0394e-06	9.63471e-06	5.14278
GCLM	-0.227275	6.45256	-4.95231	1.0473e-06	9.70274e-06	5.13561
HOXC8	0.140384	5.95501	4.95171	1.05035e-06	9.72576e-06	5.13285
INPPL1	0.201928	9.41215	4.95148	1.05153e-06	9.73146e-06	5.13179
TNKS2	-0.142773	9.95863	-4.95069	1.05556e-06	9.76355e-06	5.12816
COX6A1	0.197224	10.6089	4.95028	1.05767e-06	9.77777e-06	5.12627
EEF1B2	0.152044	6.88042	4.94963	1.06103e-06	9.80356e-06	5.12327
ZNF181	-0.148825	6.97493	-4.94907	1.06392e-06	9.825e-06	5.12069
ARTN	0.117006	6.58488	4.94797	1.06965e-06	9.87265e-06	5.1156
MCTP2	-0.225024	9.48218	-4.94714	1.07394e-06	9.90693e-06	5.11181
SPACA7	0.159398	3.96295	4.94682	1.07565e-06	9.91738e-06	5.1103
LILRB1	0.228413	9.74272	4.94644	1.07764e-06	9.93042e-06	5.10855
FLVCR2	0.299182	9.13894	4.94548	1.08264e-06	9.97121e-06	5.10416
KLRC4-KLRK1	-0.434543	10.4244	-4.94527	1.08376e-06	9.97617e-06	5.10319
ZNF592	0.168337	10.103	4.94384	1.09131e-06	1.00403e-05	5.09661
ASCC1	-0.166394	7.58242	-4.94341	1.0936e-06	1.00559e-05	5.09463
ZDHHC12	0.172662	9.042	4.94326	1.09442e-06	1.00581e-05	5.09392
URI1	-0.145664	10.2958	-4.94083	1.10741e-06	1.01722e-05	5.08274
UBR7	-0.180312	7.15378	-4.94006	1.11158e-06	1.0205e-05	5.07918
LMO2	0.1744	8.04143	4.93956	1.11425e-06	1.0224e-05	5.07691
MSRA	0.115462	7.87326	4.93879	1.11847e-06	1.02573e-05	5.07333
HS1BP3	0.122973	7.79429	4.93857	1.11962e-06	1.02614e-05	5.07235
ST13	-0.127689	9.72733	-4.93848	1.12011e-06	1.02614e-05	5.07194
C1QC	0.322201	7.03355	4.9383	1.12113e-06	1.02653e-05	5.07108
MCEMP1	0.292756	7.62093	4.93727	1.12671e-06	1.03109e-05	5.06637
SNRPF	-0.217042	6.06187	-4.93666	1.13008e-06	1.03363e-05	5.06354
AMDHD2	0.110278	8.16678	4.93503	1.13905e-06	1.04128e-05	5.05605
HOMER1	-0.202015	5.66187	-4.93441	1.14246e-06	1.04384e-05	5.05322
TMEM160	0.136456	9.73389	4.93377	1.14603e-06	1.04655e-05	5.05027
C19orf25	0.10514	8.35554	4.93355	1.14726e-06	1.04712e-05	5.04926
CYP27A1	0.371207	8.61639	4.93317	1.14937e-06	1.04849e-05	5.04751
MAGIX	0.129674	5.60964	4.93258	1.15267e-06	1.05094e-05	5.0448
CLP1	0.110354	7.30436	4.93183	1.15689e-06	1.05423e-05	5.04134
TPGS1	0.115325	7.8129	4.93157	1.15834e-06	1.05499e-05	5.04015
MALT1	-0.17777	9.24169	-4.93066	1.16348e-06	1.05912e-05	5.03596
CYP26B1	0.11566	6.21288	4.93047	1.16455e-06	1.05953e-05	5.03509
CRTC1	0.138203	9.00826	4.92961	1.16939e-06	1.06338e-05	5.03116
FYTTD1	-0.138306	8.1023	-4.9278	1.17972e-06	1.0722e-05	5.02283
IPO9	-0.100793	9.17931	-4.9274	1.18203e-06	1.07343e-05	5.02098
BTBD8	-0.262305	6.25338	-4.92735	1.18231e-06	1.07343e-05	5.02075
USE1	0.163486	8.2299	4.92711	1.18368e-06	1.0741e-05	5.01966
LRPPRC	-0.16321	9.36821	-4.92698	1.18443e-06	1.07421e-05	5.01906
C5orf47	0.107261	4.94681	4.92603	1.18991e-06	1.07861e-05	5.01469
PSIP1	-0.210415	8.54657	-4.9254	1.19353e-06	1.08133e-05	5.01181
TPRN	0.122572	6.80773	4.92499	1.1959e-06	1.08291e-05	5.00993
ARPC1B	0.211	11.8158	4.92466	1.19779e-06	1.08405e-05	5.00843
ZNF655	-0.0895071	9.32535	-4.92357	1.20416e-06	1.08924e-05	5.00341
OS9	0.14952	10.273	4.92338	1.20528e-06	1.08968e-05	5.00253
PEX6	0.127951	7.40235	4.92285	1.20836e-06	1.09189e-05	5.00011
PRKDC	-0.125469	9.18082	-4.92232	1.21148e-06	1.09414e-05	4.99767
AP3B1	-0.13824	9.97073	-4.92155	1.21602e-06	1.09766e-05	4.99413
SIVA1	0.103311	7.87034	4.92071	1.22097e-06	1.10155e-05	4.99028
MAP3K12	0.139845	7.88641	4.9198	1.22635e-06	1.10584e-05	4.98611
RAB5C	0.13178	11.7175	4.9189	1.2317e-06	1.11008e-05	4.98199
TRPC5	0.110516	5.00244	4.91844	1.23445e-06	1.11197e-05	4.97989
LRBA	-0.184094	9.95708	-4.918	1.23706e-06	1.11368e-05	4.97788
A3GALT2	0.160234	6.23837	4.9179	1.23764e-06	1.11368e-05	4.97744
CHST15	0.200973	10.0583	4.91721	1.24179e-06	1.11684e-05	4.97427
JMJD1C	-0.142835	10.1525	-4.91706	1.24274e-06	1.11711e-05	4.97354
NAGPA	0.149895	8.06899	4.91622	1.24776e-06	1.12103e-05	4.96973
ANGEL2	-0.171366	8.96364	-4.91554	1.25188e-06	1.12414e-05	4.96661
PPM1L	-0.195272	8.5574	-4.91521	1.25388e-06	1.12536e-05	4.9651
LY6H	0.134973	7.40795	4.91438	1.25896e-06	1.12903e-05	4.96127
DERL2	-0.138713	9.12224	-4.91432	1.25929e-06	1.12903e-05	4.96102
SNRNP48	-0.172383	8.37148	-4.91361	1.26362e-06	1.13233e-05	4.95777
NFAM1	0.244978	9.57519	4.91272	1.2691e-06	1.13665e-05	4.95367
MAZ	0.166795	8.74582	4.91253	1.27023e-06	1.13707e-05	4.95283
VDR	0.244183	7.57076	4.91189	1.27418e-06	1.14001e-05	4.94989
LILRA5	0.305241	8.9711	4.91129	1.27787e-06	1.14272e-05	4.94715
MTMR12	-0.110225	9.52039	-4.91034	1.28374e-06	1.14738e-05	4.94281
GAPDH	0.118946	12.853	4.91001	1.28582e-06	1.14864e-05	4.94128
MACROD1	0.133292	7.50899	4.90989	1.28654e-06	1.14868e-05	4.94075
ARL5A	-0.122165	8.78248	-4.90875	1.29366e-06	1.15445e-05	4.93552
CYP7A1	0.149217	4.27588	4.90793	1.29881e-06	1.15844e-05	4.93176
JMY	-0.169296	8.26153	-4.90709	1.30408e-06	1.16254e-05	4.92793
NPHP3-ACAD11	-0.204052	7.9059	-4.90548	1.31426e-06	1.17101e-05	4.92057
RNF125	-0.175321	9.76679	-4.90488	1.3181e-06	1.17382e-05	4.9178
OR11A1	0.118083	4.49043	4.90461	1.31982e-06	1.17475e-05	4.91657
P2RY14	-0.293443	8.14793	-4.9043	1.32176e-06	1.17587e-05	4.91518
REPS1	-0.10225	10.1219	-4.90341	1.32745e-06	1.18033e-05	4.91111
SYPL1	-0.1307	8.93045	-4.90281	1.33132e-06	1.18315e-05	4.90835
EEF2	0.0930529	12.1473	4.90263	1.33248e-06	1.1833e-05	4.90753
RBM43	-0.216284	7.13991	-4.90257	1.33286e-06	1.1833e-05	4.90726
TAOK3	-0.131527	9.98935	-4.90208	1.33602e-06	1.18491e-05	4.90502
NFKBIE	0.146812	8.05387	4.90207	1.33607e-06	1.18491e-05	4.90498
AP1S3	-0.196643	6.28553	-4.90197	1.33674e-06	1.18491e-05	4.90451
APPBP2	-0.15243	8.66696	-4.90179	1.33791e-06	1.18534e-05	4.90368
MRPL53	0.203152	9.26814	4.90131	1.34102e-06	1.18748e-05	4.90148
SPI1	0.241385	10.1478	4.89991	1.35011e-06	1.19452e-05	4.89509
VPS37C	0.15206	7.90272	4.89987	1.35035e-06	1.19452e-05	4.89492
TRIM50	0.158201	6.49175	4.89926	1.35433e-06	1.19742e-05	4.89213
IRF7	0.192904	8.12934	4.89893	1.35647e-06	1.1987e-05	4.89064
ZNF516	0.200621	8.28438	4.89823	1.3611e-06	1.20179e-05	4.88741
TMUB1	0.153997	8.92783	4.89819	1.36136e-06	1.20179e-05	4.88723
SLC3A2	0.130545	9.53218	4.89688	1.37001e-06	1.20881e-05	4.88123
OAF	0.149818	7.99043	4.89646	1.37273e-06	1.21029e-05	4.87936
NCLN	0.157181	8.67367	4.89641	1.37309e-06	1.21029e-05	4.8791
WDR24	0.103585	7.39156	4.89571	1.37771e-06	1.21374e-05	4.87593
SNX12	0.111109	7.93001	4.89417	1.38803e-06	1.2222e-05	4.86886
KSR1	0.233085	9.28615	4.89339	1.39323e-06	1.22616e-05	4.86532
ENY2	-0.166401	8.59785	-4.89248	1.39935e-06	1.23082e-05	4.86117
NUP85	0.101954	9.04237	4.89239	1.39996e-06	1.23082e-05	4.86076
RPGRIP1L	-0.218214	5.72617	-4.89133	1.40711e-06	1.23648e-05	4.85594
NDST2	0.136197	9.92523	4.89071	1.41134e-06	1.23956e-05	4.8531
CNNM4	0.151696	7.65042	4.89037	1.41367e-06	1.24098e-05	4.85154
RCAN1	0.113329	7.18578	4.88937	1.42048e-06	1.24632e-05	4.84699
NECAB3	0.0991953	7.60915	4.88756	1.43293e-06	1.25661e-05	4.83873
MRPL42	-0.219028	8.47815	-4.88707	1.43629e-06	1.25891e-05	4.83651
LRRCC1	-0.194702	6.54931	-4.88656	1.43983e-06	1.26109e-05	4.83418
LRRC47	0.10066	8.32042	4.8865	1.44025e-06	1.26109e-05	4.83391
NFYC	0.101649	9.8578	4.88592	1.44425e-06	1.26396e-05	4.83128
MRPS18C	-0.246997	4.9622	-4.88525	1.44894e-06	1.26742e-05	4.82821
ARL2	0.156492	9.42818	4.88474	1.45251e-06	1.2699e-05	4.82588
MRPL1	-0.202642	7.34028	-4.88457	1.45371e-06	1.2703e-05	4.8251
CAV3	0.120712	6.08853	4.88431	1.45549e-06	1.27121e-05	4.82394
SMCO4	0.319747	8.59446	4.88278	1.4663e-06	1.28e-05	4.81694
BNIP2	-0.190262	9.54344	-4.88225	1.47e-06	1.28259e-05	4.81455
SCO2	0.234701	8.46201	4.88159	1.47467e-06	1.286e-05	4.81155
DOHH	0.10288	7.77641	4.88051	1.48236e-06	1.29187e-05	4.80663
CEP44	-0.192749	6.79606	-4.88044	1.48289e-06	1.29187e-05	4.80629
HLTF	-0.239406	7.58136	-4.87952	1.48947e-06	1.29695e-05	4.8021
MYPOP	0.139764	7.84033	4.87687	1.50857e-06	1.31292e-05	4.79004
RING1	0.103108	8.43725	4.87637	1.51219e-06	1.31504e-05	4.78777
ZCCHC4	-0.156405	7.02178	-4.87632	1.51254e-06	1.31504e-05	4.78755
TMTC3	-0.186018	7.95984	-4.87596	1.51515e-06	1.31664e-05	4.78592
PLAC8	-0.163827	11.9004	-4.8748	1.52364e-06	1.32335e-05	4.78063
WDR13	0.116797	7.77435	4.87456	1.52539e-06	1.32421e-05	4.77954
SNRPA	0.113295	10.3409	4.87335	1.53431e-06	1.33128e-05	4.77403
IFI30	0.159096	12.6573	4.87136	1.54902e-06	1.34337e-05	4.765
COX8A	0.183027	10.512	4.87123	1.54996e-06	1.34351e-05	4.76443
SGSM3	0.111684	7.49658	4.87053	1.55518e-06	1.34736e-05	4.76124
DGKE	-0.190834	7.80338	-4.86939	1.56372e-06	1.35407e-05	4.75606
DNASE1L2	0.124464	6.28202	4.86917	1.56537e-06	1.35482e-05	4.75506
RAP1A	-0.173187	9.36094	-4.86869	1.56899e-06	1.35727e-05	4.75288
THEM6	0.107248	7.48563	4.86725	1.57986e-06	1.36599e-05	4.74634
BCAM	0.112377	6.10876	4.86686	1.58287e-06	1.3679e-05	4.74455
RAD18	-0.148969	8.18208	-4.86663	1.5846e-06	1.36872e-05	4.74351
TYSND1	0.111257	7.75656	4.86616	1.58816e-06	1.37105e-05	4.74139
COPS6	0.143929	9.49529	4.86606	1.58889e-06	1.37105e-05	4.74095
ARHGEF11	0.210516	8.63263	4.86562	1.59225e-06	1.37326e-05	4.73895
[truncated: 15,234 more rows]

## Sheet: S2
MI Dataset; GSE62646
Genes	logFC	AveExpr	t	P.Value	adj.P.Val	B
MLF2	0.745601	10.2658	14.7015	7.99136e-19	1.37707e-14	32.3096
CACTIN	0.504504	8.26407	13.5157	1.7873e-17	1.53994e-13	29.3664
KCTD13	0.521689	9.3102	13.2767	3.41262e-17	1.96021e-13	28.7507
AKT2	0.464199	10.4064	12.1825	7.22256e-16	3.08004e-12	25.8324
GSK3A	0.633224	10.0392	12.1081	8.93697e-16	3.08004e-12	25.628
HMG20B	0.408281	9.47377	11.7828	2.28776e-15	6.57046e-12	24.725
DEDD2	0.456499	9.95966	11.5531	4.47979e-15	1.1028e-11	24.0785
FBXL12	0.532515	8.55044	11.2633	1.05575e-14	2.27408e-11	23.2525
YDJC	0.434948	8.67707	10.9768	2.49085e-14	4.76915e-11	22.4242
ASCC2	0.386529	10.0529	10.8237	3.95786e-14	6.82018e-11	21.9768
TPP1	0.647611	11.2475	10.523	9.91612e-14	1.55341e-10	21.0886
TMEM161A	0.390812	8.19771	10.3501	1.69016e-13	2.42707e-10	20.5723
TRIOBP	0.505889	8.18039	10.3089	1.9198e-13	2.54477e-10	20.4489
HNRNPA3	-0.411635	9.9521	-10.2365	2.404e-13	2.95898e-10	20.231
SCAMP2	0.518157	11.2098	10.2089	2.61921e-13	3.00895e-10	20.1479
C11orf68	0.409446	8.50316	10.1686	2.96946e-13	3.19811e-10	20.0263
LSP1	0.568539	10.6124	10.1366	3.28206e-13	3.32685e-10	19.9293
KCTD12	0.764681	10.2229	10.1138	3.52334e-13	3.37301e-10	19.8605
RGS19	0.563817	9.88	10.0491	4.31423e-13	3.77267e-10	19.6642
DENND1C	0.493238	10.2069	10.0444	4.37868e-13	3.77267e-10	19.6498
POLL	0.397421	7.64481	9.97555	5.43442e-13	4.39489e-10	19.4403
PIGS	0.413676	10.1137	9.96538	5.61093e-13	4.39489e-10	19.4093
ZFPL1	0.475623	8.89234	9.91706	6.53217e-13	4.89401e-10	19.2618
TBCEL	-0.415584	9.2964	-9.86045	7.80847e-13	5.57247e-10	19.0886
LRRC41	0.420042	9.36301	9.84945	8.08448e-13	5.57247e-10	19.0549
SRM	0.490243	9.87642	9.7686	1.04399e-12	6.91924e-10	18.8067
SELPLG	0.352179	11.9864	9.72809	1.18706e-12	7.57606e-10	18.6821
MAF1	0.491872	8.92155	9.7147	1.23856e-12	7.62246e-10	18.6408
PSKH1	0.341165	8.63395	9.64769	1.53257e-12	8.82786e-10	18.434
PPRC1	0.451365	8.30945	9.6468	1.53688e-12	8.82786e-10	18.4312
TMEM115	0.567427	8.3206	9.52254	2.28447e-12	1.17649e-09	18.0462
MBTD1	-0.472635	8.93514	-9.51952	2.30664e-12	1.17649e-09	18.0368
SLC25A6	0.269575	13.0003	9.51857	2.31364e-12	1.17649e-09	18.0339
RAVER1	0.470477	8.84093	9.51754	2.32129e-12	1.17649e-09	18.0307
PRKCSH	0.330146	11.4984	9.50576	2.41039e-12	1.18674e-09	17.9941
GPS1	0.366769	10.063	9.4874	2.55633e-12	1.22363e-09	17.9369
JMJD8	0.403927	9.16073	9.41899	3.18309e-12	1.45542e-09	17.7238
RMND5B	0.371419	8.69785	9.41642	3.2095e-12	1.45542e-09	17.7158
WAS	0.799643	9.90753	9.40261	3.35497e-12	1.48238e-09	17.6727
SCYL1	0.422629	9.41106	9.38966	3.49743e-12	1.50669e-09	17.6323
PPM1B	-0.410559	9.69264	-9.35202	3.94738e-12	1.61779e-09	17.5146
TTYH3	0.775539	10.0088	9.35015	3.97131e-12	1.61779e-09	17.5088
PAFAH1B1	-0.329149	9.55951	-9.34505	4.03697e-12	1.61779e-09	17.4928
PPP2R1A	0.306334	10.3595	9.32805	4.26401e-12	1.66994e-09	17.4396
XPO1	-0.425233	9.56552	-9.31401	4.46129e-12	1.70838e-09	17.3957
GPAA1	0.366363	10.4378	9.2954	4.73712e-12	1.77457e-09	17.3373
XRCC1	0.427364	9.40781	9.27857	5.00132e-12	1.83368e-09	17.2845
CORO1B	0.454084	10.2792	9.26851	5.16627e-12	1.85469e-09	17.253
PNPO	0.486441	8.72717	9.2427	5.61535e-12	1.97477e-09	17.1719
SF3A2	0.459156	9.95817	9.22425	5.96017e-12	2.05411e-09	17.114
TRMT1	0.392216	8.3	9.21209	6.19917e-12	2.09459e-09	17.0757
PFN1	0.3989	12.8023	9.17708	6.94275e-12	2.27701e-09	16.9656
TAF15	-0.373101	9.22519	-9.1744	7.00333e-12	2.27701e-09	16.9571
KIAA2013	0.401055	9.62504	9.12587	8.19614e-12	2.61548e-09	16.8041
FBXO11	-0.32938	9.28246	-9.11231	8.56473e-12	2.68341e-09	16.7613
CORO1A	0.308714	12.9238	9.08262	9.43125e-12	2.83415e-09	16.6675
SLC25A39	0.56669	9.53646	9.08164	9.4613e-12	2.83415e-09	16.6644
GPSM3	0.545126	9.73	9.07458	9.68083e-12	2.83415e-09	16.6421
UCK1	0.345316	9.73893	9.07125	9.78621e-12	2.83415e-09	16.6316
DHX36	-0.511732	9.02634	-9.06868	9.86822e-12	2.83415e-09	16.6235
USP33	-0.377695	8.63337	-9.05987	1.01549e-11	2.86867e-09	16.5956
CCDC97	0.621175	9.45749	9.04887	1.05247e-11	2.92519e-09	16.5608
ZDHHC3	0.404086	9.11561	9.03016	1.11855e-11	3.0595e-09	16.5015
BCAP31	0.335089	9.66735	9.00795	1.20242e-11	3.23752e-09	16.4312
TNKS2	-0.346367	9.98247	-8.95768	1.41649e-11	3.75522e-09	16.2717
C6orf62	-0.456537	9.36672	-8.93092	1.54579e-11	4.01689e-09	16.1867
GDI1	0.51429	10.5854	8.92776	1.56181e-11	4.01689e-09	16.1767
TNFAIP1	0.338938	8.37295	8.91537	1.62632e-11	4.10491e-09	16.1373
IARS2	-0.372075	8.3075	-8.91087	1.65039e-11	4.10491e-09	16.123
E2F4	0.455652	9.53437	8.90722	1.67018e-11	4.10491e-09	16.1114
ZFAND6	-0.545475	8.89391	-8.90125	1.70311e-11	4.10491e-09	16.0923
MAVS	0.462127	8.85845	8.89909	1.71514e-11	4.10491e-09	16.0855
NCK1	-0.530785	8.58535	-8.88714	1.78352e-11	4.21009e-09	16.0474
RAB22A	-0.373661	9.14894	-8.88014	1.8248e-11	4.23215e-09	16.0252
CSRP1	0.549143	9.37785	8.87727	1.84199e-11	4.23215e-09	16.016
MIEN1	0.438796	9.64722	8.86806	1.89835e-11	4.30425e-09	15.9867
PLA2G15	0.582321	8.39548	8.83685	2.10258e-11	4.7054e-09	15.8872
ATF6B	0.419059	10.721	8.79734	2.39327e-11	5.28728e-09	15.7611
SLC25A1	0.431483	9.17731	8.78947	2.45584e-11	5.35685e-09	15.736
CLPTM1	0.324249	10.2838	8.78337	2.50554e-11	5.39693e-09	15.7165
BOP1	0.336468	8.52806	8.77747	2.55449e-11	5.43445e-09	15.6976
F8A2	0.350868	10.989	8.77334	2.58931e-11	5.44135e-09	15.6845
RBCK1	0.492124	9.3015	8.75163	2.78066e-11	5.76071e-09	15.615
ABCD3	-0.462293	8.78068	-8.74864	2.80815e-11	5.76071e-09	15.6054
DUSP7	0.508332	10.9752	8.74415	2.84982e-11	5.77742e-09	15.5911
PEX10	0.398673	7.73955	8.71639	3.12207e-11	6.25575e-09	15.5022
ALG3	0.466166	10.365	8.70618	3.22872e-11	6.39508e-09	15.4695
ATP2C1	-0.364385	8.31642	-8.68374	3.47611e-11	6.80685e-09	15.3976
DDX41	0.581432	10.0227	8.67147	3.61948e-11	7.00797e-09	15.3583
SGSH	0.443482	9.80898	8.65211	3.85774e-11	7.38628e-09	15.2962
RAC2	0.431746	12.0667	8.62784	4.17912e-11	7.81019e-09	15.2182
COPS7A	0.473061	9.34077	8.62681	4.19324e-11	7.81019e-09	15.2149
ERGIC3	0.477195	10.2799	8.62524	4.21511e-11	7.81019e-09	15.2099
UHMK1	-0.423216	9.96026	-8.57787	4.92833e-11	9.03457e-09	15.0576
ETNK1	-0.335681	8.7996	-8.56239	5.18695e-11	9.37651e-09	15.0077
MZF1	0.385001	7.72239	8.56025	5.22368e-11	9.37651e-09	15.0009
BCL3	0.724945	9.27088	8.54087	5.56934e-11	9.89391e-09	14.9384
PTBP1	0.28485	11.3726	8.51241	6.1191e-11	1.07596e-08	14.8467
RELA	0.363613	9.23605	8.4983	6.41168e-11	1.10509e-08	14.8012
NFIC	0.521784	9.36352	8.49823	6.413e-11	1.10509e-08	14.801
CDK2AP2	0.45261	9.1581	8.46812	7.08561e-11	1.19728e-08	14.7038
G6PC3	0.549077	9.16565	8.46542	7.14935e-11	1.19728e-08	14.6951
LARP1	0.346311	10.512	8.46512	7.15644e-11	1.19728e-08	14.6941
MED16	0.402357	9.18086	8.4602	7.27408e-11	1.20526e-08	14.6782
FLOT2	0.640235	10.1873	8.44439	7.66546e-11	1.25801e-08	14.6272
IRAK4	-0.355838	9.59597	-8.42377	8.20803e-11	1.33435e-08	14.5605
RGS14	0.49467	9.5021	8.41188	8.53839e-11	1.37508e-08	14.5221
NACC1	0.52345	8.53795	8.38535	9.32482e-11	1.48232e-08	14.4362
APBB3	0.592855	9.95558	8.38369	9.37631e-11	1.48232e-08	14.4308
MON1B	0.450504	8.96864	8.36877	9.85289e-11	1.5435e-08	14.3825
SRF	0.468021	9.78904	8.36043	1.013e-10	1.57261e-08	14.3555
ATP13A1	0.434084	9.33962	8.35252	1.03998e-10	1.60008e-08	14.3299
AZIN1	-0.364739	9.60864	-8.34253	1.0751e-10	1.63948e-08	14.2975
SHC1	0.279949	8.85494	8.32849	1.12651e-10	1.70281e-08	14.252
HCFC1	0.531249	10.2138	8.27074	1.36536e-10	2.00501e-08	14.0645
LSM14A	-0.343159	9.77943	-8.27019	1.36788e-10	2.00501e-08	14.0627
MOGS	0.317925	9.25437	8.26976	1.36982e-10	2.00501e-08	14.0614
GGA3	0.341657	9.87381	8.26907	1.37298e-10	2.00501e-08	14.0591
TMEM127	0.5152	11.051	8.2608	1.41133e-10	2.04008e-08	14.0322
HPCAL1	0.357365	9.62359	8.25861	1.42169e-10	2.04008e-08	14.0251
KCNK6	0.518855	9.21987	8.25634	1.43251e-10	2.04008e-08	14.0177
ZNF451	-0.417327	8.90992	-8.234	1.54332e-10	2.17987e-08	13.9451
HSF1	0.325856	9.17833	8.22313	1.60028e-10	2.24196e-08	13.9098
FAM89B	0.496278	10.088	8.21096	1.66665e-10	2.30122e-08	13.8701
PIK3CD	0.381851	10.023	8.2099	1.67255e-10	2.30122e-08	13.8667
ZBTB7A	0.437772	9.52369	8.2081	1.68265e-10	2.30122e-08	13.8608
GIT1	0.416009	9.8379	8.19034	1.78544e-10	2.40858e-08	13.803
TM2D1	-0.356761	7.86519	-8.18891	1.79398e-10	2.40858e-08	13.7984
AP5S1	0.323027	8.57096	8.18739	1.80308e-10	2.40858e-08	13.7934
ACD	0.402114	8.10942	8.17384	1.88659e-10	2.50075e-08	13.7493
DPP9	0.442496	9.15635	8.17015	1.91001e-10	2.51246e-08	13.7373
HNRNPR	-0.448015	9.78272	-8.16615	1.93574e-10	2.52702e-08	13.7242
PDLIM2	0.377377	8.95112	8.16226	1.96106e-10	2.54082e-08	13.7116
HNRNPA2B1	-0.297439	11.207	-8.14098	2.10569e-10	2.70651e-08	13.6422
THUMPD1	-0.427579	8.23266	-8.13642	2.13801e-10	2.70651e-08	13.6273
MIA-RAB4B	0.522059	9.10357	8.13591	2.14166e-10	2.70651e-08	13.6257
SMCR8	0.345828	9.74228	8.1345	2.15177e-10	2.70651e-08	13.6211
TMEM214	0.390763	9.59914	8.12748	2.20292e-10	2.75077e-08	13.5982
SIRT1	-0.343574	9.06508	-8.12422	2.22708e-10	2.76094e-08	13.5875
DPF2	0.379214	10.3141	8.11865	2.26896e-10	2.79277e-08	13.5694
IREB2	-0.442838	9.74072	-8.11648	2.2855e-10	2.79317e-08	13.5623
SAMD4B	0.428436	8.8053	8.11068	2.33031e-10	2.82788e-08	13.5433
CTSD	0.642346	12.1872	8.10425	2.38104e-10	2.86923e-08	13.5224
PHKG2	0.438958	9.29694	8.09984	2.41642e-10	2.89164e-08	13.508
ARID1A	0.434304	10.5796	8.0964	2.44444e-10	2.90339e-08	13.4967
TRIM14	0.473176	9.85601	8.09451	2.45993e-10	2.90339e-08	13.4906
YIPF3	0.423443	10.5596	8.09123	2.48715e-10	2.91555e-08	13.4798
KDM5A	-0.296044	9.78418	-8.07557	2.62107e-10	3.05177e-08	13.4287
NCSTN	0.485018	10.3852	8.06977	2.67247e-10	3.07254e-08	13.4098
IDUA	0.504227	9.21604	8.06954	2.67456e-10	3.07254e-08	13.409
SPI1	0.661726	10.6158	8.0559	2.7996e-10	3.19488e-08	13.3644
GRAMD1A	0.476974	9.25358	8.04113	2.94176e-10	3.33503e-08	13.3161
NEK8	0.299682	7.5637	8.03505	3.0024e-10	3.36657e-08	13.2962
RAB1B	0.702886	11.2473	8.03269	3.0262e-10	3.36657e-08	13.2886
BGLAP	0.390977	7.59499	8.03249	3.0282e-10	3.36657e-08	13.2879
DUS1L	0.296628	9.07112	8.02051	3.15239e-10	3.48218e-08	13.2487
NDUFA1	-0.465576	8.51667	-8.00398	3.33218e-10	3.65733e-08	13.1946
RBM3	-0.431222	9.95112	-7.99335	3.45329e-10	3.76627e-08	13.1598
HECTD3	0.406822	9.53135	7.97661	3.65289e-10	3.95891e-08	13.105
FOXP4	0.442605	8.19853	7.96205	3.83602e-10	4.11261e-08	13.0573
FBXW7	-0.39414	8.71793	-7.96155	3.84244e-10	4.11261e-08	13.0557
IRF2BP2	0.338721	10.2061	7.94635	4.04382e-10	4.30142e-08	13.0059
SIRT2	0.430871	8.96512	7.92708	4.31455e-10	4.56125e-08	12.9427
DDX1	-0.416238	9.03478	-7.92005	4.41777e-10	4.61495e-08	12.9196
JAK3	0.580409	9.80102	7.91832	4.44347e-10	4.61495e-08	12.9139
CARM1	0.313239	8.90724	7.91768	4.45316e-10	4.61495e-08	12.9118
KCNC3	0.486181	7.89599	7.91639	4.47247e-10	4.61495e-08	12.9076
MRPS2	0.357988	8.77704	7.89169	4.86002e-10	4.98499e-08	12.8266
CCDC124	0.412519	9.01623	7.88599	4.95422e-10	5.05154e-08	12.8078
RIF1	-0.408574	9.25376	-7.87429	5.15327e-10	5.22359e-08	12.7694
TGFBR1	-0.462486	9.74908	-7.85636	5.47397e-10	5.4911e-08	12.7105
PRPF4B	-0.31634	9.53481	-7.85411	5.51564e-10	5.4911e-08	12.7031
HECTD1	-0.324043	9.52496	-7.85333	5.53007e-10	5.4911e-08	12.7006
KSR1	0.613122	9.57461	7.85255	5.54463e-10	5.4911e-08	12.698
DCAKD	0.422092	9.66536	7.84453	5.69659e-10	5.60935e-08	12.6716
KXD1	0.351982	9.41119	7.82682	6.04686e-10	5.90866e-08	12.6134
UCHL5	-0.44577	8.15719	-7.82573	6.06914e-10	5.90866e-08	12.6099
SH3GL1	0.297047	8.91436	7.80691	6.46673e-10	6.26038e-08	12.548
PAIP2	-0.386068	10.7068	-7.79396	6.75535e-10	6.50325e-08	12.5054
ABI1	-0.26007	9.89104	-7.79024	6.84068e-10	6.54881e-08	12.4931
MYO15B	0.608155	9.36423	7.78498	6.96317e-10	6.62925e-08	12.4758
PRICKLE3	0.471332	8.27852	7.77584	7.1812e-10	6.78974e-08	12.4458
SLC35F5	-0.340448	9.5431	-7.77463	7.21055e-10	6.78974e-08	12.4418
CORO7	0.39748	10.1317	7.77063	7.30857e-10	6.81008e-08	12.4286
COX6C	-0.543325	8.35301	-7.77053	7.31119e-10	6.81008e-08	12.4283
C19orf47	0.336979	7.7812	7.7664	7.41365e-10	6.86839e-08	12.4147
SMARCD2	0.265325	8.53591	7.75413	7.72721e-10	7.12061e-08	12.3743
KCTD21	0.447423	8.12801	7.75064	7.81885e-10	7.16672e-08	12.3628
TOR2A	0.383666	7.79875	7.73835	8.15015e-10	7.43087e-08	12.3223
ALDH3B1	0.52334	9.72645	7.72587	8.50096e-10	7.70992e-08	12.2812
SIGMAR1	0.317625	9.60585	7.7183	8.7213e-10	7.86835e-08	12.2562
B2M	-0.316539	12.4609	-7.71307	8.87678e-10	7.96691e-08	12.239
TTLL12	0.323682	8.59326	7.70141	9.23376e-10	8.24436e-08	12.2005
GGA1	0.33224	8.95575	7.6967	9.38193e-10	8.33347e-08	12.185
EVI5L	0.324395	7.64468	7.68803	9.66076e-10	8.53714e-08	12.1564
DNAJB6	-0.39736	8.85609	-7.68446	9.77826e-10	8.59688e-08	12.1446
DOK3	0.631051	9.70881	7.68252	9.84247e-10	8.60401e-08	12.1383
MAP2K2	0.38086	9.38817	7.68079	9.90032e-10	8.60401e-08	12.1325
PSMC4	0.429838	10.1994	7.67799	9.99465e-10	8.60401e-08	12.1233
SF3B4	0.492398	9.03162	7.6768	1.00347e-09	8.60401e-08	12.1194
ERCC5	-0.389765	9.69206	-7.67664	1.00404e-09	8.60401e-08	12.1188
PRR14	0.336795	9.13197	7.6753	1.00859e-09	8.60401e-08	12.1144
TMEM126B	-0.359964	7.74364	-7.67274	1.01734e-09	8.63588e-08	12.106
SHKBP1	0.388007	10.7616	7.66428	1.04689e-09	8.83915e-08	12.0781
BIRC6	-0.271907	10.5204	-7.66283	1.05204e-09	8.83915e-08	12.0733
TCIRG1	0.495918	11.1102	7.66043	1.06061e-09	8.83915e-08	12.0654
CD4	0.487025	10.9881	7.65893	1.066e-09	8.83915e-08	12.0604
UNC13D	0.373335	9.52162	7.65867	1.06694e-09	8.83915e-08	12.0596
CNOT6L	-0.539189	10.1933	-7.65612	1.07618e-09	8.87311e-08	12.0511
SHARPIN	0.366504	9.10356	7.64313	1.12453e-09	9.2276e-08	12.0083
MARK2	0.38835	9.44521	7.6314	1.17009e-09	9.55593e-08	11.9695
TAF10	0.358618	11.1636	7.61863	1.2218e-09	9.89167e-08	11.9274
EDC4	0.301606	9.39222	7.61823	1.22345e-09	9.89167e-08	11.926
RNF187	0.333917	9.55806	7.61703	1.22842e-09	9.89167e-08	11.9221
MEF2B	0.363279	8.86069	7.61399	1.24114e-09	9.94763e-08	11.912
USP47	-0.42254	8.55912	-7.59709	1.31425e-09	1.04783e-07	11.8562
PBX2	0.391589	10.2861	7.5946	1.32539e-09	1.04783e-07	11.848
MLXIP	0.487333	10.627	7.59455	1.3256e-09	1.04783e-07	11.8478
CAMTA2	0.509132	9.63794	7.59119	1.34078e-09	1.05499e-07	11.8367
UBQLN2	0.329461	9.9484	7.58591	1.365e-09	1.06916e-07	11.8192
GRN	0.495957	12.812	7.57789	1.4026e-09	1.09364e-07	11.7927
LLPH	-0.330573	7.72051	-7.57567	1.41318e-09	1.09693e-07	11.7854
BAP1	0.270984	9.49066	7.572	1.43089e-09	1.1057e-07	11.7732
RAB43	0.32393	8.32008	7.56537	1.46342e-09	1.12579e-07	11.7513
CUL5	-0.388383	8.25619	-7.55981	1.49122e-09	1.14207e-07	11.733
CHERP	0.430941	9.31847	7.55753	1.50282e-09	1.14587e-07	11.7254
SREK1	-0.343893	8.73512	-7.54672	1.5589e-09	1.18339e-07	11.6897
SH2B2	0.493477	9.1896	7.5445	1.57071e-09	1.18713e-07	11.6823
RPS21	-0.562616	8.2745	-7.53618	1.61565e-09	1.21049e-07	11.6548
SDAD1	-0.627756	7.56318	-7.53617	1.61567e-09	1.21049e-07	11.6548
HDAC7	0.396811	8.90527	7.52743	1.66432e-09	1.23868e-07	11.6258
TOP2B	-0.395041	9.39793	-7.52684	1.66767e-09	1.23868e-07	11.6239
ACADS	0.366579	7.72943	7.52149	1.69816e-09	1.25591e-07	11.6062
MBD6	0.478735	9.32534	7.5194	1.71024e-09	1.25944e-07	11.5993
CHD1	-0.356511	9.72033	-7.51368	1.74376e-09	1.27866e-07	11.5803
PRRC2A	0.453334	9.66077	7.50976	1.76713e-09	1.28881e-07	11.5674
MFNG	0.37629	9.91739	7.50796	1.77794e-09	1.28881e-07	11.5614
UBR5	-0.31787	9.40512	-7.50761	1.78004e-09	1.28881e-07	11.5603
MOB3A	0.317371	11.2585	7.50306	1.8078e-09	1.30343e-07	11.5452
ZNF580	0.299825	8.11706	7.50076	1.82192e-09	1.30814e-07	11.5376
DENND6A	-0.360991	9.38846	-7.49806	1.83868e-09	1.31469e-07	11.5286
FXR1	-0.359801	9.202	-7.49411	1.86355e-09	1.32697e-07	11.5155
MON2	-0.295847	9.85812	-7.48643	1.91274e-09	1.35639e-07	11.4901
ATAD5	-0.466949	6.88568	-7.47444	1.9922e-09	1.40695e-07	11.4504
ZBTB45	0.406648	7.42661	7.47095	2.01596e-09	1.41792e-07	11.4388
MRI1	0.297064	9.51054	7.46577	2.05178e-09	1.43725e-07	11.4217
XAB2	0.232831	9.59374	7.46379	2.06561e-09	1.44108e-07	11.4151
MRPL49	0.374026	8.37483	7.45395	2.13576e-09	1.48401e-07	11.3825
SSH3	0.426193	8.07635	7.44993	2.16519e-09	1.49778e-07	11.3692
ADRM1	0.381186	9.41817	7.44887	2.17296e-09	1.49778e-07	11.3657
MROH1	0.371313	8.68333	7.43395	2.28598e-09	1.5665e-07	11.3162
BUB3	-0.454894	9.47481	-7.43332	2.29085e-09	1.5665e-07	11.3141
PPARD	0.392361	9.11755	7.42513	2.35552e-09	1.60436e-07	11.287
RNF26	0.420239	9.06101	7.42273	2.37485e-09	1.61115e-07	11.279
TMCO6	0.283981	8.80888	7.41602	2.42956e-09	1.63975e-07	11.2568
DPH2	0.285479	7.41014	7.41524	2.43602e-09	1.63975e-07	11.2542
PIGQ	0.305331	7.8969	7.39303	2.62708e-09	1.76147e-07	11.1805
ATP2B1	-0.511825	10.5489	-7.39127	2.64285e-09	1.76518e-07	11.1747
APBA3	0.347782	7.80787	7.38251	2.72283e-09	1.81158e-07	11.1456
SENP5	-0.348976	9.392	-7.37915	2.75414e-09	1.82536e-07	11.1345
ATP13A3	-0.328631	9.57116	-7.37742	2.77035e-09	1.82907e-07	11.1287
POLR2B	-0.298854	10.0459	-7.36849	2.85579e-09	1.87828e-07	11.0991
POU2F2	0.485594	9.59549	7.36347	2.90498e-09	1.89943e-07	11.0824
NCDN	0.339035	8.69032	7.36136	2.92589e-09	1.89943e-07	11.0754
TSC2	0.338062	9.48301	7.36078	2.93171e-09	1.89943e-07	11.0735
HERC4	-0.393955	9.04627	-7.36075	2.93203e-09	1.89943e-07	11.0734
SLC9A3R1	0.488256	10.5381	7.35635	2.97625e-09	1.92085e-07	11.0588
CXXC1	0.393709	8.62036	7.34505	3.09288e-09	1.97757e-07	11.0213
SLC48A1	0.36071	8.06141	7.34484	3.09513e-09	1.97757e-07	11.0206
FGD3	0.293786	10.3849	7.34451	3.09856e-09	1.97757e-07	11.0195
NUP133	-0.356165	8.06073	-7.34006	3.14586e-09	2.00035e-07	11.0047
ATXN2L	0.437096	9.48271	7.32809	3.27672e-09	2.0759e-07	10.965
TOMM20	-0.283838	8.66064	-7.32463	3.31547e-09	2.09276e-07	10.9535
ZYX	0.551386	11.244	7.32103	3.35636e-09	2.11083e-07	10.9415
ZDHHC5	0.286924	9.65976	7.30625	3.52964e-09	2.21174e-07	10.8924
ARAP2	-0.588295	9.59413	-7.29406	3.6792e-09	2.2971e-07	10.852
ZNF653	0.25412	8.08343	7.28723	3.76582e-09	2.34269e-07	10.8293
PHYKPL	0.390162	9.39044	7.27953	3.86594e-09	2.39632e-07	10.8037
ADIPOR2	-0.303574	8.65717	-7.27567	3.91706e-09	2.41931e-07	10.7908
TNFSF13	0.465804	9.20029	7.27313	3.9512e-09	2.43168e-07	10.7824
ATF7	0.460444	9.4406	7.26959	3.99915e-09	2.45243e-07	10.7706
HNRNPH1	-0.3882	10.4408	-7.25862	4.15139e-09	2.53676e-07	10.7342
FDXR	0.389286	7.21617	7.25653	4.18108e-09	2.54588e-07	10.7272
BLOC1S3	0.289285	9.26231	7.25468	4.20751e-09	2.55295e-07	10.7211
ENG	0.458382	9.21712	7.24594	4.33482e-09	2.62097e-07	10.692
KLHL24	-0.403485	9.56285	-7.23966	4.42852e-09	2.66826e-07	10.6711
HMGCS1	-0.370294	7.60037	-7.23495	4.50033e-09	2.70208e-07	10.6554
ZBTB6	-0.300143	7.14305	-7.22732	4.61879e-09	2.76358e-07	10.6301
PPM1K	-0.526757	7.30895	-7.21862	4.75788e-09	2.83695e-07	10.6011
ASGR2	0.973277	9.08461	7.21178	4.87021e-09	2.89392e-07	10.5784
UBE2Q1	0.291091	10.0733	7.20794	4.93435e-09	2.90982e-07	10.5656
ENPP4	-0.619462	7.43824	-7.20745	4.94263e-09	2.90982e-07	10.564
ZNF672	0.338908	8.71471	7.20716	4.94764e-09	2.90982e-07	10.563
CPSF2	-0.288284	9.68864	-7.19858	5.09455e-09	2.98603e-07	10.5345
EDA2R	0.609565	6.58449	7.19754	5.11257e-09	2.98643e-07	10.531
ARRDC1	0.419381	9.42564	7.19575	5.14382e-09	2.99144e-07	10.5251
ARHGAP27	0.428039	8.74316	7.19507	5.15586e-09	2.99144e-07	10.5228
DUS3L	0.275879	8.23262	7.19373	5.17955e-09	2.9951e-07	10.5183
SLC43A2	0.486342	10.3023	7.19261	5.19929e-09	2.99646e-07	10.5146
RNF126	0.32522	9.71208	7.18929	5.25852e-09	3.02049e-07	10.5035
SBNO1	-0.353022	9.3499	-7.18493	5.3373e-09	3.05556e-07	10.489
MAP2K4	-0.304198	8.58738	-7.17432	5.53405e-09	3.15771e-07	10.4537
SUPT5H	0.272027	8.5998	7.16761	5.66217e-09	3.22015e-07	10.4314
HGH1	0.299676	7.83362	7.15472	5.91697e-09	3.35399e-07	10.3885
PCIF1	0.341972	9.50168	7.15338	5.944e-09	3.35461e-07	10.384
BEST1	0.600176	8.16307	7.15274	5.957e-09	3.35461e-07	10.3819
SRSF10	-0.349457	8.55775	-7.15119	5.98857e-09	3.35714e-07	10.3767
CREB3L2	0.379542	9.54843	7.15034	6.00602e-09	3.35714e-07	10.3739
FGR	0.522804	11.9267	7.14966	6.01995e-09	3.35714e-07	10.3716
USP48	-0.291185	8.97238	-7.14555	6.10506e-09	3.39363e-07	10.3579
MIDN	0.566069	9.65063	7.1434	6.14993e-09	3.40757e-07	10.3508
EPHB6	0.3688	8.06692	7.14025	6.21655e-09	3.43345e-07	10.3403
PPP3CB	-0.395065	9.73136	-7.12833	6.47477e-09	3.56464e-07	10.3006
GNA11	0.364417	7.31282	7.12634	6.51882e-09	3.57746e-07	10.294
NUP160	-0.392879	8.8094	-7.11955	6.67164e-09	3.6497e-07	10.2714
CNP	0.332843	8.54958	7.1158	6.75781e-09	3.67449e-07	10.2589
PPP1R21	-0.27713	8.79667	-7.11572	6.7596e-09	3.67449e-07	10.2586
LRP10	0.495614	9.93093	7.1115	6.85768e-09	3.71609e-07	10.2445
SGTA	0.269763	9.13117	7.10349	7.04776e-09	3.80711e-07	10.2179
AKAP11	-0.384395	8.96929	-7.09764	7.19013e-09	3.87188e-07	10.1984
ALDH9A1	-0.30562	8.9703	-7.0964	7.2206e-09	3.87618e-07	10.1942
SFPQ	-0.245604	10.733	-7.09357	7.29066e-09	3.90163e-07	10.1848
PIK3CA	-0.366161	9.06119	-7.08802	7.43019e-09	3.96203e-07	10.1663
BCL7B	0.319436	9.65521	7.08726	7.4495e-09	3.96203e-07	10.1638
DHRS7	-0.464508	8.81019	-7.07844	7.6776e-09	4.07078e-07	10.1344
DENND4C	-0.397475	9.49624	-7.07232	7.83959e-09	4.14392e-07	10.114
SRSF5	-0.439925	10.8093	-7.06986	7.9059e-09	4.16619e-07	10.1058
MICALL1	0.314995	7.65992	7.06716	7.97923e-09	4.19202e-07	10.0968
DENR	-0.412868	7.38934	-7.0656	8.02192e-09	4.20164e-07	10.0916
VAC14	0.327105	8.30335	7.06261	8.10412e-09	4.23182e-07	10.0816
HNRNPU	-0.223239	10.4341	-7.06146	8.13599e-09	4.23563e-07	10.0778
ITCH	-0.343731	10.422	-7.06037	8.16654e-09	4.23873e-07	10.0742
KLHL28	-0.453007	9.05255	-7.05628	8.28152e-09	4.2855e-07	10.0605
NRM	0.483358	8.80288	7.05248	8.38959e-09	4.31774e-07	10.0479
SPINT1	0.5125	8.58714	7.05233	8.39394e-09	4.31774e-07	10.0474
OARD1	-0.456304	8.01779	-7.04631	8.56833e-09	4.39433e-07	10.0273
MFSD12	0.35335	8.77147	7.04375	8.64358e-09	4.41977e-07	10.0188
MICAL1	0.389413	9.71947	7.04213	8.69184e-09	4.43129e-07	10.0134
GTPBP4	-0.314194	7.62655	-7.03992	8.7576e-09	4.45165e-07	10.006
PAFAH1B3	0.404622	9.01018	7.02937	9.07917e-09	4.58255e-07	9.97083
TRIM41	0.328089	7.59367	7.02932	9.08068e-09	4.58255e-07	9.97066
CAPNS1	0.420518	11.366	7.02886	9.09489e-09	4.58255e-07	9.96914
VPS13C	-0.329496	10.7353	-7.02574	9.19261e-09	4.61828e-07	9.95872
UCKL1	0.253934	8.91465	7.02452	9.23083e-09	4.624e-07	9.95467
GPANK1	0.261917	7.52378	7.01908	9.40442e-09	4.6973e-07	9.9365
CCDC126	-0.389734	7.4235	-7.01784	9.44423e-09	4.70355e-07	9.93238
NDUFAF7	-0.387282	8.54628	-7.00439	9.88863e-09	4.91069e-07	9.88753
ATP6V0C	0.444504	12.0287	7.00038	1.00252e-08	4.96419e-07	9.87415
PSMF1	0.271489	11.0982	6.99793	1.01097e-08	4.99171e-07	9.86596
AP1G2	0.449252	9.82967	6.99509	1.02083e-08	5.02524e-07	9.85649
COPE	0.510979	9.38313	6.9943	1.0236e-08	5.02524e-07	9.85386
RPS29	-0.490618	6.92371	-6.99298	1.0282e-08	5.0335e-07	9.84948
RPS24	-0.383706	8.12947	-6.98683	1.05007e-08	5.11168e-07	9.82896
CIDEB	0.564832	8.95709	6.98682	1.0501e-08	5.11168e-07	9.82892
ATR	-0.338265	8.86869	-6.98285	1.06448e-08	5.16707e-07	9.81566
VPS36	-0.281703	9.20628	-6.98176	1.06845e-08	5.17178e-07	9.81203
CRTC3	0.357203	10.0847	6.98088	1.07167e-08	5.17286e-07	9.80909
CEBPB	0.613872	10.6439	6.97951	1.07669e-08	5.18254e-07	9.80454
PPP1R35	0.305605	8.91496	6.96716	1.12315e-08	5.39112e-07	9.76333
TMEM106A	0.556056	9.59993	6.9638	1.13615e-08	5.43836e-07	9.75211
TMEM249	0.301691	7.32121	6.96168	1.1444e-08	5.46269e-07	9.74505
ZC3H3	0.406409	8.62683	6.95825	1.1579e-08	5.51186e-07	9.73361
BRI3BP	0.357504	9.73284	6.95643	1.16514e-08	5.52984e-07	9.72753
LEMD2	0.225916	9.09892	6.95569	1.1681e-08	5.52984e-07	9.72506
AEN	0.469859	8.29674	6.95309	1.17855e-08	5.55782e-07	9.71637
FBRS	0.466111	8.72695	6.95261	1.18046e-08	5.55782e-07	9.7148
C19orf54	0.409824	8.55344	6.9492	1.19431e-08	5.60772e-07	9.70342
GANAB	0.294071	10.5273	6.94829	1.19806e-08	5.61005e-07	9.70036
GALNS	0.322666	9.81424	6.94622	1.20654e-08	5.62208e-07	9.69348
YIPF4	-0.318193	9.17687	-6.94569	1.20874e-08	5.62208e-07	9.6917
RPP25	0.331651	7.51192	6.94529	1.21042e-08	5.62208e-07	9.69035
TAPBPL	0.404896	9.7362	6.94385	1.21638e-08	5.6346e-07	9.68556
GPBP1	-0.310183	10.1065	-6.94172	1.22529e-08	5.66064e-07	9.67844
MRFAP1	-0.34143	8.91276	-6.94016	1.23182e-08	5.67561e-07	9.67325
XRN1	-0.338997	10.4271	-6.9392	1.23588e-08	5.67911e-07	9.67005
KIFAP3	-0.508774	8.73023	-6.93715	1.24458e-08	5.7039e-07	9.6632
C11orf24	0.380592	8.8251	6.93082	1.27184e-08	5.81337e-07	9.64207
MAGT1	-0.416494	6.20994	-6.92248	1.30869e-08	5.96596e-07	9.61422
QSOX1	0.571853	9.46381	6.9209	1.31576e-08	5.98237e-07	9.60896
CUL3	-0.240965	10.1297	-6.91838	1.32717e-08	6.01838e-07	9.60054
ACP2	0.46347	9.29227	6.91291	1.35226e-08	6.11605e-07	9.58228
TRIM8	0.4273	10.5987	6.91167	1.35799e-08	6.12587e-07	9.57816
RABGGTA	0.380705	8.59693	6.90851	1.37274e-08	6.17625e-07	9.56762
KIAA1109	-0.342798	10.2465	-6.90467	1.3909e-08	6.24168e-07	9.5548
PIM1	0.503111	10.797	6.90312	1.39832e-08	6.25867e-07	9.54961
FASN	0.352834	7.55194	6.90006	1.41306e-08	6.30825e-07	9.53939
GGPS1	-0.300313	7.18288	-6.89791	1.42347e-08	6.33829e-07	9.53223
SH2B3	0.422026	9.48902	6.89398	1.44278e-08	6.40771e-07	9.51909
RPE	-0.412319	8.83785	-6.89294	1.44789e-08	6.4139e-07	9.51564
CNOT3	0.386009	8.42214	6.88903	1.46742e-08	6.46881e-07	9.50257
B3GNT2	-0.3429	6.92961	-6.88895	1.4678e-08	6.46881e-07	9.50232
MPV17	0.395711	10.9306	6.88753	1.47496e-08	6.4838e-07	9.49758
GABBR1	0.427845	10.4678	6.88076	1.50954e-08	6.61893e-07	9.47498
SNX20	0.454109	8.74211	6.87655	1.53147e-08	6.67826e-07	9.46091
RIN3	0.439782	9.83157	6.87612	1.5337e-08	6.67826e-07	9.45949
MIB1	-0.369027	7.88138	-6.87594	1.5347e-08	6.67826e-07	9.45886
NCLN	0.364994	8.83933	6.86723	1.58115e-08	6.85317e-07	9.42978
ATP13A2	0.384342	8.53443	6.86691	1.58285e-08	6.85317e-07	9.42873
CLASP2	-0.301718	9.77364	-6.85955	1.62324e-08	7.01044e-07	9.40416
HDAC5	0.295556	8.72313	6.85703	1.6373e-08	7.0535e-07	9.39574
ZDHHC12	0.36735	9.30558	6.85623	1.64181e-08	7.05528e-07	9.39306
CHID1	0.233838	8.40962	6.85431	1.65267e-08	7.08429e-07	9.38663
FASTKD1	-0.392565	7.64567	-6.85077	1.67282e-08	7.15287e-07	9.37482
PLEKHM2	0.352524	9.69491	6.84932	1.68112e-08	7.17057e-07	9.36999
TRABD	0.288684	9.56142	6.84459	1.70857e-08	7.25806e-07	9.3542
CSNK2B	0.348865	11.6287	6.84434	1.71006e-08	7.25806e-07	9.35335
STRN4	0.349805	9.34478	6.84096	1.72996e-08	7.32448e-07	9.34207
GLS	-0.51917	9.7235	-6.83173	1.78551e-08	7.5273e-07	9.31124
TADA3	0.359591	8.96049	6.83155	1.7866e-08	7.5273e-07	9.31065
HEATR5B	-0.322968	10.3233	-6.82814	1.80759e-08	7.57654e-07	9.29926
PLXND1	0.541373	9.4815	6.82803	1.80828e-08	7.57654e-07	9.29889
MMADHC	-0.465057	8.68684	-6.82752	1.81147e-08	7.57654e-07	9.29716
TRIM23	-0.407493	7.39566	-6.8219	1.84668e-08	7.6895e-07	9.2784
KLF16	0.373707	8.85572	6.82178	1.84741e-08	7.6895e-07	9.27801
TXN2	0.353776	9.02958	6.82046	1.85582e-08	7.7059e-07	9.27358
SOCS5	-0.29265	8.02549	-6.81426	1.89563e-08	7.8523e-07	9.25288
OPA1	-0.309412	9.4968	-6.81345	1.90091e-08	7.85528e-07	9.25017
PLEKHG2	0.351793	7.93824	6.81195	1.91069e-08	7.87678e-07	9.24517
RPAP1	0.303493	8.04615	6.81097	1.91709e-08	7.88433e-07	9.24191
ZC3H18	0.257956	9.88812	6.80311	1.96945e-08	8.08037e-07	9.21563
CXCR6	-0.411481	6.56324	-6.80207	1.97644e-08	8.08415e-07	9.21217
NELFA	0.3174	8.47554	6.80158	1.97975e-08	8.08415e-07	9.21054
DPP3	0.440549	8.77205	6.79843	2.00126e-08	8.15266e-07	9.20001
AAAS	0.343642	8.93399	6.79389	2.03267e-08	8.2377e-07	9.18482
PPP1R10	0.278895	9.8356	6.79325	2.03711e-08	8.2377e-07	9.1827
SYMPK	0.357036	9.42878	6.79303	2.03865e-08	8.2377e-07	9.18196
SETX	-0.229679	10.6326	-6.79265	2.04126e-08	8.2377e-07	9.18071
FAM20C	0.711785	9.05338	6.78898	2.0671e-08	8.32248e-07	9.16844
AKT1S1	0.338279	7.91536	6.77909	2.13837e-08	8.58937e-07	9.13539
CANT1	0.438267	8.74924	6.76981	2.20742e-08	8.84612e-07	9.1044
DHX34	0.334864	7.97232	6.76688	2.22971e-08	8.89592e-07	9.09461
MAP3K6	0.594439	7.81227	6.76682	2.23018e-08	8.89592e-07	9.0944
SRRM2	0.237789	12.1663	6.75853	2.29448e-08	9.13128e-07	9.06669
MAST3	0.361339	10.4699	6.75515	2.32115e-08	9.20516e-07	9.05542
KPNA5	-0.595956	7.84864	-6.75483	2.32373e-08	9.20516e-07	9.05434
HPS1	0.350392	9.01504	6.74933	2.36791e-08	9.35869e-07	9.03597
PHIP	-0.271173	9.74587	-6.74184	2.4295e-08	9.57389e-07	9.01094
ZMIZ1	0.513241	9.70371	6.74136	2.43348e-08	9.57389e-07	9.00934
TBC1D2	0.635049	9.71506	6.73636	2.47556e-08	9.71726e-07	8.99262
CRTC2	0.412462	9.50413	6.73485	2.48844e-08	9.74017e-07	8.98756
MYD88	0.379011	11.5819	6.73435	2.4927e-08	9.74017e-07	8.9859
UBR2	-0.305532	10.4943	-6.72937	2.5356e-08	9.88541e-07	8.96926
PGAM1	0.45307	10.5609	6.72669	2.55897e-08	9.95398e-07	8.96031
AP5Z1	0.273561	8.62639	6.72244	2.59655e-08	1.00774e-06	8.9461
USP24	-0.328433	10.1413	-6.72045	2.61428e-08	1.01234e-06	8.93947
PCED1A	0.343912	9.4024	6.71076	2.70261e-08	1.0442e-06	8.90707
VPS33A	-0.313738	8.35995	-6.70505	2.75605e-08	1.06007e-06	8.88798
TSPAN14	0.333496	10.9746	6.70469	2.75939e-08	1.06007e-06	8.8868
MED17	-0.346876	7.77082	-6.70407	2.76527e-08	1.06007e-06	8.88472
GTF3C2	0.303653	9.64759	6.70339	2.77174e-08	1.06007e-06	8.88244
PANK2	-0.398139	8.60533	-6.7031	2.7745e-08	1.06007e-06	8.88147
RPL9	-0.45402	10.9799	-6.70246	2.78059e-08	1.06007e-06	8.87933
SYVN1	0.358893	9.54346	6.69723	2.83088e-08	1.07686e-06	8.86186
SNRPA	0.261421	10.5915	6.69645	2.83849e-08	1.07738e-06	8.85924
TPT1	-0.412623	9.21076	-6.69382	2.86416e-08	1.08369e-06	8.85047
ORAI2	0.463594	9.40519	6.69346	2.86771e-08	1.08369e-06	8.84926
PITPNM1	0.467914	9.12446	6.69053	2.89668e-08	1.09148e-06	8.83946
PHF2	0.29104	9.54286	6.68995	2.90241e-08	1.09148e-06	8.83753
GALNT11	-0.274803	9.05556	-6.68946	2.90731e-08	1.09148e-06	8.83589
BCL2L15	-0.348241	5.80361	-6.68579	2.94419e-08	1.10292e-06	8.8236
TMEM175	0.438939	10.0505	6.68099	2.99303e-08	1.11878e-06	8.80756
PLEKHA3	-0.448977	7.57202	-6.68035	2.99953e-08	1.11879e-06	8.80544
SPSB3	0.287571	9.01838	6.67902	3.01332e-08	1.12071e-06	8.80097
UBR1	-0.371954	9.27148	-6.67859	3.01769e-08	1.12071e-06	8.79956
FLVCR1	-0.422778	8.10795	-6.67377	3.06804e-08	1.13644e-06	8.78343
FICD	0.30821	7.89557	6.67327	3.07323e-08	1.13644e-06	8.78178
MAPK8IP3	0.292772	8.92502	6.67131	3.09397e-08	1.14086e-06	8.77522
NUFIP2	-0.228368	10.0305	-6.67089	3.09845e-08	1.14086e-06	8.77381
IKBKE	0.337846	9.53944	6.66845	3.12452e-08	1.14801e-06	8.76564
PPP3R1	-0.28102	10.042	-6.66058	3.20992e-08	1.17688e-06	8.73936
ARID4B	-0.308217	8.90886	-6.65603	3.26037e-08	1.19284e-06	8.72415
FAM133B	-0.317744	9.675	-6.65418	3.28117e-08	1.19791e-06	8.71795
STAB1	0.98987	9.99101	6.65131	3.31363e-08	1.2072e-06	8.70836
TUSC2	0.236072	8.79255	6.64914	3.33829e-08	1.21362e-06	8.70113
FAM126B	-0.246134	9.63123	-6.64756	3.35646e-08	1.21675e-06	8.69584
CIC	0.419717	8.69357	6.64656	3.36801e-08	1.21675e-06	8.69249
BAX	0.385584	10.1708	6.64655	3.3681e-08	1.21675e-06	8.69246
PCYOX1L	0.401374	9.55724	6.64318	3.40732e-08	1.22835e-06	8.68118
SLC39A13	0.379578	8.4264	6.6363	3.48861e-08	1.25503e-06	8.65819
ABCB7	-0.350844	9.12872	-6.63412	3.51482e-08	1.26075e-06	8.65089
PNPLA2	0.439119	9.73429	6.63353	3.52192e-08	1.26075e-06	8.64893
PARVG	0.421411	10.9922	6.63315	3.52646e-08	1.26075e-06	8.64767
MAP3K11	0.544905	9.88622	6.62663	3.6062e-08	1.28658e-06	8.62588
PLOD3	0.376266	9.2886	6.6207	3.6803e-08	1.31031e-06	8.60605
GK5	-0.613036	7.74021	-6.6107	3.80868e-08	1.35151e-06	8.57263
NR1H2	0.363684	8.54654	6.61047	3.81172e-08	1.35151e-06	8.57185
STRN3	-0.334086	9.36417	-6.60903	3.83054e-08	1.3554e-06	8.56705
RNF220	0.220926	9.04908	6.60807	3.84325e-08	1.35711e-06	8.56382
ALOX5	0.422179	11.1992	6.60498	3.88417e-08	1.36875e-06	8.55349
BRWD1	-0.40151	9.09203	-6.60098	3.93778e-08	1.38481e-06	8.54013
UPF1	0.229234	9.31627	6.59748	3.98541e-08	1.39871e-06	8.52841
XKR8	0.319699	8.40085	6.59646	3.99932e-08	1.40074e-06	8.52502
BZW1	-0.284734	9.91892	-6.59398	4.03357e-08	1.40987e-06	8.5167
C15orf39	0.600255	9.41384	6.5847	4.16389e-08	1.45247e-06	8.48571
TLE3	0.40325	9.75505	6.58345	4.18182e-08	1.45578e-06	8.48152
CSF3R	0.690966	11.0996	6.58143	4.21092e-08	1.46052e-06	8.47476
LYL1	0.346944	8.726	6.58133	4.21239e-08	1.46052e-06	8.47442
NDUFA10	-0.224514	9.22073	-6.57894	4.24701e-08	1.46957e-06	8.46644
FOXJ2	0.332045	9.15856	6.57659	4.28138e-08	1.47849e-06	8.45859
ADAP2	0.613447	10.2093	6.57358	4.32588e-08	1.49087e-06	8.44851
DNAJB14	-0.323959	9.20303	-6.57256	4.34097e-08	1.49308e-06	8.44512
RPS6KA3	-0.303839	10.7929	-6.57089	4.36591e-08	1.49867e-06	8.43953
PRPF38B	-0.290633	9.70039	-6.57005	4.37851e-08	1.50001e-06	8.43672
PKP2	-0.351459	7.08536	-6.56848	4.4021e-08	1.50252e-06	8.43149
ZBED3	0.32881	8.05374	6.56841	4.40328e-08	1.50252e-06	8.43123
TRAPPC8	-0.315961	8.85258	-6.56671	4.42891e-08	1.50828e-06	8.42557
NADSYN1	0.251026	9.28526	6.56008	4.53078e-08	1.53993e-06	8.4034
SREBF1	0.384764	8.15054	6.55862	4.55363e-08	1.54465e-06	8.3985
ZFHX3	0.390136	8.7041	6.55696	4.57966e-08	1.55042e-06	8.39295
GALNT3	-0.443113	6.91076	-6.55339	4.63605e-08	1.56644e-06	8.38102
HNRNPH3	-0.374398	8.78058	-6.54981	4.69328e-08	1.58058e-06	8.36906
DEF6	0.254457	9.74954	6.54962	4.69626e-08	1.58058e-06	8.36844
BTBD10	-0.272711	8.85897	-6.54864	4.71208e-08	1.58282e-06	8.36516
RASGRP4	0.64802	10.0079	6.54682	4.74172e-08	1.58968e-06	8.35905
THADA	-0.328986	9.21391	-6.54263	4.81025e-08	1.60952e-06	8.34507
ETFA	-0.345141	8.92215	-6.54056	4.84464e-08	1.61789e-06	8.33812
NFKBIB	0.34492	8.9983	6.53609	4.9194e-08	1.63967e-06	8.3232
MYBBP1A	0.270529	8.2706	6.53257	4.97914e-08	1.65638e-06	8.31144
PPP1R13L	0.262521	7.57193	6.53138	4.99963e-08	1.65999e-06	8.30743
MBD1	0.281678	8.70836	6.52938	5.03405e-08	1.66821e-06	8.30075
GCC2	-0.47676	9.64085	-6.52761	5.06471e-08	1.67515e-06	8.29483
DHX30	0.212326	9.53447	6.52535	5.10404e-08	1.68492e-06	8.28729
PSME4	-0.289271	9.68781	-6.52467	5.116e-08	1.68564e-06	8.28501
RANBP10	0.297314	9.06511	6.52032	5.19294e-08	1.70772e-06	8.27046
ZC3H7A	-0.291396	9.28412	-6.51743	5.24454e-08	1.72141e-06	8.26082
ZFP41	0.286249	7.18155	6.51668	5.25819e-08	1.72261e-06	8.25829
FYTTD1	-0.284876	8.14533	-6.51538	5.2816e-08	1.72699e-06	8.25396
LRRC70	-0.355536	4.81981	-6.51471	5.29371e-08	1.72768e-06	8.25173
HLTF	-0.562769	7.48617	-6.51391	5.3083e-08	1.72916e-06	8.24905
ARAF	0.305706	9.88538	6.51325	5.32033e-08	1.72981e-06	8.24684
DENND6B	0.29434	7.88588	6.51054	5.36997e-08	1.74266e-06	8.23779
ADAP1	0.51525	9.4135	6.50974	5.3848e-08	1.74419e-06	8.2351
PPP2R5C	-0.438951	10.5338	-6.50814	5.41448e-08	1.75051e-06	8.22975
SPNS1	0.342771	10.0253	6.50708	5.43414e-08	1.75358e-06	8.22621
CTNNB1	-0.309979	10.8647	-6.50514	5.47042e-08	1.76198e-06	8.21973
ATP6V1H	-0.297862	8.1841	-6.50435	5.4853e-08	1.76348e-06	8.21708
RCN3	0.541686	7.7375	6.50221	5.52575e-08	1.77318e-06	8.20992
RSBN1L	-0.355199	8.08267	-6.49923	5.58252e-08	1.78807e-06	8.19996
CAND1	-0.281265	9.37513	-6.49853	5.59585e-08	1.78901e-06	8.19764
XXYLT1	0.292774	8.30499	6.49544	5.6556e-08	1.80476e-06	8.18729
AGO1	0.273028	10.1199	6.49337	5.69592e-08	1.81288e-06	8.18036
ASPSCR1	0.271732	8.01684	6.49305	5.70209e-08	1.81288e-06	8.17931
RANBP2	-0.380164	9.00329	-6.49168	5.72891e-08	1.81806e-06	8.17474
STARD3	0.221989	10.269	6.48743	5.81303e-08	1.84136e-06	8.16053
PIGO	0.254873	8.77355	6.48684	5.82476e-08	1.84169e-06	8.15857
KTN1	-0.32071	8.56695	-6.48575	5.84669e-08	1.84337e-06	8.15491
RBM39	-0.258886	10.8782	-6.48551	5.85147e-08	1.84337e-06	8.15411
TTC33	-0.417219	7.29361	-6.48029	5.95716e-08	1.8721e-06	8.13667
ZFP36	0.794024	11.0875	6.47994	5.96438e-08	1.8721e-06	8.13548
ATG5	-0.314858	8.95988	-6.47912	5.98117e-08	1.87396e-06	8.13274
APEX2	0.284858	7.99734	6.47802	6.00387e-08	1.87765e-06	8.12905
USP7	-0.247998	10.3273	-6.4764	6.03728e-08	1.88468e-06	8.12365
DNM2	0.233086	10.8065	6.47388	6.08974e-08	1.89762e-06	8.11522
PSMB7	-0.30909	9.18539	-6.47312	6.10563e-08	1.89914e-06	8.11268
ITPR2	-0.29179	9.37775	-6.46999	6.1715e-08	1.916e-06	8.10222
DLG1	-0.311723	10.124	-6.4692	6.18823e-08	1.916e-06	8.09958
ABHD8	0.292057	7.59821	6.46897	6.19321e-08	1.916e-06	8.0988
UBE2K	-0.225038	10.2529	-6.46781	6.21772e-08	1.92014e-06	8.09495
MAP3K14	0.296089	8.35265	6.46625	6.25107e-08	1.92698e-06	8.08974
NDST2	0.316491	10.2122	6.46432	6.29269e-08	1.93635e-06	8.08327
TMEM53	0.3309	8.03742	6.46232	6.33604e-08	1.94622e-06	8.07658
RPS7	-0.439921	9.04656	-6.46042	6.37741e-08	1.95544e-06	8.07024
MORC3	-0.321219	9.107	-6.45684	6.4563e-08	1.97611e-06	8.05826
EXOC1	-0.292341	9.68545	-6.45607	6.47323e-08	1.97778e-06	8.05571
DLG4	0.5342	8.29742	6.45487	6.50011e-08	1.98248e-06	8.05167
DCUN1D4	-0.468033	8.0293	-6.44699	6.67809e-08	2.03316e-06	8.02535
ARL8A	0.341404	10.4894	6.44569	6.70792e-08	2.03864e-06	8.021
IGFLR1	0.33746	9.52161	6.44024	6.83453e-08	2.07346e-06	8.00278
RNF185	0.427878	8.82928	6.43723	6.90551e-08	2.08866e-06	7.99272
DDX10	-0.328115	7.77861	-6.43697	6.91163e-08	2.08866e-06	7.99186
CSNK1A1	-0.284832	9.60358	-6.43658	6.92099e-08	2.08866e-06	7.99054
ZBTB1	-0.391803	8.99535	-6.43221	7.02545e-08	2.11593e-06	7.97594
CALCOCO1	0.284735	9.68453	6.43131	7.04715e-08	2.11593e-06	7.97294
THOC2	-0.315364	9.83374	-6.43127	7.04818e-08	2.11593e-06	7.97279
RELT	0.483223	8.95543	6.42972	7.08579e-08	2.12352e-06	7.96761
NPHP3-ACAD11	-0.519521	8.10775	-6.4264	7.16681e-08	2.1425e-06	7.95653
NEK1	-0.409302	8.04891	-6.42611	7.17398e-08	2.1425e-06	7.95556
INSL3	0.472759	8.17445	6.42438	7.21676e-08	2.15154e-06	7.94976
WDR48	-0.34511	8.48555	-6.41941	7.34077e-08	2.18099e-06	7.93316
TAF1C	0.3684	8.87224	6.41941	7.34085e-08	2.18099e-06	7.93315
FXYD5	0.255196	11.1539	6.41585	7.43092e-08	2.20395e-06	7.92127
AKAP9	-0.351776	9.03666	-6.40687	7.66346e-08	2.2609e-06	7.89125
SOCS3	1.29649	8.95239	6.40652	7.67266e-08	2.2609e-06	7.89008
MRPL37	0.248183	9.60519	6.40643	7.67504e-08	2.2609e-06	7.88978
SERPINI1	-0.355151	5.57052	-6.4062	7.68109e-08	2.2609e-06	7.88901
ARSA	0.481287	8.75534	6.40592	7.68852e-08	2.2609e-06	7.88807
SH3BP1	0.39633	8.57124	6.4041	7.73668e-08	2.27118e-06	7.88198
ATN1	0.362764	8.38454	6.3996	7.85698e-08	2.30258e-06	7.86695
DVL3	0.357836	8.97351	6.39854	7.88565e-08	2.30705e-06	7.8634
NUBP2	0.286065	7.89087	6.39757	7.9118e-08	2.31078e-06	7.86018
ARF3	0.329654	10.8678	6.39544	7.96989e-08	2.32381e-06	7.85305
ORAI3	0.316082	9.2433	6.39255	8.04924e-08	2.34298e-06	7.8434
AMPD3	0.318561	8.70596	6.39112	8.089e-08	2.35058e-06	7.8386
ZNF385A	0.617178	9.95977	6.38929	8.13991e-08	2.3614e-06	7.83249
TIPRL	-0.343345	8.4668	-6.38424	8.2821e-08	2.39861e-06	7.81561
PNPLA6	0.456386	9.58788	6.38272	8.32533e-08	2.40708e-06	7.81054
MVB12A	0.367093	8.27811	6.38101	8.37437e-08	2.41721e-06	7.80482
AP3D1	0.308894	10.0543	6.37699	8.4907e-08	2.44669e-06	7.79138
RUSC1	0.28418	7.65605	6.37352	8.59219e-08	2.4718e-06	7.77981
SEMA4B	0.369241	8.79158	6.37202	8.63655e-08	2.48042e-06	7.77479
ABR	0.402298	9.78142	6.37028	8.68827e-08	2.49112e-06	7.76897
CFL1	0.295268	12.4638	6.36963	8.70779e-08	2.49257e-06	7.76679
XPO7	-0.232828	9.79786	-6.36851	8.74121e-08	2.49799e-06	7.76305
YPEL3	0.293484	9.60698	6.36706	8.78493e-08	2.50323e-06	7.75819
MYCBP2	-0.266921	10.4309	-6.36694	8.78862e-08	2.50323e-06	7.75778
TBC1D3F	0.344343	8.88136	6.36606	8.81503e-08	2.50661e-06	7.75486
AARS2	0.300709	7.60901	6.36295	8.90973e-08	2.52936e-06	7.74445
ENOPH1	-0.318757	8.20182	-6.36029	8.99131e-08	2.54833e-06	7.73557
SLC16A13	0.473407	7.83516	6.35928	9.02239e-08	2.55256e-06	7.73221
ARHGDIA	0.342243	9.83084	6.35873	9.03959e-08	2.55256e-06	7.73036
SMCHD1	-0.288991	11.1284	-6.35837	9.05068e-08	2.55256e-06	7.72916
ZBTB44	-0.378123	9.971	-6.35232	9.24032e-08	2.60178e-06	7.70896
ERCC2	0.313719	8.25335	6.35177	9.25784e-08	2.60246e-06	7.70712
MNT	0.367669	8.52288	6.34744	9.39633e-08	2.63709e-06	7.69265
WDR36	-0.305688	8.67682	-6.34612	9.43895e-08	2.64475e-06	7.68824
HEXIM1	-0.266046	8.77307	-6.34057	9.62042e-08	2.69122e-06	7.66969
ZNF689	0.250702	8.13548	6.33647	9.75676e-08	2.72494e-06	7.65599
TECR	0.387274	10.5048	6.33598	9.77329e-08	2.72513e-06	7.65434
PI4K2B	-0.368675	7.86639	-6.33406	9.83763e-08	2.73864e-06	7.64795
RAB5C	0.278857	11.9698	6.33351	9.8563e-08	2.73941e-06	7.6461
CALM1	-0.218574	10.0348	-6.33229	9.89769e-08	2.74649e-06	7.64202
ZMIZ2	0.365654	9.32805	6.32781	1.00508e-07	2.7845e-06	7.62706
HAAO	0.455132	8.47438	6.32526	1.01392e-07	2.80449e-06	7.61853
CLEC16A	0.185213	10.0747	6.3214	1.02742e-07	2.83725e-06	7.60566
TMED8	0.385994	8.88664	6.31996	1.03253e-07	2.83996e-06	7.60082
PLBD2	0.362715	8.67038	6.31984	1.03294e-07	2.83996e-06	7.60043
LRRC25	0.547652	10.4613	6.31973	1.03334e-07	2.83996e-06	7.60005
INSIG2	-0.369807	8.09414	-6.31611	1.04624e-07	2.87083e-06	7.58797
DOT1L	0.332954	8.82359	6.31474	1.05116e-07	2.87975e-06	7.5834
CLPX	-0.318355	8.72794	-6.31356	1.05544e-07	2.88662e-06	7.57945
PLOD1	0.470934	9.3225	6.31282	1.05812e-07	2.88662e-06	7.57697
MFSD8	-0.437817	9.46041	-6.31249	1.0593e-07	2.88662e-06	7.57588
TBC1D3B	0.338968	9.03279	6.3122	1.06037e-07	2.88662e-06	7.57491
CCDC17	0.233564	8.35487	6.30725	1.07853e-07	2.93142e-06	7.55837
CDK18	0.287162	7.37339	6.30215	1.09757e-07	2.97849e-06	7.54132
BRPF1	0.254929	9.17253	6.29937	1.10806e-07	2.99929e-06	7.53206
NUDCD1	-0.378235	7.3038	-6.29911	1.10906e-07	2.99929e-06	7.53118
N4BP2	-0.44183	7.95311	-6.29874	1.11046e-07	2.99929e-06	7.52995
RAD50	-0.37048	9.52944	-6.29592	1.12125e-07	3.02369e-06	7.52053
DPY19L4	-0.459083	7.68454	-6.2944	1.12712e-07	3.03146e-06	7.51545
MYSM1	-0.310863	10.1537	-6.29426	1.12765e-07	3.03146e-06	7.51499
TMUB2	0.283652	8.82035	6.2937	1.12983e-07	3.03259e-06	7.51311
VPS13B	-0.257724	10.0101	-6.2906	1.14191e-07	3.06024e-06	7.50275
UBA7	0.349726	10.2666	6.28693	1.15636e-07	3.092e-06	7.4905
PLSCR3	0.626989	9.6002	6.28625	1.15906e-07	3.092e-06	7.48823
COLGALT1	0.37231	10.271	6.28623	1.15914e-07	3.092e-06	7.48816
STARD10	0.374298	7.53768	6.28433	1.16671e-07	3.10739e-06	7.48182
MAP2K7	0.333134	8.18942	6.28343	1.17034e-07	3.11156e-06	7.4788
ZSWIM1	0.356625	8.93519	6.28246	1.17422e-07	3.11156e-06	7.47558
GLOD4	-0.356241	8.09336	-6.28228	1.17495e-07	3.11156e-06	7.47497
SLC43A3	0.445254	10.6566	6.28214	1.1755e-07	3.11156e-06	7.47451
SACM1L	-0.407443	10.0971	-6.27929	1.18709e-07	3.1374e-06	7.46496
USP21	0.28272	8.80562	6.27521	1.20378e-07	3.17664e-06	7.45136
THOC6	0.289979	9.67353	6.27091	1.22166e-07	3.21891e-06	7.437
ABCD1	0.534835	8.59986	6.26993	1.22579e-07	3.22486e-06	7.43371
ZNF574	0.335215	7.66104	6.26884	1.23037e-07	3.23173e-06	7.43008
ITGA3	0.344549	6.99259	6.26842	1.23215e-07	3.23173e-06	7.42867
ACADVL	0.358888	10.264	6.2653	1.24542e-07	3.26157e-06	7.41824
DHX15	-0.215343	9.62719	-6.2644	1.24924e-07	3.2666e-06	7.41526
UNK	0.310988	8.96486	6.25895	1.27283e-07	3.32325e-06	7.39704
MALT1	-0.367826	9.32495	-6.2578	1.27787e-07	3.33135e-06	7.3932
MRPL39	-0.441237	8.08825	-6.25719	1.28052e-07	3.33321e-06	7.39118
EEF1A1	-0.21619	11.7497	-6.25474	1.29134e-07	3.35632e-06	7.38298
LDB1	0.265757	11.4704	6.25383	1.29537e-07	3.36173e-06	7.37994
ZNF746	0.281982	9.78526	6.25095	1.30824e-07	3.39003e-06	7.37032
ATP8A1	-0.57159	9.41852	-6.24912	1.31647e-07	3.4036e-06	7.36421
CUTC	-0.373327	8.61379	-6.2489	1.31743e-07	3.4036e-06	7.3635
NNT	-0.26674	9.70614	-6.24793	1.32183e-07	3.40984e-06	7.36026
TESK1	0.305094	9.53263	6.23736	1.37064e-07	3.53047e-06	7.32495
HSDL1	-0.250656	7.75172	-6.23565	1.37868e-07	3.54066e-06	7.31925
HSF4	0.32448	7.62703	6.23565	1.3787e-07	3.54066e-06	7.31923
KLHDC2	-0.477822	9.07048	-6.23254	1.39346e-07	3.57323e-06	7.30887
PCM1	-0.331404	9.68275	-6.23068	1.40237e-07	3.59073e-06	7.30266
SMARCA5	-0.237098	9.50361	-6.22935	1.40877e-07	3.60177e-06	7.29823
PSMD6	-0.347101	7.68509	-6.22872	1.41185e-07	3.60429e-06	7.2961
INPPL1	0.404817	9.69494	6.22779	1.41637e-07	3.61049e-06	7.29299
CYP2R1	-0.451375	8.81284	-6.22713	1.41957e-07	3.61331e-06	7.29079
EIF4A2	-0.399517	8.65061	-6.22538	1.42811e-07	3.62967e-06	7.28495
CD37	0.270629	12.1325	6.22473	1.4313e-07	3.63244e-06	7.28277
NDUFC1	-0.264471	7.87007	-6.22389	1.43543e-07	3.63754e-06	7.27997
LGALS9	0.820751	8.39129	6.22181	1.44568e-07	3.65814e-06	7.27304
PAN3	-0.233964	10.9716	-6.21993	1.45505e-07	3.67509e-06	7.26675
JRKL	-0.362474	6.98586	-6.21961	1.45664e-07	3.67509e-06	7.26569
DPAGT1	0.385857	9.67004	6.21862	1.46158e-07	3.68215e-06	7.26239
BTBD9	-0.286193	8.50164	-6.21582	1.4757e-07	3.7123e-06	7.25303
HCFC1R1	0.245732	7.76063	6.21464	1.48168e-07	3.72192e-06	7.24909
SETD2	-0.225214	10.6853	-6.21366	1.48668e-07	3.72903e-06	7.24582
STK40	0.335027	9.3734	6.21284	1.49084e-07	3.73404e-06	7.24309
FBXL14	0.236699	7.81801	6.21139	1.49825e-07	3.74714e-06	7.23827
NUP155	-0.387142	9.34124	-6.20753	1.51823e-07	3.78185e-06	7.22537
NUDT21	-0.306311	10.3934	-6.20731	1.51937e-07	3.78185e-06	7.22464
SEPHS2	0.250001	8.80696	6.20706	1.52067e-07	3.78185e-06	7.2238
ZHX1-C8orf76	-0.27056	8.1617	-6.20702	1.5209e-07	3.78185e-06	7.22365
NAP1L4	-0.360053	9.32228	-6.20338	1.53998e-07	3.82042e-06	7.21152
HERC1	-0.292197	9.91116	-6.20322	1.54085e-07	3.82042e-06	7.21097
LAIR1	0.47569	10.2662	6.20099	1.55265e-07	3.84415e-06	7.20354
KMT2B	0.357859	8.58333	6.19956	1.56029e-07	3.85753e-06	7.19876
MCRS1	0.293526	8.60827	6.1989	1.56382e-07	3.8607e-06	7.19656
WIPF2	0.25441	7.94575	6.19303	1.59559e-07	3.93175e-06	7.17698
CLK1	-0.457947	9.7956	-6.19274	1.59716e-07	3.93175e-06	7.17602
GNPTAB	-0.436549	9.82308	-6.19	1.61224e-07	3.96322e-06	7.16687
IPO13	0.361618	7.89099	6.18779	1.62451e-07	3.98768e-06	7.15949
ST3GAL2	0.356182	9.26539	6.18731	1.6272e-07	3.9886e-06	7.15788
HENMT1	-0.403006	6.8668	-6.18284	1.65233e-07	4.04446e-06	7.14296
RGL2	0.433327	9.25573	6.17966	1.67041e-07	4.08291e-06	7.13236
TMEM63B	0.340397	7.92968	6.17798	1.6801e-07	4.10023e-06	7.12673
NCKAP5L	0.345593	7.59189	6.1776	1.68225e-07	4.10023e-06	7.12548
SNRPD3	-0.296876	8.46014	-6.17653	1.68845e-07	4.10952e-06	7.1219
PLD3	0.48625	10.3345	6.17438	1.70094e-07	4.13408e-06	7.11473
NCF4	0.528408	9.50164	6.17381	1.70427e-07	4.13632e-06	7.11283
CPNE2	0.624692	9.4828	6.17156	1.71747e-07	4.16251e-06	7.10531
LGALS9C	0.665475	10.2226	6.17112	1.72004e-07	4.16289e-06	7.10386
CCDC106	0.275049	7.3625	6.17066	1.72277e-07	4.16365e-06	7.10231
HNRNPUL1	0.229793	10.8544	6.16891	1.73311e-07	4.18276e-06	7.09649
SIPA1L3	0.367856	8.80554	6.16693	1.74491e-07	4.20535e-06	7.08988
CCT6B	-0.285246	5.55664	-6.16581	1.75165e-07	4.21571e-06	7.08613
MAP4K5	-0.410848	8.87014	-6.16067	1.78276e-07	4.2846e-06	7.06899
ARMC1	-0.291736	7.67642	-6.159	1.79302e-07	4.30324e-06	7.06341
PITPNB	-0.304681	8.79978	-6.15693	1.80578e-07	4.32785e-06	7.0565
EID1	-0.336133	9.10835	-6.15534	1.81564e-07	4.34218e-06	7.0512
PTPN18	0.41744	10.0774	6.15515	1.8168e-07	4.34218e-06	7.05058
NGLY1	-0.270703	9.17867	-6.15393	1.82445e-07	4.3484e-06	7.04649
ELMO2	0.323375	9.93957	6.15364	1.82628e-07	4.3484e-06	7.04551
NOTCH1	0.442351	9.66056	6.15352	1.82697e-07	4.3484e-06	7.04514
EME2	0.328294	8.64137	6.15026	1.84754e-07	4.39128e-06	7.03425
CRBN	-0.348146	9.88425	-6.14699	1.86837e-07	4.43468e-06	7.02333
ADCK5	0.324485	7.5328	6.14605	1.87434e-07	4.44274e-06	7.02022
CRTC1	0.292301	9.11678	6.14076	1.90867e-07	4.51219e-06	7.00256
SQSTM1	0.284396	9.47755	6.14073	1.90888e-07	4.51219e-06	7.00245
MED25	0.350102	8.70379	6.14005	1.91332e-07	4.51319e-06	7.00019
UBA1	0.373504	10.5314	6.13986	1.91455e-07	4.51319e-06	6.99957
CASC3	0.192198	9.85378	6.13442	1.95058e-07	4.59185e-06	6.98142
CHD1L	-0.282571	7.92435	-6.13308	1.95954e-07	4.60666e-06	6.97695
MEF2D	0.283454	9.08719	6.13117	1.97242e-07	4.63062e-06	6.97058
LZTS2	0.22585	7.74622	6.13022	1.97889e-07	4.63948e-06	6.96739
LY6G5C	0.362236	7.0414	6.12933	1.9849e-07	4.64271e-06	6.96444
ZNF467	0.582329	8.47628	6.1289	1.98781e-07	4.64271e-06	6.96301
ERMN	-0.529595	6.13056	-6.12815	1.99297e-07	4.64271e-06	6.96049
SP2	0.325008	8.65682	6.1281	1.99329e-07	4.64271e-06	6.96033
TOPORS	-0.293829	7.63878	-6.12803	1.99374e-07	4.64271e-06	6.96011
ACP1	-0.293259	8.93169	-6.12621	2.00622e-07	4.66269e-06	6.95404
LUC7L3	-0.382964	9.20321	-6.12587	2.00857e-07	4.66269e-06	6.9529
SLC12A9	0.391142	9.39659	6.1256	2.01043e-07	4.66269e-06	6.952
GAN	-0.300917	7.91234	-6.1234	2.02568e-07	4.69174e-06	6.94464
TRIP12	-0.223129	10.6391	-6.11638	2.07494e-07	4.79938e-06	6.92125
ZNF688	0.257696	7.88578	6.11222	2.10474e-07	4.86178e-06	6.90738
AMY2A	-0.37895	7.51111	-6.10652	2.14621e-07	4.95095e-06	6.88838
NDUFA8	-0.353156	8.05412	-6.10551	2.15366e-07	4.96149e-06	6.88501
VENTX	0.367719	8.16673	6.10452	2.16102e-07	4.97178e-06	6.88169
USB1	0.435637	8.45973	6.10377	2.16659e-07	4.97795e-06	6.87919
C4orf3	-0.304577	7.84584	-6.10109	2.18653e-07	5.01709e-06	6.87027
TET3	0.501389	9.75422	6.09654	2.22093e-07	5.08924e-06	6.85508
RNF44	0.433087	9.28982	6.09546	2.22914e-07	5.10127e-06	6.85148
R3HCC1L	-0.29172	9.02935	-6.09374	2.24228e-07	5.12454e-06	6.84576
SOWAHD	0.306806	7.17971	6.09312	2.24704e-07	5.1286e-06	6.8437
DGAT1	0.25961	9.43281	6.09117	2.2621e-07	5.15616e-06	6.8372
NDUFS1	-0.308938	8.89923	-6.08999	2.27132e-07	5.16906e-06	6.83324
ITPK1	0.37874	9.51945	6.08967	2.27376e-07	5.16906e-06	6.83219
PPM1M	0.364452	9.10476	6.08484	2.31174e-07	5.24846e-06	6.81607
LRCH3	-0.272315	9.54061	-6.08445	2.31478e-07	5.24846e-06	6.81479
FAM102B	-0.361979	8.69238	-6.08398	2.31857e-07	5.25014e-06	6.8132
CDKN1A	0.573709	8.84095	6.07844	2.36292e-07	5.34354e-06	6.79476
ZFP36L1	0.437161	10.8777	6.07756	2.3701e-07	5.35276e-06	6.79181
RECQL	-0.393898	8.56112	-6.07448	2.39519e-07	5.40234e-06	6.78156
NCOR2	0.432759	9.2368	6.07377	2.40102e-07	5.40841e-06	6.7792
NPC1	-0.355651	9.70262	-6.07281	2.40895e-07	5.41919e-06	6.77599
CDK16	0.362095	8.90471	6.06962	2.43543e-07	5.47162e-06	6.76535
C2CD2L	0.419757	9.30143	6.06895	2.441e-07	5.477e-06	6.76312
FHOD1	0.363375	8.06138	6.06265	2.49425e-07	5.5892e-06	6.74212
NATD1	0.268065	7.45957	6.06062	2.51163e-07	5.62083e-06	6.73537
RPP30	-0.320918	8.61871	-6.0591	2.52478e-07	5.64293e-06	6.73029
MUS81	0.251369	8.34125	6.05352	2.57349e-07	5.74434e-06	6.71169
SIGLEC7	0.603356	8.82323	6.04943	2.60978e-07	5.81782e-06	6.69806
BAG6	0.310542	9.67573	6.04878	2.61561e-07	5.82327e-06	6.69589
SPTLC1	-0.307541	8.25836	-6.04786	2.62381e-07	5.83401e-06	6.69285
PIK3R2	0.27195	7.60339	6.04738	2.62812e-07	5.83605e-06	6.69125
XYLT2	0.23524	8.05548	6.04694	2.63211e-07	5.83739e-06	6.68977
RANBP6	-0.411106	8.46158	-6.04549	2.64522e-07	5.85892e-06	6.68494
HDAC4	0.322213	9.05866	6.04482	2.65131e-07	5.86487e-06	6.6827
PPP1R11	0.51271	9.35536	6.04128	2.68366e-07	5.92882e-06	6.6709
URM1	0.240611	8.57486	6.04009	2.69458e-07	5.94533e-06	6.66695
C21orf91	-0.445398	7.95883	-6.03896	2.70505e-07	5.9608e-06	6.66318
SH2D3C	0.357501	10.3847	6.03728	2.72061e-07	5.96871e-06	6.65759
PPP1R12C	0.372275	8.87406	6.03716	2.7217e-07	5.96871e-06	6.6572
PIAS3	0.28191	8.30922	6.03715	2.72185e-07	5.96871e-06	6.65715
FBXL4	-0.300746	8.8726	-6.03708	2.7225e-07	5.96871e-06	6.65692
RUSC2	0.431483	8.30386	6.03613	2.73137e-07	5.97931e-06	6.65375
FKBP8	0.304063	9.56935	6.03582	2.73427e-07	5.97931e-06	6.65272
PGAM4	0.41403	10.0666	6.03503	2.74166e-07	5.98787e-06	6.65009
KIF18A	-0.533612	5.4334	-6.02637	2.82418e-07	6.15204e-06	6.62124
CCS	0.204497	8.63806	6.02618	2.82597e-07	6.15204e-06	6.62062
TAF5	-0.215864	7.23213	-6.02602	2.82754e-07	6.15204e-06	6.62008
DEDD	0.304706	9.679	6.02055	2.88099e-07	6.26042e-06	6.60186
KBTBD2	-0.348358	8.68653	-6.01794	2.90683e-07	6.30862e-06	6.59318
SAR1B	-0.39461	9.08338	-6.01739	2.91231e-07	6.31257e-06	6.59134
UBL7	0.281364	9.08928	6.0168	2.91821e-07	6.31742e-06	6.58937
ZC3H12A	0.225952	8.06968	6.01626	2.92365e-07	6.32124e-06	6.58756
TBC1D9B	0.357375	8.99261	6.01346	2.95176e-07	6.37402e-06	6.57825
PDLIM7	0.467631	8.08187	6.01081	2.97863e-07	6.42399e-06	6.56944
CHP1	0.372868	11.3701	6.0026	3.06359e-07	6.59898e-06	6.54207
PTER	-0.353347	9.44396	-6.00153	3.07482e-07	6.61073e-06	6.53851
EPS15	-0.216743	10.8509	-6.00135	3.07672e-07	6.61073e-06	6.53791
AGL	-0.469084	8.1175	-5.99748	3.11768e-07	6.6904e-06	6.52505
ST14	0.809011	9.02929	5.99687	3.12424e-07	6.69612e-06	6.523
FEM1C	-0.24817	8.99652	-5.99648	3.12841e-07	6.69674e-06	6.5217
NUP54	-0.378475	8.20507	-5.99532	3.14088e-07	6.71508e-06	6.51783
SLC25A34	0.2783	7.25907	5.99429	3.1519e-07	6.7303e-06	6.51443
CFP	0.586493	10.8019	5.99298	3.16607e-07	6.75081e-06	6.51006
RNF19A	-0.380208	9.66766	-5.99268	3.16934e-07	6.75081e-06	6.50906
LAPTM5	0.210475	12.9578	5.98834	3.21677e-07	6.84338e-06	6.49461
MAMDC4	0.314904	7.94083	5.98667	3.23524e-07	6.87419e-06	6.48904
MPI	0.351496	8.81172	5.98436	3.26087e-07	6.91174e-06	6.48136
HACE1	-0.413244	8.46189	-5.98436	3.26093e-07	6.91174e-06	6.48134
PTPN23	0.254609	8.52864	5.97574	3.35854e-07	7.10987e-06	6.45265
PLXNA2	0.307139	6.68624	5.97494	3.36772e-07	7.12056e-06	6.45
FMR1	-0.33907	9.03409	-5.97415	3.37678e-07	7.12708e-06	6.44738
SYNCRIP	-0.257003	9.57857	-5.97388	3.37993e-07	7.12708e-06	6.44648
USP9X	-0.256661	9.92583	-5.9736	3.38321e-07	7.12708e-06	6.44553
MICB	0.389229	9.25795	5.97208	3.40082e-07	7.15542e-06	6.44048
ARID3A	0.274917	8.45661	5.97171	3.40513e-07	7.15575e-06	6.43925
DENND4A	-0.325294	10.2864	-5.97018	3.42298e-07	7.18392e-06	6.43417
KMT2D	0.322169	9.72873	5.96985	3.42687e-07	7.18392e-06	6.43306
STAT6	0.221375	11.0159	5.96943	3.43182e-07	7.18556e-06	6.43166
ABHD12	0.205615	8.42683	5.96636	3.46807e-07	7.25264e-06	6.42144
ALG11	-0.305959	8.3278	-5.96428	3.49279e-07	7.29549e-06	6.41452
HSPA1B	0.651499	9.26303	5.96386	3.49777e-07	7.29705e-06	6.41314
WDSUB1	-0.366076	7.54033	-5.96282	3.51035e-07	7.3141e-06	6.40965
SLC18B1	-0.459159	7.90892	-5.96248	3.51444e-07	7.3141e-06	6.40852
TMEM109	0.291846	11.1274	5.96165	3.52435e-07	7.32285e-06	6.40578
BTAF1	-0.307708	10.1173	-5.96142	3.52714e-07	7.32285e-06	6.40501
NEDD1	-0.397024	8.90807	-5.96001	3.54418e-07	7.34938e-06	6.40032
MIIP	0.305874	8.81779	5.95848	3.56284e-07	7.37919e-06	6.39521
CEP78	-0.803653	9.07316	-5.95803	3.56828e-07	7.38159e-06	6.39373
BRK1	-0.311017	8.38593	-5.95586	3.59487e-07	7.42534e-06	6.38651
ROGDI	0.667755	9.25255	5.9556	3.59805e-07	7.42534e-06	6.38565
MTF1	0.513757	9.61797	5.95447	3.61204e-07	7.43708e-06	6.38187
MOSPD3	0.32472	8.83536	5.95444	3.61237e-07	7.43708e-06	6.38178
KAT2B	-0.301746	10.5204	-5.95087	3.65682e-07	7.51962e-06	6.36988
WDR82	-0.302732	11.1132	-5.94845	3.6872e-07	7.57304e-06	6.36184
SLC5A3	-0.370327	9.66413	-5.94794	3.69355e-07	7.57705e-06	6.36016
RAD9A	0.262913	9.46848	5.94329	3.75281e-07	7.68947e-06	6.34468
CRLF3	-0.304298	9.74466	-5.94165	3.77391e-07	7.72353e-06	6.33923
LRPAP1	0.460668	11.2056	5.94005	3.79457e-07	7.75658e-06	6.33392
C12orf75	-0.809728	9.18905	-5.93735	3.82981e-07	7.80945e-06	6.32493
USP15	-0.319339	10.4873	-5.93704	3.83385e-07	7.80945e-06	6.3239
AUP1	0.2535	10.4295	5.93703	3.83402e-07	7.80945e-06	6.32386
MAN2B2	0.239711	9.56328	5.93629	3.84371e-07	7.81994e-06	6.3214
NLRX1	0.300661	7.81677	5.93591	3.84869e-07	7.82083e-06	6.32015
GORASP1	0.37209	8.13567	5.93313	3.88555e-07	7.88643e-06	6.31088
KDM6B	0.508205	9.05877	5.92889	3.94219e-07	7.99199e-06	6.2968
PI4KB	0.192651	9.41249	5.92793	3.95525e-07	8.00902e-06	6.29359
GMPPA	0.262865	9.0594	5.92174	4.03981e-07	8.16619e-06	6.27301
FCF1	-0.238818	8.14504	-5.92156	4.04234e-07	8.16619e-06	6.2724
ISOC1	-0.325139	8.29814	-5.92067	4.05468e-07	8.18152e-06	6.26944
CYB5R3	0.376952	9.67008	5.9182	4.08909e-07	8.2413e-06	6.26122
ALG12	0.247672	8.70282	5.9157	4.12412e-07	8.3022e-06	6.25292
PCCB	-0.281791	8.01483	-5.91402	4.14789e-07	8.33873e-06	6.24733
TXNRD2	0.254338	7.7851	5.91373	4.15194e-07	8.33873e-06	6.24639
HIBADH	-0.344274	7.82864	-5.91131	4.18646e-07	8.39827e-06	6.23833
YIPF2	0.194792	8.43577	5.90918	4.21705e-07	8.44426e-06	6.23125
FANCM	-0.446568	6.26982	-5.90903	4.21919e-07	8.44426e-06	6.23076
SHPRH	-0.336904	8.91608	-5.9051	4.27628e-07	8.5486e-06	6.21769
ZSWIM8	0.242346	8.2537	5.90437	4.28698e-07	8.55717e-06	6.21526
PDCD4	-0.441419	9.68508	-5.90356	4.29895e-07	8.55717e-06	6.21255
DCXR	0.517363	9.84975	5.90338	4.3015e-07	8.55717e-06	6.21197
IL17RA	0.402311	11.6814	5.90329	4.30288e-07	8.55717e-06	6.21166
CREBZF	-0.376401	8.63157	-5.90312	4.3054e-07	8.55717e-06	6.21109
RPL23	-0.430993	8.24254	-5.90193	4.32293e-07	8.58212e-06	6.20714
FANCL	-0.58203	7.08861	-5.90128	4.33257e-07	8.59136e-06	6.20497
FASTK	0.30306	8.80804	5.89675	4.40007e-07	8.71518e-06	6.18994
PNPT1	-0.414328	7.77761	-5.89562	4.41712e-07	8.73016e-06	6.18618
G6PD	0.395877	10.2471	5.89558	4.41777e-07	8.73016e-06	6.18604
SHB	0.251817	7.51141	5.89412	4.43989e-07	8.76383e-06	6.18118
ELP6	-0.266587	6.87349	-5.89183	4.47471e-07	8.82244e-06	6.17358
SLC19A1	0.348976	9.23479	5.89095	4.48818e-07	8.83889e-06	6.17066
TBPL1	-0.403139	8.25212	-5.89005	4.50199e-07	8.85474e-06	6.16767
CLCN7	0.33884	9.68395	5.88976	4.5065e-07	8.85474e-06	6.1667
DLD	-0.3295	9.32037	-5.88936	4.51275e-07	8.85691e-06	6.16535
BAZ2A	0.253979	10.7751	5.88749	4.5416e-07	8.9034e-06	6.15915
MFSD3	0.226351	8.23891	5.88518	4.57759e-07	8.96375e-06	6.15148
SLC16A3	0.335711	9.74236	5.88363	4.60194e-07	9.0012e-06	6.14632
TSPAN2	-0.636085	8.39515	-5.8802	4.65627e-07	9.09715e-06	6.13491
IQSEC1	0.324818	10.6646	5.87952	4.66696e-07	9.1077e-06	6.13268
ATXN7L3B	-0.277844	8.70508	-5.8761	4.72197e-07	9.20463e-06	6.12129
NKIRAS2	0.403287	8.78366	5.87313	4.77004e-07	9.28784e-06	6.11144
ATG9A	0.254639	9.27062	5.87141	4.79816e-07	9.32617e-06	6.10572
ARHGAP4	0.339926	10.2677	5.87127	4.80055e-07	9.32617e-06	6.10524
AKT1	0.279766	9.97735	5.87081	4.80799e-07	9.33009e-06	6.10373
ADNP	-0.2602	9.79935	-5.86913	4.83577e-07	9.37345e-06	6.09813
NUCB1	0.34736	10.0131	5.86722	4.86732e-07	9.424e-06	6.09181
ACBD5	-0.323427	8.27772	-5.86668	4.87634e-07	9.43087e-06	6.09001
USP34	-0.312252	10.6325	-5.86483	4.90726e-07	9.48004e-06	6.08386
SYF2	-0.414759	8.0331	-5.86431	4.91603e-07	9.48634e-06	6.08213
DHRS11	0.232217	6.95779	5.86269	4.94325e-07	9.5282e-06	6.07676
SIGLEC9	0.714509	9.58522	5.86061	4.97851e-07	9.58545e-06	6.06985
SZT2	0.2556	9.03646	5.85878	5.0097e-07	9.63473e-06	6.06377
SYNE3	0.378588	9.27185	5.85576	5.0617e-07	9.7228e-06	6.05374
BET1	-0.357647	7.37945	-5.85547	5.06678e-07	9.7228e-06	6.05276
EFR3A	-0.244611	10.5554	-5.85228	5.12223e-07	9.81563e-06	6.04218
UGGT1	-0.195673	10.1422	-5.85203	5.12655e-07	9.81563e-06	6.04136
TMEM168	-0.327761	8.93577	-5.8485	5.18874e-07	9.92367e-06	6.02964
DOCK11	-0.250936	11.0442	-5.84766	5.20374e-07	9.93411e-06	6.02683
PARG	-0.356519	7.4677	-5.84755	5.20572e-07	9.93411e-06	6.02646
ANKLE1	0.28408	7.37818	5.8454	5.24408e-07	9.99535e-06	6.01932
ZC3H15	-0.343464	7.59397	-5.8451	5.24942e-07	9.99535e-06	6.01833
ZNF296	0.265792	8.52892	5.84357	5.27695e-07	1.0036e-05	6.01325
ATG16L2	0.426896	9.54596	5.84327	5.28242e-07	1.0036e-05	6.01224
ELMOD2	-0.396761	7.06386	-5.84034	5.33551e-07	1.01257e-05	6.00252
R3HDM4	0.303899	9.22886	5.83942	5.35223e-07	1.01435e-05	5.99948
ZNF592	0.312151	10.3562	5.83918	5.35666e-07	1.01435e-05	5.99867
SLFN13	-0.633221	8.42145	-5.83732	5.39082e-07	1.01898e-05	5.99249
IGSF8	0.279521	8.19565	5.8372	5.39293e-07	1.01898e-05	5.99211
TIMM17B	0.255331	7.98918	5.8358	5.41882e-07	1.02173e-05	5.98746
EIF5AL1	0.327279	10.5969	5.83577	5.41935e-07	1.02173e-05	5.98736
SEC62	-0.307887	8.5582	-5.8337	5.45779e-07	1.02785e-05	5.98049
SART3	-0.271869	8.6958	-5.83086	5.51109e-07	1.03553e-05	5.97104
SETD1A	0.270296	8.40276	5.83049	5.51807e-07	1.03553e-05	5.96981
SPPL3	-0.186513	9.58692	-5.83027	5.52217e-07	1.03553e-05	5.96909
TMED6	-0.347395	6.42494	-5.83025	5.5226e-07	1.03553e-05	5.96902
TRAPPC1	0.409141	10.5622	5.82925	5.54134e-07	1.03792e-05	5.96572
SAMD8	-0.270888	9.19539	-5.82776	5.5696e-07	1.04201e-05	5.96078
GATAD2A	0.294505	9.90829	5.82746	5.57531e-07	1.04201e-05	5.95978
ZBTB11	-0.222319	9.29071	-5.82596	5.60409e-07	1.04626e-05	5.95478
EXOC7	0.218068	9.831	5.8229	5.66291e-07	1.0561e-05	5.94463
CRYBA4	0.266926	6.57811	5.82139	5.69216e-07	1.0604e-05	5.93962
METTL6	-0.3518	7.9585	-5.81662	5.78566e-07	1.07553e-05	5.92378
VPS41	-0.253835	9.41339	-5.81661	5.78582e-07	1.07553e-05	5.92375
CAPZB	0.245614	10.8097	5.8158	5.8019e-07	1.07659e-05	5.92106
SASH3	0.33415	10.2475	5.81569	5.80404e-07	1.07659e-05	5.9207
SERINC1	-0.269856	10.2827	-5.81512	5.8154e-07	1.07754e-05	5.9188
APPBP2	-0.296873	8.5996	-5.81287	5.86011e-07	1.08466e-05	5.91135
EED	-0.291691	9.16149	-5.81148	5.88803e-07	1.08865e-05	5.90673
TBRG4	0.220812	8.50618	5.80994	5.91897e-07	1.09272e-05	5.90164
UBQLN4	0.341077	7.68652	5.80976	5.92268e-07	1.09272e-05	5.90103
LILRB2	0.535821	11.4092	5.80901	5.93789e-07	1.09435e-05	5.89854
TMEM86B	0.300533	7.42936	5.80787	5.96104e-07	1.09744e-05	5.89475
RPL27A	-0.332974	8.09267	-5.80728	5.97308e-07	1.09849e-05	5.89279
C3orf38	-0.292395	8.76088	-5.80531	6.01336e-07	1.10472e-05	5.88626
UTRN	-0.265846	11.2604	-5.802	6.08169e-07	1.11608e-05	5.87528
TADA2A	-0.30082	7.73523	-5.80146	6.09289e-07	1.11694e-05	5.87349
POM121C	0.360331	10.1744	5.79963	6.13109e-07	1.12275e-05	5.86742
TANGO2	0.27239	8.92888	5.79913	6.1415e-07	1.12346e-05	5.86577
SIGLEC16	1.03879	8.42934	5.7988	6.14853e-07	1.12356e-05	5.86466
SBNO2	0.417106	8.75031	5.79846	6.15572e-07	1.12368e-05	5.86352
ZNF283	-0.456034	6.01338	-5.79643	6.19847e-07	1.13029e-05	5.85679
B3GNT9	0.25216	7.12289	5.79599	6.20776e-07	1.13078e-05	5.85534
WIZ	0.287771	7.78599	5.79522	6.22409e-07	1.13228e-05	5.85278
LYPLA2	0.277425	9.02444	5.79498	6.22911e-07	1.13228e-05	5.852
TCEA1	-0.305436	9.78232	-5.79242	6.2838e-07	1.14102e-05	5.84351
SMAD2	-0.348121	9.37538	-5.79007	6.33446e-07	1.149e-05	5.8357
PRR13	0.410859	10.4433	5.78493	6.44644e-07	1.16809e-05	5.81867
FAM161B	0.224314	7.66263	5.78308	6.48745e-07	1.173e-05	5.81251
NIPA1	-0.3333	6.86016	-5.78287	6.4919e-07	1.173e-05	5.81184
GTF3C3	-0.323287	8.25648	-5.78274	6.49485e-07	1.173e-05	5.8114
PARN	-0.237332	9.82598	-5.78247	6.50076e-07	1.173e-05	5.81051
VRK1	-0.457453	8.32366	-5.78195	6.51236e-07	1.17386e-05	5.80878
ZNF843	0.260021	6.79172	5.78096	6.53439e-07	1.1766e-05	5.8055
NDUFA5	-0.402752	6.63369	-5.7803	6.54917e-07	1.17732e-05	5.80331
SMG9	0.343481	8.95806	5.78017	6.55206e-07	1.17732e-05	5.80288
ALDH16A1	0.257077	8.58382	5.77888	6.58091e-07	1.18127e-05	5.79861
RRP9	0.20981	7.73506	5.77785	6.60414e-07	1.18421e-05	5.79518
SLC35A2	0.202763	7.56964	5.7737	6.69825e-07	1.19984e-05	5.78143
RAD21	-0.285287	9.31501	-5.77296	6.71517e-07	1.20162e-05	5.77898
TOM1L2	0.277392	8.83318	5.7714	6.75114e-07	1.2068e-05	5.77379
PIP5K1C	0.308196	9.18885	5.77081	6.76469e-07	1.20797e-05	5.77184
ZNF335	0.319754	9.36288	5.77043	6.7735e-07	1.20829e-05	5.77057
AP3B1	-0.247308	10.1053	-5.76952	6.79453e-07	1.21079e-05	5.76756
SEMA4A	0.471452	9.87102	5.76811	6.82729e-07	1.21417e-05	5.76289
UBE2E1	-0.202815	9.05448	-5.7681	6.82762e-07	1.21417e-05	5.76284
JUND	0.469451	9.95321	5.76489	6.90262e-07	1.22625e-05	5.75222
C1RL	0.326381	8.30471	5.76444	6.91334e-07	1.22689e-05	5.75072
YTHDC1	-0.262448	9.64472	-5.7634	6.93784e-07	1.22997e-05	5.74728
TREML2	0.318131	7.59112	5.76235	6.96264e-07	1.2326e-05	5.74381
REXO1	0.28516	8.71617	5.76215	6.96753e-07	1.2326e-05	5.74313
SLC4A7	-0.465049	8.52566	-5.76187	6.97412e-07	1.2326e-05	5.74221
RICTOR	-0.365315	9.95217	-5.75879	7.04788e-07	1.24435e-05	5.73199
ANKAR	-0.395787	7.06179	-5.75602	7.11468e-07	1.25486e-05	5.72282
RAP1GDS1	-0.370445	9.15451	-5.75552	7.12688e-07	1.25573e-05	5.72115
VAT1	0.309227	8.65866	5.75456	7.15013e-07	1.25745e-05	5.71799
MON1A	0.221146	7.08225	5.75452	7.15121e-07	1.25745e-05	5.71784
MGRN1	0.290798	9.35633	5.7512	7.23263e-07	1.27047e-05	5.70684
ZNF142	0.280149	8.96943	5.74802	7.31144e-07	1.283e-05	5.69631
PLCB2	0.288821	11.0198	5.74689	7.33972e-07	1.28665e-05	5.69256
DIS3L	-0.350663	8.03296	-5.74486	7.39084e-07	1.29398e-05	5.68582
HSPE1	-0.392887	6.94818	-5.74463	7.39653e-07	1.29398e-05	5.68507
TBK1	-0.283682	8.52551	-5.74318	7.43318e-07	1.29907e-05	5.68027
GOLGB1	-0.275851	8.88669	-5.74182	7.46783e-07	1.30381e-05	5.67575
GPR132	0.264216	9.70389	5.73942	7.52903e-07	1.31316e-05	5.66782
SESN2	0.262367	7.63439	5.73619	7.61237e-07	1.32635e-05	5.65712
CD74	0.2991	12.7766	5.73507	7.64161e-07	1.3301e-05	5.6534
BSG	0.289343	10.7449	5.7345	7.65642e-07	1.33134e-05	5.65152
HTR7	0.269772	6.85462	5.73412	7.66638e-07	1.33173e-05	5.65025
RRP15	-0.299509	6.70148	-5.73352	7.68209e-07	1.33311e-05	5.64826
PHLDB3	0.245388	7.12838	5.72993	7.77661e-07	1.34731e-05	5.63638
BRD4	0.349595	9.2184	5.72966	7.78389e-07	1.34731e-05	5.63547
SLMAP	-0.297939	9.14294	-5.72953	7.78737e-07	1.34731e-05	5.63504
RNF123	0.283894	8.53509	5.72691	7.85722e-07	1.35803e-05	5.62636
RABGAP1L	-0.411977	9.16375	-5.72569	7.88997e-07	1.36232e-05	5.62232
FURIN	0.373141	8.94446	5.72297	7.9633e-07	1.37361e-05	5.61333
LSM14B	-0.242715	7.15854	-5.71907	8.07004e-07	1.39063e-05	5.6004
SLTM	-0.224152	9.30805	-5.71064	8.30517e-07	1.42972e-05	5.5725
SF3A1	0.325014	9.78106	5.71027	8.31568e-07	1.4301e-05	5.57127
RBL1	-0.444525	8.96871	-5.70913	8.34798e-07	1.43422e-05	5.5675
ALKBH6	0.248613	9.00142	5.7076	8.39176e-07	1.44031e-05	5.56242
INTS1	0.306573	8.43468	5.70716	8.40418e-07	1.44036e-05	5.56098
SRRM1	0.238319	9.9434	5.707	8.40879e-07	1.44036e-05	5.56045
ABCA5	-0.569712	7.72548	-5.70561	8.44863e-07	1.44575e-05	5.55586
TP53	0.299089	10.0799	5.70498	8.46701e-07	1.44745e-05	5.55375
BROX	-0.230911	10.5748	-5.704	8.49523e-07	1.45084e-05	5.55052
PRAF2	0.429465	8.15818	5.70349	8.50985e-07	1.4519e-05	5.54885
PGM3	-0.420818	7.48473	-5.69964	8.6222e-07	1.46961e-05	5.53611
SCAF4	0.219777	9.7607	5.69797	8.67142e-07	1.47653e-05	5.53058
EDRF1	-0.264849	9.07095	-5.69767	8.68032e-07	1.47653e-05	5.52958
ALG6	-0.426073	7.60181	-5.6974	8.68852e-07	1.47653e-05	5.52866
MRPL4	0.277635	8.23752	5.69626	8.72228e-07	1.48081e-05	5.5249
OSCAR	0.542766	8.16477	5.6935	8.80451e-07	1.4933e-05	5.51578
PSMD14	-0.292925	7.92426	-5.68958	8.9229e-07	1.51e-05	5.50281
MED29	0.23252	8.85914	5.68952	8.92488e-07	1.51e-05	5.50259
TRMT2A	0.319434	8.55139	5.68937	8.92928e-07	1.51e-05	5.50211
KLHL7	-0.389246	7.2447	-5.68863	8.95196e-07	1.51235e-05	5.49965
CTR9	-0.263566	9.38565	-5.6881	8.96805e-07	1.51359e-05	5.4979
NINJ1	0.399365	10.3134	5.68679	9.00818e-07	1.51887e-05	5.49357
CSF2RB	0.546299	9.72334	5.68514	9.05896e-07	1.52594e-05	5.48811
PML	0.352159	8.11137	5.68378	9.10092e-07	1.53151e-05	5.48362
CLN3	0.254675	9.10222	5.68264	9.13637e-07	1.53598e-05	5.47984
NFKBID	0.408114	8.8096	5.68174	9.1644e-07	1.53919e-05	5.47687
RPS18	-0.376321	11.1183	-5.68078	9.19453e-07	1.54275e-05	5.47368
RNPEPL1	0.384933	9.69125	5.68011	9.21556e-07	1.54477e-05	5.47146
SUPT16H	-0.299389	9.32724	-5.67855	9.26466e-07	1.55149e-05	5.4663
ZNF414	0.272683	9.26953	5.67621	9.33859e-07	1.56236e-05	5.45858
PLEKHM1	0.324256	10.0916	5.67222	9.46633e-07	1.58102e-05	5.44538
PSMD12	-0.283937	8.47161	-5.67216	9.46851e-07	1.58102e-05	5.44516
GGNBP2	-0.301142	8.82747	-5.67158	9.48702e-07	1.58258e-05	5.44326
TOP3B	0.24316	8.98711	5.67019	9.53217e-07	1.58857e-05	5.43865
RNF145	-0.315516	8.7753	-5.66874	9.57936e-07	1.59489e-05	5.43385
MAPK8	-0.276903	8.87732	-5.66489	9.70564e-07	1.61436e-05	5.42113
REV1	-0.270454	8.23749	-5.66452	9.71791e-07	1.61484e-05	5.41991
ROCK2	-0.330795	9.0919	-5.66391	9.73823e-07	1.61666e-05	5.41788
NUCKS1	-0.261811	7.87854	-5.66164	9.81362e-07	1.62761e-05	5.41039
RIPK3	0.273953	8.42982	5.66091	9.83804e-07	1.62938e-05	5.40798
MROH6	0.401096	8.02353	5.66076	9.84324e-07	1.62938e-05	5.40746
PARP3	0.30014	8.14809	5.6569	9.97329e-07	1.64932e-05	5.39472
LENG8	0.318882	11.056	5.65659	9.98396e-07	1.64951e-05	5.39368
VPS13A	-0.571413	8.24996	-5.65557	1.00187e-06	1.65366e-05	5.39031
KLF13	0.213011	10.3826	5.65389	1.00762e-06	1.65997e-05	5.38475
PORCN	0.449578	8.78142	5.65389	1.00762e-06	1.65997e-05	5.38475
NUMA1	0.235789	9.72149	5.65323	1.00987e-06	1.66209e-05	5.38258
CUL9	0.298465	8.67728	5.65181	1.01475e-06	1.66852e-05	5.3779
INTS2	-0.322477	8.18082	-5.65109	1.01724e-06	1.67102e-05	5.37552
SLC38A2	-0.286832	10.8958	-5.6473	1.03047e-06	1.69115e-05	5.36297
KAT2A	0.319777	8.52009	5.6467	1.03256e-06	1.69296e-05	5.36101
MAP1S	0.331106	8.34767	5.64615	1.03449e-06	1.69452e-05	5.35918
DLGAP4	0.281432	8.53967	5.64392	1.04236e-06	1.70579e-05	5.35183
N4BP2L1	-0.303986	6.72927	-5.64209	1.04888e-06	1.71482e-05	5.34578
G3BP2	-0.247014	9.66838	-5.64055	1.05439e-06	1.7222e-05	5.34069
SRCAP	0.352836	10.0057	5.63979	1.05713e-06	1.72504e-05	5.33817
RHOT2	0.306286	9.0141	5.63868	1.06115e-06	1.72997e-05	5.33448
NME4	0.401613	8.60075	5.63572	1.07188e-06	1.7458e-05	5.32471
KHSRP	0.234471	9.31487	5.63511	1.07411e-06	1.74779e-05	5.32269
ZNF358	0.306342	8.26479	5.6341	1.07781e-06	1.75215e-05	5.31935
POMT2	0.231577	7.92455	5.6323	1.08441e-06	1.76068e-05	5.31342
MTHFR	0.242698	8.63925	5.63212	1.0851e-06	1.76068e-05	5.31281
BRAT1	0.26827	8.07386	5.63162	1.08694e-06	1.76201e-05	5.31116
DDA1	0.258218	9.82309	5.63097	1.08933e-06	1.76423e-05	5.30903
NAA25	-0.26725	9.61856	-5.63051	1.09106e-06	1.76537e-05	5.30749
RPS27A	-0.417738	10.1092	-5.62838	1.09898e-06	1.77651e-05	5.30047
CPSF7	0.339739	9.19763	5.62564	1.10929e-06	1.7915e-05	5.2914
DCAF6	-0.196595	9.32297	-5.62509	1.11135e-06	1.79314e-05	5.2896
VPS51	0.267702	9.41585	5.62467	1.11293e-06	1.79401e-05	5.28822
TARBP2	0.232249	7.96614	5.62068	1.12814e-06	1.81683e-05	5.27504
ADAT3	0.231949	7.93388	5.62036	1.12939e-06	1.81715e-05	5.27396
ERF	0.312744	7.78675	5.61987	1.13126e-06	1.81846e-05	5.27235
ZDHHC17	-0.311807	9.03137	-5.61739	1.14085e-06	1.83217e-05	5.26416
LBR	-0.255525	10.1216	-5.61446	1.15228e-06	1.84605e-05	5.25448
RIN1	0.305578	7.82569	5.61437	1.15261e-06	1.84605e-05	5.25421
ATP11C	-0.27202	8.62054	-5.61435	1.15271e-06	1.84605e-05	5.25412
APC	-0.3331	8.16875	-5.61371	1.15521e-06	1.84803e-05	5.25201
IL18R1	-0.68438	6.85515	-5.6133	1.15682e-06	1.84803e-05	5.25066
NUMBL	0.230055	8.21736	5.61321	1.15717e-06	1.84803e-05	5.25037
ANKRD13D	0.301122	9.31835	5.61288	1.15846e-06	1.84839e-05	5.24928
HOXA2	-0.28031	5.97272	-5.60919	1.17312e-06	1.87004e-05	5.23708
CD180	0.571205	9.23951	5.60726	1.18082e-06	1.87895e-05	5.23073
NAP1L1	-0.462925	10.5225	-5.60725	1.18088e-06	1.87895e-05	5.23067
UBXN11	0.44701	9.29923	5.60609	1.18553e-06	1.8846e-05	5.22686
PGAM5	0.227843	9.05086	5.60483	1.19061e-06	1.89093e-05	5.22271
EXOC4	-0.200746	9.87614	-5.60318	1.19734e-06	1.89986e-05	5.21724
PPP1R18	0.339692	9.2158	5.60226	1.20109e-06	1.90407e-05	5.2142
ZSWIM4	0.255272	7.4068	5.60171	1.20332e-06	1.90584e-05	5.2124
SHISA5	0.220664	11.6916	5.60033	1.20897e-06	1.91303e-05	5.20785
TRUB1	-0.258844	7.54646	-5.59937	1.21295e-06	1.91757e-05	5.20466
PIK3R3	-0.428139	6.48977	-5.59495	1.23128e-06	1.94477e-05	5.1901
SEC23IP	-0.200437	9.28222	-5.59285	1.24012e-06	1.95694e-05	5.18316
RCC2	0.195525	10.4777	5.59216	1.24306e-06	1.95888e-05	5.18086
VRK3	0.235275	9.64645	5.59202	1.24362e-06	1.95888e-05	5.18042
SLC33A1	-0.282549	8.93817	-5.58681	1.26585e-06	1.99207e-05	5.16322
LRRC61	0.307802	7.78865	5.58578	1.27028e-06	1.99721e-05	5.15983
ACVR2A	-0.401092	8.08116	-5.58372	1.27922e-06	2.00943e-05	5.15302
RHEB	-0.356991	8.53654	-5.58327	1.28118e-06	2.00945e-05	5.15153
SRPK2	-0.256689	9.33307	-5.58318	1.28156e-06	2.00945e-05	5.15125
ACTR8	-0.314011	8.50152	-5.58216	1.28603e-06	2.01462e-05	5.14787
ZNF341	0.22745	7.72639	5.5813	1.28978e-06	2.01866e-05	5.14504
MTM1	-0.300695	8.44619	-5.57845	1.30234e-06	2.03647e-05	5.13564
NADK2	-0.424279	7.43195	-5.57403	1.32205e-06	2.06542e-05	5.12105
PFDN4	-0.434685	5.88269	-5.57336	1.32506e-06	2.06824e-05	5.11885
FAM98C	0.216655	8.42708	5.56998	1.34033e-06	2.09019e-05	5.10772
DENND4B	0.351304	10.2673	5.566	1.35859e-06	2.11675e-05	5.09459
DNM1L	-0.26521	9.29825	-5.56489	1.36372e-06	2.12282e-05	5.09093
TTC37	-0.354749	9.25466	-5.56379	1.36883e-06	2.12886e-05	5.0873
CWC22	-0.247242	8.52214	-5.56079	1.38287e-06	2.14874e-05	5.0774
NFAM1	0.499984	10.0666	5.56035	1.38495e-06	2.15004e-05	5.07594
MED12	0.240143	10.014	5.55953	1.38878e-06	2.15404e-05	5.07326
UNC50	-0.27293	7.76905	-5.55662	1.40257e-06	2.17335e-05	5.06367
PTPRC	-0.173039	12.1478	-5.55638	1.40375e-06	2.17335e-05	5.06286
KCNRG	-0.386069	7.33455	-5.55549	1.40797e-06	2.17793e-05	5.05994
CLCN3	-0.384545	8.77021	-5.55312	1.41936e-06	2.19358e-05	5.05212
PROSER3	0.271792	8.2735	5.55222	1.42371e-06	2.19833e-05	5.04915
POTEM	0.209564	11.3877	5.55146	1.42736e-06	2.202e-05	5.04666
CASD1	-0.421633	9.05215	-5.55016	1.43369e-06	2.20977e-05	5.04237
ELF4	0.329628	9.96086	5.54981	1.43539e-06	2.21043e-05	5.04122
UROS	-0.212182	8.92229	-5.54784	1.44502e-06	2.22327e-05	5.03473
RPUSD1	0.215537	7.78069	5.54626	1.45279e-06	2.23184e-05	5.02953
ZNF654	-0.372832	8.11191	-5.54612	1.45352e-06	2.23184e-05	5.02904
SRSF7	-0.300409	10.2092	-5.54592	1.45448e-06	2.23184e-05	5.0284
WTAP	-0.206476	11.0597	-5.54397	1.46413e-06	2.24466e-05	5.02198
NOC4L	0.185912	7.88967	5.54026	1.48271e-06	2.27103e-05	5.00974
HSPB11	-0.370222	7.39194	-5.54001	1.48397e-06	2.27103e-05	5.00892
DOLK	0.198583	7.84787	5.53944	1.48686e-06	2.27344e-05	5.00703
MAP3K10	0.22868	7.99907	5.53394	1.51487e-06	2.3138e-05	4.98892
CBR4	-0.365233	7.91426	-5.53373	1.51595e-06	2.3138e-05	4.98823
CBFA2T3	0.398788	8.55303	5.53277	1.52092e-06	2.31927e-05	4.98505
DXO	0.321745	8.12074	5.53251	1.52222e-06	2.31927e-05	4.98422
GOLT1B	-0.390303	7.75258	-5.53224	1.52364e-06	2.31937e-05	4.98332
CCDC14	-0.350481	8.12415	-5.52995	1.53552e-06	2.33539e-05	4.97578
TOR4A	0.342834	8.27364	5.52792	1.54617e-06	2.34928e-05	4.96908
LRRC40	-0.327404	8.02186	-5.52769	1.54737e-06	2.34928e-05	4.96832
NUP214	0.208404	10.295	5.52703	1.55079e-06	2.3524e-05	4.96618
MCM9	-0.277029	8.13705	-5.52669	1.55259e-06	2.35305e-05	4.96505
ABHD11	0.378085	8.28395	5.52621	1.55517e-06	2.35489e-05	4.96344
CBX4	0.233334	8.80105	5.52302	1.57208e-06	2.37841e-05	4.95295
SHOC2	-0.212508	10.0681	-5.52221	1.57641e-06	2.38287e-05	4.95028
ITGAX	0.385389	11.2685	5.51852	1.59625e-06	2.41074e-05	4.93814
EIF3J	-0.241659	8.32733	-5.51811	1.59848e-06	2.41193e-05	4.93679
CSNK1G3	-0.338124	7.8183	-5.51771	1.60068e-06	2.41193e-05	4.93545
SNAPC2	0.315475	8.54842	5.5176	1.60123e-06	2.41193e-05	4.93512
CHCHD5	0.275765	7.83407	5.51645	1.60753e-06	2.4189e-05	4.93131
CAPN7	-0.33121	9.43159	-5.51624	1.60867e-06	2.4189e-05	4.93062
NLRP1	0.292279	9.75371	5.51571	1.61158e-06	2.42116e-05	4.92887
UHRF2	-0.301898	9.75906	-5.51478	1.61663e-06	2.42664e-05	4.92583
HSPA14	-0.197436	7.47256	-5.5132	1.62536e-06	2.43676e-05	4.92061
GBGT1	0.419528	8.90795	5.51304	1.6262e-06	2.43676e-05	4.9201
SLC25A35	0.35849	7.01281	5.51062	1.63962e-06	2.45456e-05	4.91213
SLC27A1	0.345522	8.03434	5.51038	1.64093e-06	2.45456e-05	4.91135
CCDC71L	0.185402	7.5792	5.50798	1.65439e-06	2.47254e-05	4.90343
HRH2	0.613892	9.51742	5.50649	1.66275e-06	2.48288e-05	4.89854
ITFG1	-0.22808	9.81011	-5.5049	1.67176e-06	2.4919e-05	4.8933
TMPO	-0.251696	10.0266	-5.50481	1.67226e-06	2.4919e-05	4.89301
SASH1	0.671485	8.29786	5.50466	1.67313e-06	2.4919e-05	4.8925
BIRC2	-0.263981	9.46415	-5.50048	1.69701e-06	2.52529e-05	4.87875
PSTPIP2	-0.45711	9.74085	-5.49787	1.71211e-06	2.54467e-05	4.87016
CCND3	0.300004	11.0719	5.49772	1.71298e-06	2.54467e-05	4.86966
CCDC22	0.235349	8.19645	5.49696	1.71741e-06	2.54904e-05	4.86716
SLC35B2	0.197704	8.65292	5.49609	1.72246e-06	2.55405e-05	4.86431
PDCD10	-0.369185	7.7814	-5.49587	1.72374e-06	2.55405e-05	4.86359
SOD1	-0.419396	8.85636	-5.49531	1.72705e-06	2.55642e-05	4.86173
IPP	-0.517042	7.66774	-5.49509	1.72832e-06	2.55642e-05	4.86102
MAP3K4	-0.264362	9.47758	-5.4938	1.73591e-06	2.56546e-05	4.85676
MRPL32	-0.288651	8.39252	-5.49122	1.75116e-06	2.5833e-05	4.84828
SLC25A12	-0.293616	8.76466	-5.49106	1.75209e-06	2.5833e-05	4.84776
FAM117A	0.342668	9.7133	5.49099	1.75248e-06	2.5833e-05	4.84755
MTF2	-0.250077	9.01785	-5.48963	1.76061e-06	2.5911e-05	4.84306
OGG1	0.225625	8.25333	5.4896	1.76078e-06	2.5911e-05	4.84296
CPA3	-0.633173	5.78961	-5.48897	1.76454e-06	2.59441e-05	4.8409
SRSF9	-0.229858	8.78802	-5.48862	1.76665e-06	2.5953e-05	4.83974
CDK8	-0.32728	8.62614	-5.48781	1.77149e-06	2.6002e-05	4.83708
ACOT8	0.20098	8.48373	5.48653	1.7792e-06	2.60929e-05	4.83287
TM9SF3	-0.328394	10.8683	-5.48523	1.7871e-06	2.61864e-05	4.82857
ATP6AP1	0.280311	11.0128	5.48257	1.80324e-06	2.64005e-05	4.81985
SLC39A6	-0.26103	8.6754	-5.48187	1.80758e-06	2.64379e-05	4.81752
SLC29A3	0.340607	8.74537	5.48166	1.80886e-06	2.64379e-05	4.81683
CERS4	0.432386	8.02973	5.47984	1.82005e-06	2.65789e-05	4.81085
PRSS23	-0.723651	6.551	-5.47914	1.82438e-06	2.66196e-05	4.80854
RAB3GAP2	-0.226051	8.89045	-5.47822	1.83006e-06	2.66799e-05	4.80552
SETD1B	0.367522	9.02195	5.4776	1.83393e-06	2.67136e-05	4.80348
ALDOA	0.255946	9.02978	5.47712	1.83691e-06	2.67345e-05	4.8019
RER1	-0.172065	9.3902	-5.47518	1.849e-06	2.68755e-05	4.79554
SSNA1	0.291438	8.82979	5.47507	1.84972e-06	2.68755e-05	4.79516
CLK4	-0.332119	8.19646	-5.47315	1.86178e-06	2.7028e-05	4.78886
MAN1A2	-0.250982	9.48967	-5.47264	1.865e-06	2.7052e-05	4.78718
RMND5A	-0.279353	9.2431	-5.47182	1.87018e-06	2.71042e-05	4.78449
COMT	0.332442	9.6396	5.46948	1.8851e-06	2.72976e-05	4.77678
VDR	0.495748	7.89234	5.46629	1.90558e-06	2.75673e-05	4.7663
NEMF	-0.272017	9.23639	-5.46581	1.9087e-06	2.75673e-05	4.76472
RBM42	0.272402	7.81914	5.4658	1.90874e-06	2.75673e-05	4.7647
ATM	-0.413879	10.9044	-5.46558	1.91013e-06	2.75673e-05	4.76399
C11orf54	-0.283839	8.46907	-5.46522	1.91245e-06	2.75777e-05	4.76281
AGPS	-0.332873	9.24249	-5.46169	1.93549e-06	2.78866e-05	4.75119
DCTN3	0.239332	9.42197	5.46091	1.94065e-06	2.79376e-05	4.74861
UBL3	-0.292211	8.59653	-5.46022	1.94515e-06	2.79643e-05	4.74637
RB1CC1	-0.285091	8.53862	-5.45997	1.94682e-06	2.79643e-05	4.74553
TWF2	0.258027	10.1765	5.45988	1.94737e-06	2.79643e-05	4.74526
KLK1	0.302514	7.26003	5.45911	1.95251e-06	2.80147e-05	4.7427
EPG5	-0.231963	8.95199	-5.45863	1.95567e-06	2.80341e-05	4.74113
MS4A3	-1.08681	6.15497	-5.45833	1.95767e-06	2.80341e-05	4.74015
RPL24	-0.342654	10.3455	-5.45801	1.9598e-06	2.80341e-05	4.73909
EMC10	0.258035	8.45857	5.45792	1.96037e-06	2.80341e-05	4.73881
CSPP1	-0.309385	7.3952	-5.45471	1.98184e-06	2.83177e-05	4.72824
LRCH4	0.379697	9.10507	5.45254	1.99642e-06	2.85023e-05	4.72114
OPA3	0.208983	7.27664	5.4521	1.99943e-06	2.85217e-05	4.71967
IQSEC2	0.375208	7.99569	5.449	2.02054e-06	2.8799e-05	4.70948
RC3H2	-0.209081	9.77412	-5.44821	2.02591e-06	2.88517e-05	4.70691
TTC13	-0.297363	10.0207	-5.44711	2.03351e-06	2.8936e-05	4.70328
PEMT	0.355547	9.11718	5.44632	2.03897e-06	2.89897e-05	4.70068
WDFY4	0.292232	9.59346	5.44406	2.05459e-06	2.91878e-05	4.69328
SMARCD3	0.46469	8.58429	5.44333	2.05971e-06	2.92358e-05	4.69087
INTS10	-0.24718	8.86455	-5.44309	2.06137e-06	2.92358e-05	4.69008
RABGGTB	-0.363117	8.51292	-5.4423	2.06689e-06	2.929e-05	4.68749
STK25	0.192241	9.14453	5.44034	2.08068e-06	2.94612e-05	4.68104
MIER1	-0.238293	9.25777	-5.43975	2.08478e-06	2.94951e-05	4.67913
CITED2	0.42565	10.5578	5.43703	2.10408e-06	2.97358e-05	4.6702
PCK2	0.301394	8.60733	5.43687	2.10525e-06	2.97358e-05	4.66966
RSL24D1	-0.296767	7.76721	-5.43391	2.12645e-06	3.00106e-05	4.65994
TRAPPC2	-0.430917	7.64723	-5.43343	2.12994e-06	3.00222e-05	4.65835
KIF1C	0.268007	7.90812	5.43331	2.13075e-06	3.00222e-05	4.65798
TRADD	0.407095	8.89572	5.43201	2.14015e-06	3.013e-05	4.65371
DERL2	-0.21611	9.12362	-5.43038	2.152e-06	3.02721e-05	4.64836
TYW3	-0.299637	8.22529	-5.42896	2.16237e-06	3.03932e-05	4.64369
DCTN1	0.207525	9.34138	5.42854	2.16549e-06	3.04122e-05	4.6423
ABCA7	0.34355	8.84629	5.42488	2.19243e-06	3.07654e-05	4.63031
ABCC10	0.2613	8.96445	5.42419	2.19761e-06	3.0813e-05	4.62802
NOXA1	0.269729	8.26269	5.42343	2.20327e-06	3.08673e-05	4.62552
FSCN1	0.312614	7.90035	5.42316	2.20523e-06	3.08696e-05	4.62467
SLC25A19	0.346806	7.5697	5.42272	2.20853e-06	3.08908e-05	4.62321
RCHY1	-0.346189	7.69976	-5.42188	2.21481e-06	3.09535e-05	4.62046
STT3A	-0.244507	10.7969	-5.42105	2.22108e-06	3.10159e-05	4.61772
AQR	-0.186319	10.1823	-5.41926	2.23458e-06	3.11791e-05	4.61185
TBC1D32	-0.44283	6.67306	-5.41831	2.24176e-06	3.12541e-05	4.60873
CHUK	-0.309388	8.42422	-5.41711	2.2509e-06	3.13137e-05	4.60479
TMEM150B	0.605603	9.16586	5.41701	2.25165e-06	3.13137e-05	4.60446
CRAT	0.349061	8.52034	5.41696	2.25205e-06	3.13137e-05	4.60429
NDUFS6	-0.182044	8.44247	-5.41679	2.25331e-06	3.13137e-05	4.60375
STXBP3	-0.351127	9.02519	-5.4164	2.25627e-06	3.13296e-05	4.60248
CTU2	0.226307	7.62865	5.41527	2.26497e-06	3.14251e-05	4.59875
NOL6	0.271586	8.17389	5.41033	2.30314e-06	3.1929e-05	4.58254
PFDN6	0.195531	8.5871	5.40945	2.30995e-06	3.19976e-05	4.57968
SLC17A5	-0.294425	8.63004	-5.40827	2.31925e-06	3.21006e-05	4.57578
TNFRSF10D	0.366115	8.63636	5.40769	2.32375e-06	3.21371e-05	4.5739
TBC1D23	-0.272711	8.7995	-5.40651	2.33306e-06	3.22401e-05	4.57003
RHBDD2	0.216825	10.4941	5.40579	2.33875e-06	3.22927e-05	4.56767
LIN37	0.335305	9.02267	5.40484	2.34629e-06	3.2371e-05	4.56454
C18orf54	-0.459896	6.3492	-5.40257	2.36439e-06	3.25946e-05	4.55709
SAR1A	-0.262446	10.4897	-5.40185	2.37018e-06	3.26482e-05	4.55473
ARHGAP12	-0.410941	8.81057	-5.40116	2.37564e-06	3.26779e-05	4.55249
PAXBP1	-0.248782	8.69562	-5.40097	2.37718e-06	3.26779e-05	4.55186
EHD1	0.32791	9.61732	5.40049	2.38103e-06	3.26779e-05	4.55029
RASA1	-0.286295	9.42107	-5.40041	2.38169e-06	3.26779e-05	4.55003
SDC3	0.395886	7.20617	5.4004	2.38182e-06	3.26779e-05	4.54998
UGCG	-0.473274	7.95701	-5.39902	2.39293e-06	3.28043e-05	4.54546
LSM8	-0.385973	7.52458	-5.39845	2.39757e-06	3.28418e-05	4.54358
MRPS25	-0.264058	8.96698	-5.39804	2.40088e-06	3.2861e-05	4.54225
CMPK1	-0.305148	10.0863	-5.39314	2.44101e-06	3.33675e-05	4.52617
MAFK	0.222623	7.89906	5.39305	2.44176e-06	3.33675e-05	4.52588
CD300C	0.483781	10.956	5.39235	2.44756e-06	3.34148e-05	4.52358
TRAF7	0.279538	8.49294	5.39211	2.44951e-06	3.34148e-05	4.5228
IL1RN	0.62935	8.23105	5.39193	2.45104e-06	3.34148e-05	4.5222
KIFC2	0.303775	7.90718	5.39133	2.456e-06	3.3456e-05	4.52024
BBX	-0.257674	9.81492	-5.39062	2.46186e-06	3.34861e-05	4.51793
PSMC6	-0.360652	8.21317	-5.39059	2.4621e-06	3.34861e-05	4.51784
DDX46	-0.240026	9.44211	-5.39007	2.46649e-06	3.35194e-05	4.51611
ARHGEF10L	0.365219	7.93886	5.38922	2.47358e-06	3.35893e-05	4.51333
MSH6	-0.342842	7.44898	-5.38826	2.48162e-06	3.36719e-05	4.51018
ACSF3	0.256569	8.21134	5.38794	2.4843e-06	3.36817e-05	4.50914
LRP1	0.490361	11.3586	5.38698	2.4924e-06	3.3765e-05	4.50598
TAF6	0.249114	8.67643	5.38635	2.4977e-06	3.38101e-05	4.50392
ZNF770	-0.337941	7.90337	-5.3848	2.51079e-06	3.39415e-05	4.49885
MBNL2	-0.282086	10.2183	-5.38474	2.51134e-06	3.39415e-05	4.49864
MLX	0.312331	9.98196	5.38395	2.51807e-06	3.40058e-05	4.49605
TFAM	-0.338575	7.97338	-5.38125	2.54112e-06	3.42903e-05	4.48721
PXN	0.375803	9.85248	5.38063	2.5465e-06	3.4336e-05	4.48516
CPT1B	0.287188	9.14293	5.37934	2.55759e-06	3.44585e-05	4.48095
NPIPA7	0.307902	11.6077	5.37741	2.57436e-06	3.46574e-05	4.47461
HNRNPK	-0.202461	11.4676	-5.37676	2.58001e-06	3.47063e-05	4.47249
TIGD7	-0.296589	5.79914	-5.37504	2.595e-06	3.48807e-05	4.46687
PPWD1	-0.320467	9.87756	-5.37477	2.59739e-06	3.48856e-05	4.46598
JMJD7	0.299284	8.75537	5.37408	2.60345e-06	3.49147e-05	4.46372
DNASE1L1	0.300963	8.13583	5.37387	2.60536e-06	3.49147e-05	4.46301
ANKRD54	0.215539	8.08258	5.37383	2.60563e-06	3.49147e-05	4.46291
CUEDC2	0.273212	8.50492	5.37184	2.62326e-06	3.51236e-05	4.45638
RARA	0.443549	9.53015	5.37122	2.62873e-06	3.51491e-05	4.45436
SIRPB2	0.522993	10.1801	5.37116	2.62925e-06	3.51491e-05	4.45417
CCT4	-0.239505	8.68623	-5.37027	2.6372e-06	3.52282e-05	4.45124
ELOF1	0.359317	8.97511	5.37002	2.63945e-06	3.52309e-05	4.45041
TACC3	0.325681	8.22613	5.36974	2.64195e-06	3.52369e-05	4.44949
LILRB4	0.701106	9.54122	5.36914	2.64732e-06	3.52812e-05	4.44752
PIK3R5	0.324651	10.5381	5.36807	2.65689e-06	3.53814e-05	4.44403
GMIP	0.376307	9.77096	5.36551	2.67996e-06	3.5661e-05	4.43565
DPP7	0.238243	10.39	5.36352	2.69808e-06	3.58745e-05	4.42912
NOL3	0.279975	7.6247	5.36234	2.70885e-06	3.59899e-05	4.42525
ARHGAP17	0.263524	9.59413	5.36025	2.72799e-06	3.62163e-05	4.41843
CDC42EP1	0.40707	7.73677	5.35843	2.74482e-06	3.64116e-05	4.41247
TCF3	0.287599	8.83103	5.35599	2.76761e-06	3.66857e-05	4.40446
PRKDC	-0.241666	9.32747	-5.3501	2.82321e-06	3.7394e-05	4.38518
VPS4B	-0.21628	9.18852	-5.34797	2.84354e-06	3.76343e-05	4.37823
SGSM2	0.255386	8.78635	5.34728	2.85023e-06	3.7694e-05	4.37595
RALGAPB	-0.181601	10.2185	-5.34683	2.85452e-06	3.77217e-05	4.37449
SLC12A2	-0.379058	7.9598	-5.34601	2.86242e-06	3.77715e-05	4.37181
BDP1	-0.267568	9.54075	-5.34599	2.86267e-06	3.77715e-05	4.37173
D2HGDH	0.263498	8.11742	5.34466	2.87555e-06	3.79124e-05	4.36738
SMC2	-0.395164	7.15245	-5.34406	2.88139e-06	3.79603e-05	4.36541
TYK2	0.329422	9.38059	5.34353	2.88651e-06	3.79988e-05	4.36369
REEP4	0.38027	9.14821	5.34253	2.89624e-06	3.80977e-05	4.36043
CTDNEP1	0.275013	9.68003	5.34132	2.90815e-06	3.82252e-05	4.35645
MAD1L1	0.220261	8.46796	5.34073	2.91389e-06	3.82714e-05	4.35454
HPS5	-0.264821	7.92889	-5.33971	2.92399e-06	3.83749e-05	4.35119
VPS72	0.291945	9.51171	5.33653	2.9556e-06	3.87602e-05	4.34077
ITPRIPL2	0.376186	7.80709	5.3361	2.95982e-06	3.8786e-05	4.33939
GPR162	0.575899	8.10842	5.33545	2.96639e-06	3.88426e-05	4.33724
CWF19L1	-0.277247	8.4018	-5.33474	2.97351e-06	3.89063e-05	4.33491
CCDC88B	0.25526	7.84643	5.33377	2.9832e-06	3.89893e-05	4.33176
DDX50	-0.290496	8.54191	-5.33365	2.98438e-06	3.89893e-05	4.33138
PDS5A	-0.234479	10.3425	-5.33302	2.9908e-06	3.90436e-05	4.3293
POLG2	-0.302014	7.5209	-5.33111	3.01015e-06	3.92664e-05	4.32305
CEP164	0.186346	7.80706	5.32577	3.06487e-06	3.995e-05	4.30559
GTF2H4	0.233444	7.52257	5.32475	3.07542e-06	4.00572e-05	4.30226
TSPO	0.537251	10.3796	5.32412	3.08199e-06	4.01124e-05	4.30019
ZDHHC9	0.258843	8.12785	5.32174	3.10683e-06	4.04051e-05	4.29242
TRIM26	0.202665	8.59462	5.31863	3.1396e-06	4.07909e-05	4.28225
BCORL1	0.211955	8.14308	5.31848	3.14122e-06	4.07909e-05	4.28175
CCL4	-0.668338	6.51055	-5.31631	3.16432e-06	4.106e-05	4.27465
ITGB2	0.289029	12.1035	5.31422	3.18666e-06	4.13187e-05	4.26783
SLC25A36	-0.355914	8.20794	-5.31381	3.19112e-06	4.13454e-05	4.26648
PRPF18	-0.253284	9.02429	-5.31333	3.1962e-06	4.13801e-05	4.26494
ERCC6L2	-0.257589	9.03005	-5.31237	3.20661e-06	4.14773e-05	4.26179
DCAF7	0.213543	10.8223	5.31209	3.20964e-06	4.14773e-05	4.26087
GPR89A	-0.400133	8.67071	-5.31197	3.21093e-06	4.14773e-05	4.26048
DCUN1D2	-0.288642	8.03763	-5.3099	3.23342e-06	4.17161e-05	4.25372
RMDN1	-0.286215	8.64227	-5.30983	3.23425e-06	4.17161e-05	4.25347
RHBDF2	0.44241	8.9984	5.30935	3.2394e-06	4.17512e-05	4.25193
CRY1	-0.398175	7.58454	-5.30903	3.24298e-06	4.17661e-05	4.25086
TEX10	-0.301724	8.57845	-5.30797	3.2545e-06	4.18832e-05	4.24742
PRAM1	0.466133	9.64994	5.3074	3.26082e-06	4.1903e-05	4.24555
RBM15	-0.256862	9.08432	-5.30739	3.26091e-06	4.1903e-05	4.24552
FZD2	0.396359	8.22917	5.30602	3.27607e-06	4.20664e-05	4.24103
CNOT10	-0.235669	7.89202	-5.30503	3.28702e-06	4.21757e-05	4.23779
ZDHHC16	0.190526	9.18507	5.29956	3.34823e-06	4.29291e-05	4.21992
TMEM242	-0.265323	7.7216	-5.2992	3.35224e-06	4.29339e-05	4.21876
MEN1	0.274686	8.46201	5.29908	3.35358e-06	4.29339e-05	4.21837
LTN1	-0.255785	8.8295	-5.29703	3.37685e-06	4.31996e-05	4.21167
SPPL2A	-0.283817	10.2387	-5.29554	3.39389e-06	4.33854e-05	4.2068
KPNB1	-0.201912	10.0401	-5.2951	3.39886e-06	4.34167e-05	4.20538
AAR2	0.198121	9.08162	5.29231	3.43101e-06	4.37949e-05	4.19626
PNKD	0.43892	8.29417	5.2908	3.4485e-06	4.39856e-05	4.19133
DAG1	0.254399	7.94976	5.28955	3.4631e-06	4.41392e-05	4.18724
MFSD6	-0.274295	9.39156	-5.28903	3.46912e-06	4.41832e-05	4.18556
HGS	0.285857	9.23485	5.28752	3.48693e-06	4.43171e-05	4.1806
GSAP	-0.372567	9.98296	-5.2874	3.48832e-06	4.43171e-05	4.18021
DLST	-0.215319	8.79573	-5.2873	3.48949e-06	4.43171e-05	4.17989
CHST11	0.213271	12.0489	5.28726	3.48992e-06	4.43171e-05	4.17977
SLC37A4	0.227405	7.79955	5.28666	3.49702e-06	4.43649e-05	4.1778
CITED4	0.337098	7.45458	5.2865	3.49883e-06	4.43649e-05	4.1773
FAM214B	0.380253	9.12851	5.28476	3.51951e-06	4.45943e-05	4.17159
NHSL2	0.313696	9.18481	5.28425	3.52554e-06	4.46379e-05	4.16993
C20orf96	0.363633	7.212	5.27653	3.61846e-06	4.57807e-05	4.14473
KDELR1	0.302967	9.19247	5.27584	3.62686e-06	4.58533e-05	4.14249
ITGB1	-0.378932	11.0076	-5.27372	3.6528e-06	4.61235e-05	4.13558
CARD9	0.326776	8.43009	5.27366	3.65358e-06	4.61235e-05	4.13538
NR2C1	-0.33292	8.34624	-5.27288	3.66315e-06	4.62104e-05	4.13285
SLC8B1	0.221438	9.14086	5.27092	3.68745e-06	4.64829e-05	4.12644
LIN9	-0.360875	6.46609	-5.26948	3.70544e-06	4.66239e-05	4.12173
HELLS	-0.552678	6.19738	-5.26941	3.70625e-06	4.66239e-05	4.12152
OTUD3	-0.28869	6.9571	-5.26928	3.70793e-06	4.66239e-05	4.12108
TAOK2	0.191414	9.35684	5.26916	3.70945e-06	4.66239e-05	4.12068
SLC25A30	-0.291264	7.4631	-5.26823	3.72101e-06	4.6735e-05	4.11767
NCKIPSD	0.229776	7.29336	5.26605	3.74844e-06	4.70452e-05	4.11055
ZPR1	-0.228375	8.76717	-5.26532	3.75764e-06	4.71045e-05	4.10818
MXD3	0.227786	8.35489	5.26525	3.75863e-06	4.71045e-05	4.10792
FAM76A	-0.247794	8.44711	-5.26465	3.76618e-06	4.71648e-05	4.10598
ZER1	0.23073	9.0759	5.26394	3.7752e-06	4.72435e-05	4.10366
ARAP3	0.363339	8.15567	5.26286	3.78897e-06	4.73814e-05	4.10014
TCN1	-0.675284	5.34345	-5.26146	3.80692e-06	4.75567e-05	4.09556
MFSD9	-0.233959	6.65175	-5.26133	3.80851e-06	4.75567e-05	4.09516
CEP44	-0.356218	6.79747	-5.26037	3.82086e-06	4.76763e-05	4.09202
AP4E1	-0.269985	7.73436	-5.25938	3.83356e-06	4.78003e-05	4.08881
EFNA3	0.217344	6.58038	5.25909	3.8374e-06	4.78135e-05	4.08784
ENHO	0.301214	7.43207	5.25807	3.85062e-06	4.79436e-05	4.08451
OFD1	-0.421568	8.38728	-5.25717	3.86228e-06	4.8054e-05	4.08158
SPCS1	-0.228448	9.92599	-5.24992	3.95762e-06	4.92047e-05	4.05796
C1orf21	-0.756175	8.68897	-5.24924	3.9668e-06	4.92483e-05	4.05572
SLC26A6	0.360234	8.50642	5.24923	3.96684e-06	4.92483e-05	4.05571
SPAG9	-0.223051	9.41523	-5.24776	3.98657e-06	4.94553e-05	4.05091
ZP3	0.369499	7.60401	5.24756	3.98925e-06	4.94553e-05	4.05026
VPS37C	0.309428	8.16176	5.24446	4.03112e-06	4.99384e-05	4.04015
RBM18	-0.213431	9.01847	-5.24286	4.05284e-06	5.01714e-05	4.03494
COG6	-0.403643	8.99161	-5.24263	4.05599e-06	5.01744e-05	4.03419
YTHDC2	-0.242863	9.20621	-5.24095	4.07901e-06	5.04228e-05	4.02871
C10orf71	0.216196	5.97485	5.2403	4.08787e-06	5.04962e-05	4.02661
PIGN	-0.438905	8.02155	-5.23895	4.10647e-06	5.06275e-05	4.02221
TGM2	0.483801	7.52779	5.2389	4.10717e-06	5.06275e-05	4.02205
TDRD3	-0.292938	8.33756	-5.23889	4.10732e-06	5.06275e-05	4.02201
SIAH1	-0.226917	7.77148	-5.23826	4.1161e-06	5.06996e-05	4.01994
TMEM50B	-0.308588	9.1741	-5.23746	4.1272e-06	5.08e-05	4.01734
RNMT	-0.327468	7.64412	-5.23688	4.13519e-06	5.0862e-05	4.01546
NFE2L1	0.231355	9.1073	5.23561	4.153e-06	5.10446e-05	4.0113
ATAT1	0.250698	7.24666	5.23518	4.15892e-06	5.10809e-05	4.00992
CCDC47	-0.296711	8.26244	-5.23394	4.17629e-06	5.12577e-05	4.00589
ZNF44	-0.335271	7.59785	-5.23267	4.1942e-06	5.14409e-05	4.00175
G3BP1	-0.309581	10.4935	-5.23186	4.20565e-06	5.15446e-05	3.99911
GABPB1	-0.331664	8.48099	-5.23049	4.2251e-06	5.17463e-05	3.99464
SZRD1	0.212814	9.90789	5.2262	4.28655e-06	5.24616e-05	3.98066
WDR81	0.254435	8.3773	5.22505	4.30308e-06	5.26265e-05	3.97693
MAN2A2	0.275294	9.98999	5.22413	4.31644e-06	5.27524e-05	3.97393
PISD	0.348509	8.98413	5.2238	4.32132e-06	5.27746e-05	3.97284
AMIGO3	0.231751	7.87291	5.21652	4.42838e-06	5.40438e-05	3.94914
ECH1	0.349589	11.2807	5.2159	4.43761e-06	5.41182e-05	3.94713
NELFB	0.187953	9.5655	5.21518	4.44829e-06	5.41701e-05	3.9448
MAPRE3	0.347216	6.42847	5.21501	4.45095e-06	5.41701e-05	3.94422
CLASRP	0.244564	8.17821	5.21498	4.45131e-06	5.41701e-05	3.94415
CAMLG	-0.271987	7.81374	-5.21399	4.46611e-06	5.4312e-05	3.94093
CCDC138	-0.388237	5.8915	-5.2134	4.47504e-06	5.43822e-05	3.939
RILP	0.296923	7.70988	5.21254	4.48796e-06	5.45007e-05	3.93621
SYNE1	-0.597103	9.3743	-5.21007	4.52543e-06	5.4917e-05	3.92816
ILKAP	-0.282654	8.22023	-5.20928	4.53743e-06	5.50239e-05	3.9256
GRINA	0.39424	9.21429	5.20882	4.54445e-06	5.50703e-05	3.9241
GPR137	0.246476	8.12208	5.20675	4.57622e-06	5.54163e-05	3.91735
POLA1	-0.334471	7.68801	-5.20504	4.60255e-06	5.56961e-05	3.9118
AUH	-0.265819	8.7082	-5.20468	4.60815e-06	5.57247e-05	3.91062
SLC35C1	0.214041	8.22224	5.20438	4.61282e-06	5.5742e-05	3.90964
SIRT6	0.241252	7.98932	5.20319	4.63135e-06	5.59154e-05	3.90576
USP28	-0.484544	9.29054	-5.20304	4.63365e-06	5.59154e-05	3.90528
NDRG1	0.226092	10.307	5.20282	4.63701e-06	5.59167e-05	3.90458
ARMC8	-0.238214	9.2333	-5.2025	4.64211e-06	5.59391e-05	3.90352
YBX3	0.409596	11.0949	5.19967	4.68636e-06	5.64328e-05	3.89433
SET	-0.213433	10.3268	-5.19917	4.69433e-06	5.64893e-05	3.89269
SSX2IP	-0.559714	7.15023	-5.19825	4.70876e-06	5.66234e-05	3.88972
RPUSD3	0.210953	8.65319	5.19655	4.73577e-06	5.68462e-05	3.88418
SLC35A3	-0.420842	8.01839	-5.19653	4.73605e-06	5.68462e-05	3.88412
CYP27A1	0.787869	8.84041	5.19646	4.73718e-06	5.68462e-05	3.88389
SUCLA2	-0.311377	8.63518	-5.19593	4.74562e-06	5.69078e-05	3.88217
CHMP1B	-0.258391	8.89224	-5.19479	4.76391e-06	5.70874e-05	3.87845
CCNT2	-0.233018	9.6515	-5.19407	4.77543e-06	5.71857e-05	3.87611
RFX1	0.315473	8.09201	5.19137	4.81883e-06	5.76654e-05	3.86735
EPHB3	0.300671	6.87818	5.19116	4.82232e-06	5.7667e-05	3.86665
GAA	0.484851	8.49334	5.18889	4.85928e-06	5.80687e-05	3.85926
NFKB2	0.341606	8.6361	5.18782	4.87679e-06	5.82375e-05	3.85578
SPG11	-0.191343	10.1471	-5.18759	4.88057e-06	5.82423e-05	3.85503
RTEL1	0.194242	7.87963	5.18736	4.88424e-06	5.82458e-05	3.8543
RAB3GAP1	-0.264489	8.73083	-5.18535	4.91738e-06	5.86005e-05	3.84776
HNRNPF	-0.276821	9.80616	-5.18496	4.92376e-06	5.86359e-05	3.8465
STK36	0.21243	8.06525	5.18308	4.95497e-06	5.89668e-05	3.84039
SERPINI2	-0.41882	5.29721	-5.18223	4.96912e-06	5.90945e-05	3.83763
FAM193B	0.270235	8.38451	5.18162	4.97925e-06	5.91741e-05	3.83566
FAM222B	0.259972	9.06155	5.18094	4.99078e-06	5.92702e-05	3.83342
HS2ST1	-0.258788	8.05599	-5.18061	4.99621e-06	5.92939e-05	3.83237
CAPN1	0.322596	9.50856	5.17934	5.01757e-06	5.95064e-05	3.82824
APEH	0.189793	9.20805	5.17882	5.02637e-06	5.95697e-05	3.82654
TNRC18	0.260777	8.8744	5.17853	5.03127e-06	5.95864e-05	3.8256
HNRNPLL	-0.35734	8.06344	-5.17833	5.03469e-06	5.95864e-05	3.82494
TNKS	-0.283372	9.18742	-5.17661	5.06377e-06	5.98633e-05	3.81937
MAP2K3	0.278786	9.68256	5.17654	5.06503e-06	5.98633e-05	3.81913
ZSWIM3	0.233254	6.95695	5.17602	5.07391e-06	5.9927e-05	3.81743
NDUFAF4	-0.28929	8.22299	-5.17558	5.08134e-06	5.99737e-05	3.81602
NTAN1	-0.344295	8.08138	-5.17506	5.09027e-06	6.0038e-05	3.81432
EFHC1	-0.34353	7.34467	-5.17469	5.09658e-06	6.00713e-05	3.81312
ADAMTSL4	0.571116	8.30318	5.17365	5.1143e-06	6.0239e-05	3.80976
FHL3	0.420496	9.07241	5.17318	5.12248e-06	6.02856e-05	3.80821
TOMM34	0.37485	8.28572	5.17302	5.12526e-06	6.02856e-05	3.80769
ARHGAP1	0.28675	11.1259	5.17232	5.13725e-06	6.03855e-05	3.80543
CLCN6	0.235562	9.96307	5.17143	5.15271e-06	6.05227e-05	3.80252
KIAA0930	0.360258	10.011	5.17118	5.15688e-06	6.05227e-05	3.80174
ERMARD	-0.276836	7.46439	-5.17104	5.15946e-06	6.05227e-05	3.80125
RUFY2	-0.305518	8.32454	-5.17054	5.16807e-06	6.05824e-05	3.79964
ERAP1	-0.235764	10.1039	-5.16941	5.18776e-06	6.07719e-05	3.79596
SLC25A16	-0.262765	8.09401	-5.16859	5.20197e-06	6.0897e-05	3.79331
PTGFRN	0.338361	6.55802	5.1633	5.29509e-06	6.1945e-05	3.77614
EPN1	0.323354	8.95428	5.16117	5.33311e-06	6.23474e-05	3.76922
DDX60	-0.441462	8.72852	-5.15987	5.35645e-06	6.25779e-05	3.76499
CUL4B	-0.204709	8.75273	-5.15837	5.38345e-06	6.28507e-05	3.76013
C12orf29	-0.41161	7.40873	-5.158	5.39011e-06	6.28859e-05	3.75893
GFPT1	-0.360148	9.05654	-5.15775	5.39477e-06	6.28976e-05	3.7581
NAPA	0.300599	8.99542	5.15704	5.40758e-06	6.30044e-05	3.7558
LMO2	0.291611	8.23702	5.15608	5.42506e-06	6.31038e-05	3.75268
MTX1	0.23495	8.45182	5.15605	5.4256e-06	6.31038e-05	3.75258
SMC5	-0.233564	9.49914	-5.15596	5.4271e-06	6.31038e-05	3.75232
LONP2	-0.204164	10.3546	-5.15506	5.44352e-06	6.32294e-05	3.74939
GKAP1	-0.339051	4.49195	-5.15497	5.44524e-06	6.32294e-05	3.74909
TTC27	-0.349345	8.15853	-5.15471	5.45e-06	6.3242e-05	3.74824
SFXN3	0.286092	8.90784	5.15406	5.46196e-06	6.33382e-05	3.74612
FBXO28	-0.250236	8.6013	-5.1518	5.50351e-06	6.3777e-05	3.73879
C11orf58	-0.253027	10.1998	-5.14916	5.55247e-06	6.43012e-05	3.73022
MLLT1	0.270503	9.29233	5.14642	5.6037e-06	6.48509e-05	3.72133
LILRB3	0.568003	10.7243	5.14561	5.61899e-06	6.49842e-05	3.7187
ZNRF1	0.210397	7.35924	5.14539	5.62304e-06	6.49874e-05	3.718
APOL6	-0.306374	9.68204	-5.14481	5.63405e-06	6.50574e-05	3.71611
NOL10	-0.345012	8.86581	-5.14449	5.64004e-06	6.50574e-05	3.71508
PLD2	0.35834	8.33708	5.14438	5.64216e-06	6.50574e-05	3.71472
MS4A2	-0.593919	5.17107	-5.14427	5.6442e-06	6.50574e-05	3.71437
THEMIS2	0.387529	10.8008	5.14372	5.65453e-06	6.51329e-05	3.7126
LRBA	-0.427882	10.0671	-5.14248	5.67812e-06	6.5361e-05	3.70857
SLX1A	0.354251	9.41062	5.14208	5.68578e-06	6.53936e-05	3.70727
KATNB1	0.185638	8.35034	5.14194	5.68855e-06	6.53936e-05	3.70679
DGCR2	0.255954	9.14644	5.14019	5.72193e-06	6.5732e-05	3.70113
LDLRAD3	0.501156	8.8269	5.13987	5.72805e-06	6.5732e-05	3.7001
NBEAL2	0.387621	10.9045	5.1398	5.72943e-06	6.5732e-05	3.69987
SH3BP2	0.352896	9.95729	5.13811	5.76208e-06	6.60627e-05	3.69437
TAX1BP1	-0.215695	9.75204	-5.13677	5.78792e-06	6.63148e-05	3.69004
SRRT	0.174473	9.26479	5.13633	5.79647e-06	6.63686e-05	3.68861
ERAL1	0.280481	9.14124	5.13547	5.81329e-06	6.64903e-05	3.68581
CEP192	-0.28333	9.54268	-5.13539	5.81481e-06	6.64903e-05	3.68555
POLM	0.28581	8.599	5.13464	5.82941e-06	6.6613e-05	3.68313
GNPAT	-0.213371	9.08001	-5.13343	5.85308e-06	6.67971e-05	3.67921
C1QBP	-0.230909	8.88092	-5.13342	5.85327e-06	6.67971e-05	3.67918
GPN2	0.202556	8.35767	5.13301	5.86127e-06	6.68441e-05	3.67786
POLR3D	0.253519	8.72675	5.13281	5.8652e-06	6.68447e-05	3.67721
RBM25	-0.1984	10.2164	-5.13201	5.88111e-06	6.6943e-05	3.67459
MSN	0.216243	12.3195	5.13198	5.8816e-06	6.6943e-05	3.67451
CIZ1	0.255371	9.71506	5.13126	5.89592e-06	6.70617e-05	3.67216
DBNL	0.210138	10.0509	5.13014	5.91796e-06	6.7268e-05	3.66855
PGS1	0.301107	9.37165	5.1295	5.93073e-06	6.73687e-05	3.66646
ZDHHC24	0.182532	8.80556	5.12638	5.99298e-06	6.8031e-05	3.65636
CEP95	-0.267434	9.321	-5.12559	6.00885e-06	6.81663e-05	3.6538
PHF3	-0.236589	10.1581	-5.12476	6.02565e-06	6.83119e-05	3.6511
HSPA1A	0.545782	10.7317	5.12453	6.03035e-06	6.83121e-05	3.65035
ZMYM1	-0.339732	7.522	-5.12437	6.0336e-06	6.83121e-05	3.64983
TICAM1	0.327828	8.29026	5.12271	6.06726e-06	6.86481e-05	3.64444
DEAF1	0.177062	8.38429	5.12222	6.07717e-06	6.8715e-05	3.64287
ABHD14B	0.26321	8.2535	5.12197	6.08234e-06	6.87285e-05	3.64204
CLDN7	0.273942	7.1039	5.12113	6.09935e-06	6.88755e-05	3.63934
TMEM218	-0.264779	8.81545	-5.12071	6.10799e-06	6.89279e-05	3.63797
DKC1	-0.22245	7.26542	-5.12047	6.11295e-06	6.89387e-05	3.63719
WDR26	-0.22378	9.95592	-5.11948	6.13318e-06	6.91216e-05	3.63399
MAP3K12	0.255649	8.16901	5.11815	6.16049e-06	6.9384e-05	3.6297
TMUB1	0.23384	9.16112	5.11477	6.23083e-06	7.01304e-05	3.61871
SLC25A11	0.271602	9.96883	5.11408	6.24509e-06	7.0245e-05	3.6165
TRAPPC11	-0.228576	9.13097	-5.11262	6.27566e-06	7.05429e-05	3.61178
CENPI	-0.387516	6.10071	-5.11207	6.28737e-06	7.06284e-05	3.60998
TMX4	-0.267186	9.35179	-5.11001	6.33083e-06	7.10702e-05	3.60331
PPP6R3	-0.17815	10.3975	-5.1094	6.34375e-06	7.1169e-05	3.60134
MDH1	-0.302228	8.07857	-5.10659	6.4038e-06	7.17662e-05	3.59223
FBXL3	-0.227846	9.91639	-5.10652	6.40531e-06	7.17662e-05	3.592
MFSD10	0.349089	9.80497	5.10527	6.43205e-06	7.20189e-05	3.58797
STRADA	0.206898	8.05667	5.10276	6.48644e-06	7.2564e-05	3.57983
SLC39A4	0.258567	8.16445	5.10263	6.48915e-06	7.2564e-05	3.57943
ZNF76	0.21747	9.38914	5.10174	6.50855e-06	7.27337e-05	3.57654
HMGB1	-0.30704	9.7227	-5.10075	6.53025e-06	7.29289e-05	3.57332
ANKRA2	-0.363027	7.24535	-5.09964	6.55443e-06	7.30902e-05	3.56975
LRRC47	0.204167	8.46374	5.09957	6.55597e-06	7.30902e-05	3.56952
ARHGAP9	0.252667	9.66	5.09951	6.55742e-06	7.30902e-05	3.5693
SF3B1	-0.204954	11.3724	-5.0989	6.57079e-06	7.31919e-05	3.56733
STK11IP	0.296066	7.77558	5.09768	6.59756e-06	7.34426e-05	3.5634
LTBR	0.492586	9.20517	5.09604	6.63393e-06	7.37998e-05	3.55809
PSMC1	-0.214571	8.98182	-5.09531	6.65026e-06	7.39337e-05	3.55571
MAP3K5	-0.241565	10.0632	-5.09437	6.67115e-06	7.41181e-05	3.55268
SIRPA	0.429028	8.90906	5.09356	6.68929e-06	7.42718e-05	3.55005
SEC24B	-0.171417	10.1424	-5.09224	6.71898e-06	7.45277e-05	3.54577
USE1	0.316741	8.48557	5.09215	6.72099e-06	7.45277e-05	3.54548
EIF1AD	0.208776	8.69451	5.0913	6.74006e-06	7.46911e-05	3.54274
CCDC61	0.199475	8.10808	5.09073	6.75289e-06	7.47853e-05	3.5409
ZNF692	0.243182	8.96933	5.08774	6.82072e-06	7.54258e-05	3.53124
RAB27A	-0.31673	9.7939	-5.08773	6.82102e-06	7.54258e-05	3.53119
MCOLN2	-0.557587	8.5837	-5.08761	6.82386e-06	7.54258e-05	3.53079
ENPP3	-0.419141	5.79918	-5.08439	6.89761e-06	7.61756e-05	3.52039
TMEM38B	-0.287249	6.86629	-5.08425	6.9009e-06	7.61756e-05	3.51993
TRIM13	-0.288067	8.15391	-5.08408	6.90496e-06	7.61756e-05	3.51937
HMGA1	0.28942	8.41696	5.08353	6.91761e-06	7.62663e-05	3.5176
ZNF629	0.261214	6.78389	5.0787	7.03017e-06	7.74577e-05	3.50199
COX7B	-0.739324	6.23497	-5.07818	7.04242e-06	7.75431e-05	3.50031
ARL13B	-0.22844	7.186	-5.07526	7.11164e-06	7.82553e-05	3.49085
UFSP2	-0.339695	7.39634	-5.07407	7.14003e-06	7.85175e-05	3.487
ATAD2	-0.405915	7.50839	-5.07318	7.16132e-06	7.87014e-05	3.48412
STK4	-0.190357	11.1388	-5.07281	7.17e-06	7.87466e-05	3.48295
CC2D1B	0.226475	8.76029	5.07174	7.19586e-06	7.89802e-05	3.47947
C16orf54	0.370858	9.45428	5.0705	7.22555e-06	7.92557e-05	3.47549
SUFU	0.264	8.48411	5.06987	7.24078e-06	7.93722e-05	3.47345
KDM3A	-0.375862	8.73004	-5.06886	7.26528e-06	7.95901e-05	3.47019
AEBP2	-0.262468	9.62021	-5.06632	7.32743e-06	8.022e-05	3.46195
DNAJA2	-0.292427	8.38562	-5.06545	7.34858e-06	8.04005e-05	3.45916
BRPF3	0.302578	8.3599	5.06459	7.36993e-06	8.05829e-05	3.45636
TUBD1	-0.422586	7.49145	-5.06302	7.4087e-06	8.09554e-05	3.45129
FAM131A	0.300627	6.62086	5.0624	7.42386e-06	8.10682e-05	3.44931
SLC25A44	0.310852	8.37814	5.06178	7.43949e-06	8.10682e-05	3.44728
SPATA2	0.23732	7.45879	5.06167	7.44216e-06	8.10682e-05	3.44693
GPR108	0.212406	10.0435	5.06163	7.44312e-06	8.10682e-05	3.4468
TIA1	-0.28453	10.5046	-5.06156	7.44498e-06	8.10682e-05	3.44656
TMEM259	0.291032	11.0551	5.06146	7.44725e-06	8.10682e-05	3.44627
HNRNPDL	-0.25626	10.0706	-5.06016	7.47987e-06	8.13719e-05	3.44204
IFFO1	0.30784	8.39946	5.05963	7.49302e-06	8.14635e-05	3.44035
TAS2R31	-0.499386	8.03925	-5.0585	7.52128e-06	8.16405e-05	3.43671
TNPO1	-0.228419	10.1432	-5.05843	7.52326e-06	8.16405e-05	3.43645
UAP1	-0.403147	8.20004	-5.05842	7.52351e-06	8.16405e-05	3.43642
RBM12B	-0.28984	7.6786	-5.05813	7.53077e-06	8.16678e-05	3.43549
ACY1	0.240585	7.83374	5.05729	7.55174e-06	8.18438e-05	3.4328
TRPM7	-0.234806	9.7541	-5.05611	7.58167e-06	8.21165e-05	3.42898
CBFB	-0.171329	9.3711	-5.05539	7.59993e-06	8.21623e-05	3.42665
ZNF26	-0.311038	7.55491	-5.05536	7.60064e-06	8.21623e-05	3.42656
HSF2	-0.314677	8.39156	-5.0551	7.60719e-06	8.21623e-05	3.42573
ITGA4	-0.369977	10.7989	-5.05505	7.60847e-06	8.21623e-05	3.42556
WDR89	-0.350991	8.39188	-5.055	7.60974e-06	8.21623e-05	3.4254
MAFA	0.259187	7.30898	5.05357	7.64628e-06	8.25051e-05	3.42077
IRF5	0.436599	8.84434	5.05246	7.67468e-06	8.27597e-05	3.41719
ANAPC2	0.228192	8.16974	5.0508	7.71736e-06	8.31487e-05	3.41183
WRN	-0.342921	8.18756	-5.05068	7.7204e-06	8.31487e-05	3.41145
NCOA7	-0.339407	8.5493	-5.04943	7.75274e-06	8.34449e-05	3.40741
ZNF768	0.233142	7.6458	5.04821	7.78439e-06	8.37019e-05	3.40347
WDR49	-0.513328	7.02508	-5.04814	7.78634e-06	8.37019e-05	3.40323
NPAS1	0.231006	6.64194	5.04526	7.86165e-06	8.44588e-05	3.39392
PCOLCE	0.212917	7.29616	5.0444	7.88404e-06	8.46466e-05	3.39117
RBBP5	-0.257446	8.40448	-5.04204	7.94657e-06	8.52648e-05	3.38354
A2M	-0.454106	6.90723	-5.0408	7.97937e-06	8.55268e-05	3.37956
SCAI	-0.408261	8.1154	-5.04075	7.98092e-06	8.55268e-05	3.37937
PTRHD1	-0.278432	8.1487	-5.03667	8.0903e-06	8.66452e-05	3.36621
AGER	0.420955	8.56733	5.03545	8.1234e-06	8.69456e-05	3.36227
WDTC1	0.250236	9.04125	5.03517	8.13078e-06	8.69706e-05	3.36139
HTRA1	0.296013	7.3924	5.03355	8.17501e-06	8.73895e-05	3.35615
FUS	-0.242226	10.3801	-5.03051	8.25842e-06	8.82263e-05	3.34634
LNPEP	-0.273664	11.0787	-5.02961	8.28332e-06	8.84375e-05	3.34343
CYP2S1	0.47925	9.2453	5.02861	8.31081e-06	8.86761e-05	3.34022
IMMT	-0.187865	9.63229	-5.02837	8.31763e-06	8.86939e-05	3.33943
SEPSECS	-0.316975	8.49016	-5.0262	8.37812e-06	8.9244e-05	3.33243
MAU2	0.195459	9.56069	5.02614	8.37958e-06	8.9244e-05	3.33226
HNRNPA1	-0.245092	10.4176	-5.02524	8.40489e-06	8.94583e-05	3.32935
CTBP2	0.286131	8.26141	5.0238	8.44543e-06	8.98344e-05	3.3247
COA5	-0.238961	7.60823	-5.02309	8.46551e-06	8.99431e-05	3.3224
LILRB5	0.340257	7.25319	5.02292	8.47011e-06	8.99431e-05	3.32188
OTULIN	-0.21463	8.53608	-5.02288	8.47131e-06	8.99431e-05	3.32174
TMEM129	0.183383	8.32533	5.02126	8.51713e-06	9.03739e-05	3.31653
GOLGA4	-0.282661	9.17183	-5.02087	8.52841e-06	9.04379e-05	3.31525
DBNDD2	0.239566	8.02927	5.01989	8.55636e-06	9.06784e-05	3.31209
NUP205	-0.270616	8.46298	-5.0192	8.57591e-06	9.08298e-05	3.30988
TAOK1	-0.170927	9.95222	-5.01849	8.59645e-06	9.09914e-05	3.30757
DPM2	0.292166	7.75593	5.01815	8.60611e-06	9.10377e-05	3.30648
RAP1B	-0.319955	10.941	-5.01707	8.63729e-06	9.13115e-05	3.30299
ZNF703	0.313852	8.34237	5.01674	8.64662e-06	9.13541e-05	3.30194
MRPL15	-0.226825	7.11942	-5.01621	8.66203e-06	9.14605e-05	3.30023
PIN1	0.21962	8.83365	5.01603	8.6673e-06	9.14605e-05	3.29964
HCFC2	-0.263081	7.70045	-5.0144	8.71453e-06	9.19026e-05	3.29439
RALY	0.192738	10.2713	5.01357	8.73857e-06	9.20998e-05	3.29172
LRPPRC	-0.25633	9.37608	-5.01299	8.75548e-06	9.22086e-05	3.28986
GNB3	0.281841	6.6251	5.01285	8.75961e-06	9.22086e-05	3.2894
FAM3A	0.260356	8.42037	5.01168	8.79383e-06	9.25123e-05	3.28563
IL4R	0.319124	10.1131	5.00942	8.86029e-06	9.31234e-05	3.27836
ESF1	-0.273918	6.81657	-5.00927	8.86478e-06	9.31234e-05	3.27787
IL6R	0.346731	9.87324	5.00916	8.86812e-06	9.31234e-05	3.2775
PRR12	0.251665	9.26917	5.00688	8.93583e-06	9.37772e-05	3.27016
HDAC10	0.310666	8.65281	5.00609	8.95934e-06	9.39511e-05	3.26762
PZP	-0.479947	6.68388	-5.00596	8.9633e-06	9.39511e-05	3.26719
ANGEL2	-0.303375	8.97547	-5.00468	9.00148e-06	9.4294e-05	3.26308
APBB1IP	0.194579	10.6507	5.00404	9.02084e-06	9.4429e-05	3.26101
DDX6	-0.267443	10.9853	-5.00389	9.02533e-06	9.4429e-05	3.26053
ZDHHC1	0.214708	6.82946	5.0037	9.03109e-06	9.44319e-05	3.25991
TBC1D15	-0.280324	9.57592	-5.00151	9.09706e-06	9.5064e-05	3.25288
SLC5A6	0.261116	8.01314	5.00052	9.12732e-06	9.53224e-05	3.24967
TIGIT	-0.646377	8.08661	-4.99964	9.15395e-06	9.5489e-05	3.24685
ATL2	-0.321141	8.19638	-4.99963	9.15435e-06	9.5489e-05	3.24681
CSDE1	-0.181111	11.9865	-4.99934	9.16321e-06	9.55236e-05	3.24588
YME1L1	-0.198886	10.9529	-4.99633	9.25554e-06	9.64277e-05	3.23619
U2AF1L4	0.407386	8.20378	4.99255	9.37278e-06	9.75902e-05	3.22403
PLAGL2	0.476144	9.57944	4.99218	9.38463e-06	9.76545e-05	3.22281
ABHD17B	-0.239273	7.55365	-4.99199	9.39054e-06	9.76571e-05	3.2222
DBR1	-0.309808	6.81103	-4.99152	9.40504e-06	9.7693e-05	3.22071
IBTK	-0.273649	9.14494	-4.99151	9.40533e-06	9.7693e-05	3.22068
GABPA	-0.171948	8.34473	-4.99125	9.41351e-06	9.7719e-05	3.21984
STAG1	-0.293491	8.4402	-4.99058	9.43455e-06	9.78785e-05	3.21768
WDR3	-0.294483	6.78423	-4.98999	9.45308e-06	9.80117e-05	3.21579
ARHGEF11	0.426079	8.86065	4.98978	9.45995e-06	9.80239e-05	3.21509
NKTR	-0.334594	10.3383	-4.98902	9.48365e-06	9.81658e-05	3.21267
UFL1	-0.297106	9.28003	-4.98898	9.48503e-06	9.81658e-05	3.21253
FLOT1	0.472508	9.2732	4.9862	9.57332e-06	9.90201e-05	3.20358
GPR155	-0.367726	9.73715	-4.9858	9.58598e-06	9.90915e-05	3.2023
GPATCH11	-0.287194	7.74081	-4.98492	9.61408e-06	9.93224e-05	3.19948
AKNA	0.290766	10.1439	4.98457	9.62555e-06	9.93814e-05	3.19832
KDM1A	-0.210559	8.65934	-4.98372	9.65278e-06	9.96028e-05	3.19559
LILRA1	0.507021	11.2667	4.98336	9.66444e-06	9.96119e-05	3.19443
TMEM64	-0.268931	7.94087	-4.98333	9.66522e-06	9.96119e-05	3.19435
POLDIP2	0.145158	9.90839	4.98292	9.67854e-06	9.96676e-05	3.19302
NR1H3	0.190086	6.70312	4.98279	9.6826e-06	9.96676e-05	3.19262
NUDT14	0.287281	7.33953	4.98263	9.68797e-06	9.96676e-05	3.19208
TAB1	0.194807	7.29017	4.98135	9.72909e-06	0.000100031	3.18799
NFYC	0.204086	10.1226	4.97973	9.78187e-06	0.000100514	3.18276
TCOF1	0.239832	8.24006	4.97885	9.81069e-06	0.00010075	3.17992
ATG2B	-0.285586	9.27669	-4.97703	9.87025e-06	0.000101301	3.17408
GBA2	0.252391	9.17035	4.97608	9.90144e-06	0.000101561	3.17103
C1QC	0.624849	7.22975	4.97515	9.93205e-06	0.000101814	3.16805
CCP110	-0.378487	7.39175	-4.97469	9.94729e-06	0.000101909	3.16656
UBA6	-0.252146	9.37066	-4.9736	9.98362e-06	0.000102221	3.16304
RSF1	-0.272508	8.77523	-4.97301	1.00031e-05	0.00010236	3.16116
C19orf25	0.202144	8.55102	4.97268	1.00143e-05	0.000102363	3.16008
ZNF808	-0.335957	10.5032	-4.97265	1.00153e-05	0.000102363	3.15998
IPO5	-0.204218	9.02201	-4.97139	1.00574e-05	0.000102722	3.15593
AASDH	-0.290573	7.82784	-4.97124	1.00624e-05	0.000102722	3.15545
SKI	0.23778	9.95018	4.96992	1.01067e-05	0.000103113	3.15121
GRSF1	-0.195157	8.81535	-4.96806	1.01693e-05	0.000103672	3.14524
SENP7	-0.31263	8.73105	-4.96794	1.01734e-05	0.000103672	3.14485
THBD	0.630603	8.29612	4.96762	1.01844e-05	0.000103722	3.14381
NSMCE4A	-0.265825	8.51217	-4.96669	1.0216e-05	0.000103982	3.14082
OLFML2B	0.455259	6.34686	4.96436	1.02956e-05	0.00010473	3.13333
GGTLC2	0.28295	8.01623	4.96283	1.0348e-05	0.000105201	3.12843
TM4SF19	-0.674631	7.69734	-4.96084	1.04169e-05	0.000105758	3.12202
TRIM3	0.219785	7.53843	4.9608	1.04182e-05	0.000105758	3.12189
CPEB2	-0.252868	8.33404	-4.96071	1.04211e-05	0.000105758	3.12162
ARHGEF2	0.230629	9.91913	4.95998	1.04464e-05	0.000105952	3.11928
TPRA1	0.18706	9.29336	4.95927	1.04711e-05	0.00010614	3.117
SAMD1	0.268227	8.08801	4.95566	1.05977e-05	0.00010736	3.10539
RPL28	0.20275	9.45091	4.9551	1.06175e-05	0.000107472	3.10359
SLC39A1	0.312044	8.28438	4.955	1.06212e-05	0.000107472	3.10325
ESCO1	-0.363986	7.91202	-4.95178	1.07354e-05	0.000108563	3.09293
GTF2IRD2B	-0.302326	8.41444	-4.95042	1.07841e-05	0.000108992	3.08856
ZNF780B	-0.366125	8.52973	-4.94883	1.08412e-05	0.000109487	3.08346
FZD1	0.327978	7.91024	4.94871	1.08457e-05	0.000109487	3.08305
CNPY3	0.311754	11.3215	4.94773	1.08812e-05	0.00010978	3.0799
MYBL1	-0.738965	9.83974	-4.94752	1.08885e-05	0.00010979	3.07926
PHF6	-0.227128	8.23303	-4.94679	1.09151e-05	0.000109994	3.07689
SNTB1	0.245021	10.0126	4.94424	1.10082e-05	0.000110841	3.0687
SENP3	0.302426	8.64035	4.94413	1.1012e-05	0.000110841	3.06836
RHOG	0.300775	11.3718	4.9438	1.10243e-05	0.000110899	3.06729
KLRC2	-1.16345	6.23774	-4.942	1.10902e-05	0.000111466	3.06153
GPR52	-0.330182	9.88232	-4.94191	1.10935e-05	0.000111466	3.06124
PLB1	0.507392	7.76555	4.94109	1.1124e-05	0.000111706	3.0586
TMEM62	-0.285312	8.92993	-4.9394	1.11865e-05	0.000112269	3.05318
CXCL1	0.304324	6.99511	4.93849	1.12205e-05	0.000112544	3.05025
SUSD5	0.264073	6.65991	4.93564	1.13272e-05	0.000113548	3.04112
APTX	-0.185669	7.37092	-4.93423	1.13806e-05	0.000114017	3.03658
CFLAR	-0.223794	10.3805	-4.93393	1.13919e-05	0.000114058	3.03561
FRMD8	0.236425	7.94591	4.93377	1.13978e-05	0.000114058	3.03511
PGM2L1	-0.359777	7.22923	-4.93331	1.14152e-05	0.000114166	3.03364
ZNF646	0.252453	7.91423	4.9322	1.14575e-05	0.000114522	3.03007
ATRX	-0.34117	8.58953	-4.93176	1.14743e-05	0.000114623	3.02866
FAM76B	-0.230449	8.11481	-4.93101	1.1503e-05	0.000114843	3.02625
BPNT1	-0.306818	7.05794	-4.93081	1.15106e-05	0.000114853	3.02561
USP35	0.219159	7.53962	4.93057	1.15198e-05	0.000114878	3.02483
ALG10B	-0.241631	8.57601	-4.92977	1.15504e-05	0.000115117	3.02227
TRIM59	-0.368719	7.26334	-4.92952	1.156e-05	0.000115145	3.02148
RPL30	-0.215414	12.5486	-4.9291	1.15763e-05	0.000115239	3.02012
TSR1	-0.201855	7.64606	-4.92893	1.15827e-05	0.000115239	3.01958
MED18	-0.266096	6.23265	-4.92875	1.15897e-05	0.000115242	3.019
CMTM3	0.247369	10.022	4.92643	1.16791e-05	0.000116053	3.01158
NELFE	0.230776	9.33878	4.92629	1.16848e-05	0.000116053	3.01111
LILRA2	0.520579	10.0982	4.92595	1.16979e-05	0.000116117	3.01002
KLHL17	0.202041	7.66353	4.92272	1.18241e-05	0.000117301	2.99967
STAT5A	0.212011	9.56097	4.92096	1.18932e-05	0.00011792	2.99404
GLUD1	-0.183961	10.6995	-4.92033	1.19185e-05	0.000118061	2.99199
MAFG	0.336512	8.11006	4.92026	1.19212e-05	0.000118061	2.99177
ITGA5	0.300819	10.3708	4.91926	1.19608e-05	0.000118385	2.98857
FBXO8	-0.209786	8.84416	-4.91694	1.20534e-05	0.000119233	2.98113
HBP1	-0.309184	9.41079	-4.91554	1.21093e-05	0.000119718	2.97666
TARBP1	-0.366172	8.11349	-4.91157	1.22699e-05	0.000121236	2.96394
HS1BP3	0.216637	8.04538	4.91124	1.22835e-05	0.0001213	2.96287
PLXNB2	0.485642	10.6372	4.91047	1.23152e-05	0.000121543	2.96039
TMEM88	0.498362	8.70485	4.91009	1.23307e-05	0.000121627	2.95917
OAF	0.283726	8.31976	4.9074	1.24412e-05	0.000122647	2.95056
ARHGEF12	-0.583932	7.92332	-4.90712	1.24528e-05	0.000122691	2.94966
TUBGCP5	-0.335869	7.34074	-4.9063	1.24866e-05	0.000122954	2.94704
NFE2	0.660556	8.53835	4.90571	1.25112e-05	0.000123126	2.94514
DCHS1	0.296048	7.16355	4.9037	1.2595e-05	0.00012388	2.9387
NAPRT	0.459961	8.99369	4.90337	1.26087e-05	0.000123944	2.93765
ATG14	-0.294009	8.4705	-4.90297	1.26252e-05	0.000124035	2.93639
SNRNP48	-0.306946	8.42958	-4.90153	1.26859e-05	0.000124561	2.93176
CTNNAL1	-0.422316	5.05461	-4.89979	1.27593e-05	0.00012521	2.92619
RFC1	-0.31885	8.94789	-4.8983	1.28224e-05	0.000125706	2.92143
COMMD5	0.173488	8.08769	4.89825	1.28245e-05	0.000125706	2.92127
ZNF587B	-0.347263	8.90332	-4.89532	1.29499e-05	0.000126863	2.91188
C15orf61	-0.302084	7.07449	-4.89512	1.29584e-05	0.000126875	2.91125
VBP1	-0.365619	6.84627	-4.89477	1.29736e-05	0.000126951	2.91012
SMARCA2	-0.178607	9.94483	-4.89407	1.30037e-05	0.000127112	2.90788
MAN2B1	0.262207	11.0976	4.89405	1.30048e-05	0.000127112	2.9078
CCL4L2	-0.623786	8.21258	-4.8933	1.30368e-05	0.000127353	2.90542
IL5RA	-0.504086	5.57819	-4.89163	1.31096e-05	0.000127991	2.90005
SCAPER	-0.256399	8.93457	-4.89108	1.31332e-05	0.000128149	2.89832
CLEC2D	-0.568061	10.2694	-4.89075	1.31479e-05	0.00012822	2.89724
KLC2	0.248917	7.80267	4.89051	1.31583e-05	0.000128248	2.89648
MYO9B	0.2126	10.6339	4.88884	1.32311e-05	0.000128885	2.89115
TRNP1	0.201605	7.94842	4.88839	1.32511e-05	0.000129007	2.88969
MTERF2	-0.285634	6.3506	-4.8875	1.32903e-05	0.000129301	2.88685
TP53I11	0.310295	7.84221	4.88736	1.32963e-05	0.000129301	2.88641
ERMAP	0.255498	8.04392	4.88703	1.33107e-05	0.000129368	2.88536
PARP6	0.191518	10.2607	4.88678	1.33221e-05	0.000129406	2.88453
ANKRD40	0.186496	9.22563	4.88652	1.33332e-05	0.000129441	2.88373
VCPIP1	-0.212265	10.2899	-4.88635	1.33411e-05	0.000129445	2.88316
DYNLL2	-0.259701	10.0424	-4.88508	1.33974e-05	0.000129917	2.8791
CKAP5	-0.208228	8.92215	-4.88261	1.35074e-05	0.000130911	2.8712
SUCO	-0.233535	8.58722	-4.88115	1.35728e-05	0.000131471	2.86654
ZNF70	0.224321	7.86426	4.88014	1.36182e-05	0.000131837	2.86332
MKX	0.220264	5.78264	4.87767	1.37304e-05	0.000132848	2.85541
MVP	0.317988	8.95998	4.87652	1.37829e-05	0.000133281	2.85173
LIMD2	0.214975	10.3965	4.87615	1.37996e-05	0.000133368	2.85056
PTCD3	-0.266404	9.70444	-4.87591	1.38108e-05	0.000133402	2.84977
CSNK1A1L	0.213474	7.10689	4.87564	1.3823e-05	0.000133429	2.84892
PLEKHO2	0.391366	9.9835	4.87551	1.38292e-05	0.000133429	2.84849
ZBTB7B	0.315611	8.42095	4.87444	1.3878e-05	0.000133826	2.84509
TMF1	-0.270921	9.06166	-4.87328	1.39318e-05	0.000134269	2.84136
POLD1	0.216384	7.45992	4.87187	1.39967e-05	0.000134805	2.83688
INTS9	0.160774	8.65578	4.87173	1.40031e-05	0.000134805	2.83643
FAM214A	-0.397478	9.0085	-4.86951	1.41066e-05	0.000135726	2.82932
E2F2	0.34025	7.14079	4.86908	1.4127e-05	0.000135846	2.82793
FOSL2	0.383185	10.0895	4.86842	1.41577e-05	0.000136066	2.82584
CYTH4	0.237193	10.7977	4.86496	1.43211e-05	0.000137559	2.81477
CEBPD	0.446825	11.2199	4.86373	1.43793e-05	0.000138041	2.81086
PEX16	0.168981	8.05659	4.86349	1.43907e-05	0.000138073	2.81009
ZNF547	-0.30571	6.19505	-4.86239	1.44432e-05	0.0001385	2.80658
FAM13B	-0.313546	9.58246	-4.86045	1.45364e-05	0.000139252	2.80037
TNPO3	-0.187699	9.785	-4.86042	1.45378e-05	0.000139252	2.80028
CYLD	-0.32491	10.3172	-4.86015	1.4551e-05	0.000139302	2.7994
STXBP2	0.345622	9.99267	4.85785	1.46623e-05	0.000140205	2.79206
MED23	-0.271356	10.0507	-4.85783	1.46633e-05	0.000140205	2.79199
CD226	-0.644399	10.2292	-4.85769	1.46698e-05	0.000140205	2.79156
ZFP92	0.265394	6.8092	4.85686	1.47102e-05	0.000140513	2.78891
PIK3CB	-0.22972	9.58513	-4.85599	1.47526e-05	0.00014084	2.78613
TAS2R20	-0.464015	8.26196	-4.85545	1.4779e-05	0.000141014	2.7844
CCDC86	0.21324	7.93429	4.85509	1.47969e-05	0.000141038	2.78324
ABHD16A	0.263899	8.43505	4.85507	1.47979e-05	0.000141038	2.78317
SLC29A1	0.325034	8.27534	4.85409	1.48459e-05	0.000141418	2.78005
NHLRC3	-0.247887	8.67724	-4.85007	1.50446e-05	0.000143231	2.76722
PRICKLE4	0.272009	6.35741	4.84928	1.5084e-05	0.000143527	2.7647
CRYZL1	-0.274758	8.00762	-4.84834	1.51311e-05	0.000143896	2.76169
PLCL2	-0.285757	9.54739	-4.84792	1.5152e-05	0.000144015	2.76036
SH3BGRL3	0.214333	9.86224	4.84627	1.52351e-05	0.000144677	2.75509
TBC1D24	0.241905	7.45346	4.8462	1.52385e-05	0.000144677	2.75487
ZNF446	0.234262	7.52731	4.84529	1.52847e-05	0.000145018	2.75195
NOP56	-0.246541	7.55797	-4.84516	1.52912e-05	0.000145018	2.75154
SLC4A2	0.266808	8.68992	4.84434	1.53328e-05	0.000145333	2.74892
SS18	-0.178629	8.89624	-4.84344	1.53785e-05	0.000145686	2.74605
CLTC	-0.209451	10.1183	-4.84294	1.54038e-05	0.000145767	2.74447
CREG1	0.494029	10.5207	4.84294	1.54039e-05	0.000145767	2.74445
WBP2	0.445509	9.83333	4.84232	1.54355e-05	0.000145985	2.74248
KCNIP2	0.307504	7.0227	4.84208	1.54475e-05	0.000146018	2.74173
ARMCX3	-0.263123	7.24626	-4.84061	1.55229e-05	0.000146651	2.73704
ZBTB47	0.260116	7.56173	4.84035	1.55365e-05	0.000146662	2.73619
MAT2B	-0.231284	8.66355	-4.84026	1.55412e-05	0.000146662	2.7359
PHC2	0.349199	8.17592	4.83995	1.55567e-05	0.000146728	2.73494
RPL37	-0.210237	8.47953	-4.83905	1.56035e-05	0.00014709	2.73204
GIMAP7	-0.306945	10.3733	-4.83531	1.57975e-05	0.000148837	2.72012
MED12L	-0.353146	6.37082	-4.83453	1.58382e-05	0.000149138	2.71764
TMEM86A	0.225751	7.34964	4.8343	1.58506e-05	0.000149174	2.71689
BRAP	-0.218446	9.22269	-4.83338	1.58986e-05	0.000149544	2.71397
SLC20A1	-0.2724	9.90399	-4.83251	1.59443e-05	0.000149892	2.71121
ACVRL1	0.373497	7.017	4.83226	1.59575e-05	0.000149934	2.71041
ZNF439	-0.283891	6.72574	-4.83171	1.59864e-05	0.000150124	2.70866
ELF2	-0.201397	9.27074	-4.83153	1.59963e-05	0.000150128	2.70806
TMEM255B	0.296031	6.75012	4.83138	1.60042e-05	0.000150128	2.70759
NBN	-0.337407	9.16325	-4.83103	1.60229e-05	0.000150221	2.70646
CHD2	-0.239821	10.4459	-4.83019	1.60675e-05	0.000150458	2.70378
SRBD1	-0.297129	8.97484	-4.83011	1.60716e-05	0.000150458	2.70353
TRIP6	0.225045	7.50535	4.82999	1.60777e-05	0.000150458	2.70317
CASP3	-0.237899	8.08114	-4.82989	1.60831e-05	0.000150458	2.70285
PWP1	-0.264799	8.52462	-4.82936	1.61114e-05	0.000150632	2.70115
OGFOD2	0.18364	8.03334	4.82921	1.61191e-05	0.000150632	2.70069
DDHD2	-0.381969	8.97087	-4.82863	1.61502e-05	0.000150841	2.69883
GTPBP6	0.237317	8.21476	4.8277	1.62003e-05	0.000151226	2.69584
SIN3B	0.242906	9.33434	4.82519	1.63352e-05	0.000152403	2.68784
IQCE	0.259124	8.67402	4.8245	1.63723e-05	0.000152666	2.68566
TIAL1	-0.200546	8.89987	-4.82383	1.64086e-05	0.000152922	2.68352
MAML1	0.173413	8.67974	4.82342	1.64308e-05	0.000152967	2.68222
CD151	0.701924	9.64297	4.82342	1.64311e-05	0.000152967	2.6822
TCN2	0.87926	8.5072	4.82281	1.64641e-05	0.000153191	2.68026
PPP1CA	0.211464	11.0532	4.82191	1.6513e-05	0.000153563	2.6774
AGAP2	0.277619	8.81766	4.82051	1.65899e-05	0.000154195	2.67293
RAD23A	0.290899	9.18687	4.82016	1.6609e-05	0.000154289	2.67182
WASF2	0.225621	9.93762	4.81932	1.66548e-05	0.000154631	2.66916
PCSK1N	0.232238	8.05292	4.81897	1.66742e-05	0.000154728	2.66804
GJA3	0.244418	6.80876	4.81851	1.66994e-05	0.000154879	2.66658
TTYH2	0.318874	9.29989	4.81763	1.67483e-05	0.000155248	2.66376
SAMD3	-0.621705	9.05318	-4.81716	1.67741e-05	0.000155404	2.66228
DNASE1	0.23596	8.17209	4.81636	1.68185e-05	0.000155732	2.65973
CUL4A	-0.211683	9.10912	-4.81516	1.68857e-05	0.00015621	2.65589
ZNF780A	-0.40011	7.61502	-4.81508	1.68902e-05	0.00015621	2.65563
ZNF136	-0.273709	8.49988	-4.81495	1.68974e-05	0.00015621	2.65522
ANKRD44	-0.2104	11.1281	-4.81376	1.6964e-05	0.000156554	2.65142
FKBP15	0.270682	10.5093	4.81371	1.69666e-05	0.000156554	2.65128
CYSLTR2	-0.409675	7.90771	-4.81369	1.69679e-05	0.000156554	2.6512
SLC35A4	0.291104	10.0703	4.81363	1.6971e-05	0.000156554	2.65103
PHF21A	0.273446	10.7775	4.81346	1.69804e-05	0.000156557	2.6505
SOAT1	-0.274817	9.50269	-4.81304	1.70042e-05	0.000156693	2.64914
CITED1	0.202699	6.57002	4.81261	1.70281e-05	0.00015683	2.64779
VPS26A	-0.28599	8.64291	-4.81244	1.7038e-05	0.000156837	2.64723
CRTAP	0.237829	11.0106	4.81036	1.71552e-05	0.000157832	2.64062
WDR5	-0.220829	8.45093	-4.81011	1.71696e-05	0.000157835	2.63981
ZNF687	0.232169	8.55655	4.80997	1.71777e-05	0.000157835	2.63935
SLITRK4	0.413554	6.97302	4.80987	1.7183e-05	0.000157835	2.63906
MINK1	0.265056	9.64174	4.80794	1.72929e-05	0.00015873	2.63291
BAG3	0.263255	8.21044	4.80784	1.72989e-05	0.00015873	2.63258
PARP14	-0.364448	10.4456	-4.80733	1.73277e-05	0.00015891	2.63097
ZNF784	0.211054	8.49682	4.80663	1.73677e-05	0.000159192	2.62875
ZC3H11A	-0.266879	9.46659	-4.80623	1.73911e-05	0.000159321	2.62745
ZNF644	-0.311421	9.67738	-4.80399	1.75201e-05	0.000160418	2.62033
FAM169A	-0.605346	7.3965	-4.80373	1.75348e-05	0.000160467	2.61952
ZWILCH	-0.319885	7.83217	-4.80223	1.76224e-05	0.000161183	2.61472
KLHDC1	-0.483993	7.8539	-4.80184	1.76447e-05	0.000161301	2.6135
XPO4	-0.252644	8.41406	-4.79947	1.77834e-05	0.000162483	2.60595
PPP2R5A	-0.257095	9.8286	-4.79806	1.78664e-05	0.000163121	2.60146
OSGIN2	-0.23855	7.62606	-4.79791	1.78753e-05	0.000163121	2.60098
CUL2	-0.252632	8.83964	-4.79768	1.78886e-05	0.000163121	2.60026
ZNF324B	0.168375	7.84387	4.79764	1.7891e-05	0.000163121	2.60013
NIPBL	-0.212746	10.3596	-4.79703	1.79273e-05	0.000163301	2.59818
YBX1	0.137793	11.9519	4.79699	1.79297e-05	0.000163301	2.59805
COX18	-0.257703	8.7063	-4.79567	1.80081e-05	0.000163928	2.59384
PSMA5	-0.267668	8.39239	-4.79514	1.80395e-05	0.000164127	2.59216
UTP15	-0.346298	7.30398	-4.79479	1.80602e-05	0.000164229	2.59106
CDC42SE2	-0.305225	11.6887	-4.79411	1.81009e-05	0.000164512	2.58888
TXNDC16	-0.424249	6.52306	-4.79351	1.81369e-05	0.000164752	2.58697
SYTL3	-0.467895	9.03978	-4.7889	1.84147e-05	0.000167188	2.57232
LCAT	0.265569	8.21616	4.78866	1.84294e-05	0.000167233	2.57155
ERMP1	-0.334438	8.91221	-4.78737	1.85079e-05	0.000167857	2.56745
HOMER1	-0.400854	5.61792	-4.78612	1.85846e-05	0.000168322	2.56347
ALAS1	0.273988	8.94704	4.78591	1.85975e-05	0.000168322	2.5628
MED13	-0.148871	10.7827	-4.78571	1.86097e-05	0.000168322	2.56216
GNPNAT1	-0.250586	7.45813	-4.78559	1.86168e-05	0.000168322	2.5618
PRPF3	-0.189158	9.66333	-4.78529	1.86355e-05	0.000168322	2.56083
IL15	-0.324612	7.48011	-4.78527	1.86363e-05	0.000168322	2.56079
UBE2B	-0.240777	8.71207	-4.78514	1.86443e-05	0.000168322	2.56037
GPBAR1	0.404585	7.89712	4.7851	1.8647e-05	0.000168322	2.56023
UPF2	-0.229054	8.68342	-4.7851	1.86471e-05	0.000168322	2.56023
FRYL	-0.222385	9.69196	-4.78446	1.86861e-05	0.000168586	2.55822
NAA35	-0.253002	9.29784	-4.78399	1.87155e-05	0.000168763	2.5567
PCGF5	-0.304316	9.65482	-4.78338	1.87528e-05	0.000168832	2.55478
ASB8	0.208036	10.5331	4.78326	1.87608e-05	0.000168832	2.55437
PNRC2	-0.319446	11.1503	-4.78324	1.87619e-05	0.000168832	2.55432
RBM47	0.486723	10.1969	4.78323	1.87624e-05	0.000168832	2.55429
WDR44	-0.267381	8.89909	-4.78081	1.89129e-05	0.000170098	2.54659
GALNT7	-0.205345	8.57108	-4.78024	1.8948e-05	0.000170325	2.5448
ADAT2	-0.314571	8.18954	-4.77907	1.90216e-05	0.000170897	2.54107
TUBB	0.200918	11.9691	4.77797	1.90906e-05	0.000171427	2.53758
MYO6	-0.747741	6.68268	-4.77604	1.92127e-05	0.000172434	2.53143
PLEC	0.271448	9.8716	4.77477	1.92934e-05	0.000173068	2.52739
RLF	-0.197668	9.59637	-4.77365	1.93645e-05	0.000173576	2.52385
KPNA3	-0.220247	9.6115	-4.77356	1.93702e-05	0.000173576	2.52356
PRIMPOL	-0.286533	7.148	-4.77297	1.94083e-05	0.000173827	2.52167
CCNB1	-0.239234	5.26847	-4.77265	1.94282e-05	0.000173915	2.52068
RAI1	0.229331	7.89481	4.77167	1.94915e-05	0.000174391	2.51755
ZMAT5	0.284222	8.16172	4.77076	1.95497e-05	0.000174822	2.51467
ZNF326	-0.263733	8.23114	-4.76995	1.96019e-05	0.000175197	2.5121
NPEPL1	0.250852	8.68978	4.76906	1.96597e-05	0.000175622	2.50927
MTRF1	-0.246574	7.88017	-4.7649	1.99313e-05	0.000177957	2.49604
TRIM56	0.194174	8.40235	4.76348	2.00243e-05	0.000178633	2.49156
TSEN15	-0.239005	8.93074	-4.76343	2.00278e-05	0.000178633	2.49139
ERGIC1	0.262666	10.1681	4.76268	2.00773e-05	0.000178982	2.48901
BCL9	0.335829	8.02609	4.76221	2.01086e-05	0.000179168	2.48751
WDR12	-0.230692	7.43271	-4.76156	2.01517e-05	0.00017946	2.48545
FCER1G	0.459004	11.5779	4.76116	2.01779e-05	0.0001796	2.48419
PBDC1	-0.248857	6.88534	-4.75706	2.04527e-05	0.000181952	2.47116
ELK1	0.215476	8.33505	4.75649	2.04907e-05	0.000182196	2.46937
SNAI1	0.281989	5.84313	4.75591	2.05303e-05	0.000182453	2.46751
GTF3C5	0.159604	8.07248	4.75555	2.05542e-05	0.000182572	2.46639
ZBTB26	-0.232901	7.76981	-4.7552	2.05783e-05	0.000182692	2.46526
TSSK3	-0.241169	7.23923	-4.75459	2.06197e-05	0.000182966	2.46332
IER3IP1	-0.249959	6.14664	-4.7535	2.06935e-05	0.000183525	2.45989
EP300	0.226207	10.1668	4.75226	2.07787e-05	0.000184186	2.45593
MIF4GD	0.274534	8.4415	4.75108	2.08593e-05	0.000184806	2.45219
TAS2R4	-0.389476	8.13101	-4.75092	2.08705e-05	0.00018481	2.45168
COMMD3-BMI1	-0.257581	8.82039	-4.7506	2.08921e-05	0.000184906	2.45068
AGPAT5	-0.322843	7.73794	-4.74942	2.09733e-05	0.00018553	2.44694
TM2D3	-0.302439	8.81764	-4.74883	2.10146e-05	0.000185716	2.44505
IRF7	0.29009	8.26267	4.74881	2.1016e-05	0.000185716	2.44499
BMF	0.240857	8.13489	4.74853	2.10348e-05	0.000185788	2.44412
UBE3A	-0.252261	9.16129	-4.74629	2.11911e-05	0.000187034	2.43699
B3GNT3	0.214486	6.93051	4.74619	2.11976e-05	0.000187034	2.4367
TMEM87A	-0.202591	8.94002	-4.74496	2.12836e-05	0.000187656	2.4328
FAM177A1	-0.382195	4.9328	-4.74483	2.12928e-05	0.000187656	2.43238
TM7SF2	0.210762	7.59993	4.74472	2.13008e-05	0.000187656	2.43202
MFN1	-0.344153	8.78366	-4.74447	2.13178e-05	0.00018771	2.43125
GYS1	0.246225	8.77772	4.7439	2.13583e-05	0.00018797	2.42942
ZFC3H1	-0.201288	10.0896	-4.74371	2.13712e-05	0.000187988	2.42884
USF2	0.218604	10.3969	4.7426	2.14498e-05	0.000188583	2.4253
RHOA	0.195071	12.77	4.74109	2.15562e-05	0.000189422	2.42053
MAN2A1	-0.227074	9.85121	-4.74067	2.15867e-05	0.000189593	2.41917
SUZ12	-0.24314	9.88744	-4.74039	2.16065e-05	0.000189671	2.41829
DESI1	0.257276	10.2422	4.74	2.1634e-05	0.000189735	2.41707
SUPV3L1	-0.268477	9.2705	-4.73997	2.16361e-05	0.000189735	2.41697
SPEF2	-0.394959	6.20643	-4.73982	2.16469e-05	0.000189735	2.41649
DTWD2	-0.272089	8.17522	-4.73935	2.16803e-05	0.000189931	2.415
SMIM19	-0.281059	8.60941	-4.73732	2.18255e-05	0.000191107	2.40857
ABI3	0.448117	9.91924	4.73601	2.19201e-05	0.000191837	2.40441
RPS3A	-0.286846	11.0561	-4.72904	2.24279e-05	0.000196181	2.38235
TRIM47	0.201216	7.82573	4.72886	2.24413e-05	0.000196199	2.38177
GBA	0.317422	9.7747	4.72818	2.24914e-05	0.000196537	2.37962
ANKRD12	-0.282811	9.90547	-4.72757	2.25365e-05	0.000196832	2.3777
TIMM23	-0.251913	8.49187	-4.72649	2.2617e-05	0.000197435	2.37426
CAMSAP3	0.248246	6.85067	4.72575	2.26719e-05	0.000197814	2.37192
YAF2	-0.252659	8.22114	-4.72464	2.27553e-05	0.000198441	2.36839
LRTM2	0.182344	7.04558	4.72409	2.27959e-05	0.000198694	2.36667
TYMP	0.362345	10.0865	4.72375	2.28219e-05	0.000198784	2.36558
TFDP2	-0.511478	8.58551	-4.72365	2.28293e-05	0.000198784	2.36526
SETDB2	-0.324941	7.97984	-4.72297	2.28803e-05	0.000199128	2.36311
SDSL	0.241434	7.05905	4.72187	2.2963e-05	0.000199747	2.35964
ULK1	0.271161	8.96049	4.72121	2.30133e-05	0.000200083	2.35753
ZW10	-0.222114	7.22394	-4.72081	2.30431e-05	0.000200241	2.35628
NPDC1	0.250157	7.47407	4.72033	2.30796e-05	0.000200458	2.35476
LIMK1	0.331613	9.32324	4.71887	2.31904e-05	0.000201318	2.35015
FBXL18	0.20464	8.16345	4.71851	2.32181e-05	0.000201458	2.349
TBC1D17	0.238051	8.43813	4.71835	2.32301e-05	0.00020146	2.3485
ZRANB2	-0.318444	10.0244	-4.71749	2.32964e-05	0.000201825	2.34576
TNFRSF1A	0.376841	10.5389	4.71745	2.32989e-05	0.000201825	2.34565
PRKAA1	-0.287995	9.94914	-4.71734	2.33073e-05	0.000201825	2.3453
YIF1B	0.203656	8.36216	4.71715	2.33224e-05	0.000201854	2.34468
ZNF799	-0.34114	7.54225	-4.71626	2.33907e-05	0.000202343	2.34187
EXOSC4	0.303717	7.79993	4.71426	2.35447e-05	0.000203574	2.33554
HTATSF1	-0.239794	7.18887	-4.71306	2.36378e-05	0.000204276	2.33174
AP1S1	0.266163	7.88	4.71279	2.36584e-05	0.000204352	2.3309
CDK17	-0.301967	9.06177	-4.7124	2.36886e-05	0.00020451	2.32968
TTC14	-0.244641	9.23562	-4.71136	2.37703e-05	0.000205113	2.32636
NSMF	0.325179	8.64213	4.71109	2.37914e-05	0.000205192	2.32551
[truncated: 15,234 more rows]

## Sheet: S3
TCGA-LUAD
Genes	logFC	AveExpr	t	P.Value	adj.P.Val	B
SLC6A4	-7.20049	5.56331	-23.2782	2.29692e-85	4.1657e-81	183.807
PYCR1	3.89756	11.7815	22.4649	4.33409e-81	3.93015e-77	174.027
RTKN2	-4.13023	9.45526	-22.0833	4.36262e-79	2.63735e-75	169.446
SERTM1	-6.52989	3.22136	-21.3344	3.63787e-75	1.64941e-71	160.476
FAM83A	6.46913	10.9294	21.0866	7.16562e-74	2.59911e-70	157.515
FABP4	-5.75476	6.98782	-20.5522	4.35416e-71	1.31612e-67	151.147
AGER	-6.25425	10.6636	-20.4198	2.12102e-70	5.49525e-67	149.574
OR6K3	-2.44212	0.669282	-20.3585	4.4174e-70	1.00143e-66	148.845
FAM107A	-4.60674	8.67663	-20.1603	4.70721e-69	9.48555e-66	146.494
HTR3C	-4.369	1.84333	-20.0578	1.59966e-68	2.90115e-65	145.279
FREM3	-4.35906	2.54013	-19.8524	1.84616e-67	3.04382e-64	142.849
IQGAP3	3.74158	9.72803	19.7885	3.94622e-67	5.96405e-64	142.094
CD300LG	-5.73176	3.81092	-19.7144	9.53055e-67	1.32959e-63	141.218
RS1	-4.32486	3.62376	-19.6677	1.65813e-66	2.14798e-63	140.668
ADM2	3.67971	8.89594	19.5883	4.259e-66	5.14942e-63	139.731
TOP2A	3.88123	11.5937	19.5155	1.01043e-65	1.14532e-62	138.873
SH3GL3	-5.1018	3.05806	-19.4732	1.66792e-65	1.77937e-62	138.375
MYOC	-4.71451	2.75275	-19.449	2.22178e-65	2.15023e-62	138.09
ITLN2	-6.70258	4.19017	-19.4478	2.25266e-65	2.15023e-62	138.076
COL10A1	4.96134	10.1343	19.4029	3.83341e-65	3.47614e-62	137.548
CDC25C	3.66937	6.90232	19.3933	4.29964e-65	3.69607e-62	137.434
ANGPT4	-4.24735	3.97169	-19.3897	4.48354e-65	3.69607e-62	137.392
GPM6A	-5.49286	6.08133	-19.3628	6.16561e-65	4.86172e-62	137.076
CHRNA2	-3.59912	1.70603	-19.2929	1.41027e-64	1.06569e-61	136.254
UBE2T	3.36954	9.07533	19.2672	1.91171e-64	1.38683e-61	135.952
SSTR4	-2.05558	0.596297	-19.237	2.7311e-64	1.90505e-61	135.597
SAPCD2	3.75722	8.76709	19.1622	6.61055e-64	4.44033e-61	134.719
CTHRC1	4.07109	10.7347	19.1469	7.92055e-64	5.13026e-61	134.539
SGCG	-4.04259	3.89882	-19.1356	9.04717e-64	5.65792e-61	134.407
EDNRB	-3.4645	9.39316	-19.1038	1.31787e-63	7.96694e-61	134.034
TEK	-3.1034	8.93905	-19.0787	1.77213e-63	1.03676e-60	133.739
OTX1	3.88207	7.31074	18.9714	6.27635e-63	3.55712e-60	132.483
E2F8	3.40803	7.82905	18.8917	1.60503e-62	8.82085e-60	131.55
ERCC6L	3.24933	7.07702	18.8851	1.73576e-62	9.18573e-60	131.473
CAV1	-3.71621	12.3136	-18.8833	1.77272e-62	9.18573e-60	131.452
ORC6	3.14676	7.84472	18.7916	5.21574e-62	2.62757e-59	130.379
HJURP	3.86968	8.58938	18.7649	7.13642e-62	3.498e-59	130.068
MND1	3.02316	6.64304	18.7518	8.32123e-62	3.97142e-59	129.915
CYP1A2	-4.07916	1.81325	-18.7074	1.40233e-61	6.52117e-59	129.397
CHRM1	-4.74006	2.79981	-18.6536	2.63648e-61	1.19538e-58	128.77
B3GNT3	4.53018	10.0092	18.6051	4.65754e-61	2.06022e-58	128.204
KIF20A	3.30256	9.13317	18.5827	6.05579e-61	2.61495e-58	127.944
KCNA4	-4.45949	2.6528	-18.5679	7.20431e-61	3.03854e-58	127.771
BUB1B	3.4701	8.69027	18.5224	1.22875e-60	5.0647e-58	127.241
ETV4	3.83632	10.3182	18.5159	1.32499e-60	5.34001e-58	127.166
KIF4A	3.83331	8.94621	18.4984	1.62686e-60	6.41406e-58	126.962
UHRF1	3.47353	8.76361	18.456	2.67403e-60	1.03183e-57	126.468
NEK2	3.74476	8.61329	18.4391	3.2587e-60	1.23124e-57	126.272
DLGAP5	3.71309	8.7098	18.4098	4.58951e-60	1.69868e-57	125.932
KIF14	3.68762	7.98727	18.3793	6.55657e-60	2.3782e-57	125.577
ADCY8	-5.01514	2.415	-18.3455	9.7279e-60	3.45932e-57	125.185
ASPM	3.643	9.11877	18.284	1.99646e-59	6.96305e-57	124.471
C10orf67	-4.50711	3.46687	-18.2823	2.03724e-59	6.97119e-57	124.451
GOLM1	2.77615	13.2566	18.2439	3.18646e-59	1.07018e-56	124.007
FHL1	-3.60534	10.3633	-18.2311	3.70038e-59	1.22018e-56	123.858
CD5L	-4.14271	2.72881	-18.1923	5.82149e-59	1.88533e-56	123.408
STX11	-2.88923	8.31746	-18.1793	6.76853e-59	2.15358e-56	123.258
CDC20	3.84674	9.73392	18.1289	1.2186e-58	3.81043e-56	122.674
HBM	-1.8593	0.526557	-18.0499	3.05739e-58	9.26547e-56	121.76
DEPDC1B	3.5422	7.6267	18.0497	3.06533e-58	9.26547e-56	121.758
RGCC	-2.6266	11.0257	-18.0393	3.459e-58	1.0284e-55	121.638
XRCC2	3.21739	7.60638	18.0123	4.73486e-58	1.38502e-55	121.326
GYPE	-3.32065	4.16471	-17.9925	5.9562e-58	1.71463e-55	121.098
KIF26B	3.3397	10.3967	17.949	9.87389e-58	2.79801e-55	120.596
ANLN	3.68239	10.1566	17.9229	1.33844e-57	3.73446e-55	120.294
NUF2	3.62805	8.31765	17.8957	1.83471e-57	5.04157e-55	119.98
ANGPTL7	-4.20534	2.7927	-17.8541	2.97148e-57	8.04339e-55	119.501
SPAG5	3.14422	9.82649	17.8262	4.10798e-57	1.09562e-54	119.18
PLK1	3.31077	9.51068	17.8143	4.71551e-57	1.23943e-54	119.043
KIF2C	3.5636	9.22843	17.8076	5.0971e-57	1.32059e-54	118.965
CLEC3B	-3.98925	8.3223	-17.7899	6.25803e-57	1.59088e-54	118.762
SKA3	3.27772	7.61689	17.7891	6.3158e-57	1.59088e-54	118.753
SPAG4	2.9697	8.89182	17.7477	1.01991e-56	2.53384e-54	118.276
CENPF	3.43555	10.4506	17.7271	1.29404e-56	3.17145e-54	118.04
S1PR1	-2.58221	10.0825	-17.715	1.48897e-56	3.60053e-54	117.901
MMP11	5.19274	10.2378	17.6972	1.82956e-56	4.3659e-54	117.696
FRMD5	3.8161	7.55288	17.6348	3.76581e-56	8.86971e-54	116.979
RAMP2	-2.63406	9.22614	-17.6314	3.91834e-56	9.11064e-54	116.94
PTPRQ	-4.72055	3.77944	-17.6278	4.08332e-56	9.37406e-54	116.899
FUT2	3.37239	9.31266	17.6248	4.22659e-56	9.58167e-54	116.864
WNT3A	-4.86508	4.60355	-17.6108	4.97086e-56	1.11298e-53	116.703
EZH2	2.70846	9.41342	17.5929	6.10957e-56	1.35126e-53	116.498
EXO1	3.49411	7.93598	17.5819	6.93997e-56	1.51642e-53	116.372
STIL	2.67796	8.73855	17.5622	8.7081e-56	1.88012e-53	116.146
DEPDC1	3.7351	8.032	17.545	1.06217e-55	2.2663e-53	115.949
CDCA8	3.13013	9.14301	17.5176	1.45786e-55	3.07439e-53	115.634
MEX3A	4.00791	9.3787	17.5031	1.72151e-55	3.58866e-53	115.469
TMEM184A	3.27909	10.3844	17.4918	1.96294e-55	4.03317e-53	115.339
LGR4	2.8289	11.1221	17.491	1.97923e-55	4.03317e-53	115.331
MELK	3.5829	8.6176	17.4739	2.411e-55	4.85844e-53	115.135
UPK3B	-5.38232	7.57975	-17.4698	2.52788e-55	5.03798e-53	115.088
CDC6	3.38898	9.18368	17.4406	3.53779e-55	6.97406e-53	114.754
TROAP	3.72467	8.37741	17.4335	3.8417e-55	7.49174e-53	114.672
CEP55	3.30055	9.2958	17.4137	4.82549e-55	9.31011e-53	114.446
GINS1	3.06202	8.81543	17.4084	5.12527e-55	9.7844e-53	114.386
MYZAP	-3.25016	6.40634	-17.4056	5.29349e-55	1.00003e-52	114.354
ECSCR	-1.43099	3.68348	-17.3602	8.933e-55	1.67019e-52	113.834
SPOCK2	-3.19586	11.6163	-17.3511	9.91671e-55	1.8352e-52	113.73
FCN3	-4.44141	8.30819	-17.35	1.00382e-54	1.83891e-52	113.718
RMI2	2.55448	9.01006	17.342	1.1011e-54	1.99696e-52	113.626
RASAL1	4.04437	7.89586	17.3146	1.50757e-54	2.70706e-52	113.314
EMP2	-2.57599	13.483	-17.2958	1.87081e-54	3.32637e-52	113.1
CCNB2	3.11328	9.14921	17.2802	2.2387e-54	3.94184e-52	112.921
CDCA3	3.18008	8.30164	17.2675	2.59083e-54	4.51801e-52	112.776
NECAB1	-3.3883	6.71837	-17.2628	2.73585e-54	4.72546e-52	112.722
KIF18B	3.7559	8.29834	17.2302	3.97709e-54	6.80457e-52	112.35
GPD1	-4.3009	7.22264	-17.2155	4.70776e-54	7.97944e-52	112.183
BIRC5	3.71002	9.93997	17.2112	4.94383e-54	8.30197e-52	112.134
ARHGEF39	2.57323	7.90144	17.1954	5.92254e-54	9.85423e-52	111.955
AURKB	3.5452	8.45561	17.1529	9.63981e-54	1.58934e-51	111.471
RAD54L	3.26233	7.42967	17.1497	1.00031e-53	1.63437e-51	111.434
HBA1	-3.88539	2.52958	-17.1422	1.09021e-53	1.76536e-51	111.349
TPX2	3.58327	10.4382	17.1351	1.18309e-53	1.8988e-51	111.268
ANKRD1	-5.19983	6.09593	-17.1315	1.2329e-53	1.96139e-51	111.227
GTSE1	3.24823	8.25115	17.1077	1.61897e-53	2.55319e-51	110.956
PAICS	2.09437	12.2495	17.0942	1.8893e-53	2.95382e-51	110.803
OTC	-3.45384	1.78521	-17.0922	1.93357e-53	2.9972e-51	110.78
EFNA3	3.00233	7.42555	17.0882	2.02216e-53	3.10796e-51	110.735
ALDH18A1	1.90569	12.0851	17.0503	3.12241e-53	4.75866e-51	110.304
UBE2C	4.01192	9.66607	17.0487	3.17818e-53	4.80328e-51	110.286
OVCH1	-4.09996	3.27945	-17.0244	4.19697e-53	6.2906e-51	110.01
SCUBE1	-3.92101	6.98897	-17.0025	5.38852e-53	8.01034e-51	109.762
RRM2	3.32706	10.4652	16.9996	5.5695e-53	8.21207e-51	109.729
EPAS1	-2.3618	14.1551	-16.9674	8.04586e-53	1.17677e-50	109.364
TAL1	-2.58709	6.84824	-16.9657	8.20651e-53	1.19067e-50	109.344
SFXN1	1.79485	10.8894	16.9145	1.47148e-52	2.118e-50	108.764
KIF11	2.76255	9.65795	16.9112	1.52714e-52	2.1808e-50	108.727
PPAT	2.13546	9.59028	16.909	1.56724e-52	2.22058e-50	108.701
TMEM100	-4.63044	7.8434	-16.9004	1.72735e-52	2.42846e-50	108.605
LDB2	-2.34999	9.55601	-16.8681	2.49651e-52	3.48282e-50	108.239
CHRM2	-4.11903	2.18345	-16.8604	2.72493e-52	3.77247e-50	108.152
CLIC5	-4.18893	10.1001	-16.8044	5.15876e-52	7.08782e-50	107.518
GPIHBP1	-4.1281	6.93348	-16.7696	7.66071e-52	1.04462e-49	107.126
NME1	2.45839	11.0454	16.7688	7.73545e-52	1.04694e-49	107.116
JAM2	-2.3153	8.99979	-16.7613	8.41676e-52	1.13071e-49	107.032
NCKAP5	-4.09765	7.40216	-16.7504	9.52704e-52	1.27046e-49	106.909
LGI3	-6.32614	5.94059	-16.7466	9.95723e-52	1.31813e-49	106.865
HMMR	3.08812	8.70466	16.7341	1.14724e-51	1.50771e-49	106.724
CCNB1	2.97531	10.2119	16.7231	1.30045e-51	1.69677e-49	106.6
CA4	-5.29574	5.65815	-16.6919	1.85331e-51	2.40083e-49	106.248
TUBB3	2.64093	4.0355	16.6623	2.59141e-51	3.33317e-49	105.915
SPP1	4.96673	13.1019	16.6199	4.19395e-51	5.35645e-49	105.437
PLEKHN1	3.18527	7.78418	16.5971	5.42658e-51	6.88227e-49	105.181
NUSAP1	2.71463	9.87024	16.5962	5.48497e-51	6.90802e-49	105.171
CENPA	3.52233	7.28608	16.5718	7.22781e-51	9.04025e-49	104.897
RAMP3	-2.857	9.19802	-16.5649	7.81828e-51	9.71181e-49	104.819
TMEM177	1.9142	8.80897	16.5597	8.29388e-51	1.02325e-48	104.76
IGSF9	3.53184	9.55334	16.5492	9.33876e-51	1.14438e-48	104.642
POLQ	3.25386	7.40861	16.5405	1.0308e-50	1.25467e-48	104.544
PECAM1	-2.04721	13.1221	-16.5308	1.15059e-50	1.39114e-48	104.435
PRX	-3.15142	9.02941	-16.5158	1.36228e-50	1.63618e-48	104.267
FERMT1	3.18869	9.69118	16.5104	1.44922e-50	1.72915e-48	104.206
NDC80	3.10938	8.33551	16.468	2.33947e-50	2.77311e-48	103.73
LIMS2	-2.61697	9.55638	-16.4566	2.65979e-50	3.13234e-48	103.603
CDCA2	3.01689	7.40416	16.4297	3.60525e-50	4.21837e-48	103.301
CALCRL	-2.52881	10.4727	-16.4093	4.53677e-50	5.27428e-48	103.072
CKAP2L	3.13681	8.18781	16.4068	4.66602e-50	5.39e-48	103.044
TMPRSS4	4.85574	11.0405	16.4008	4.9972e-50	5.73603e-48	102.976
ROBO4	-2.58892	9.88982	-16.3895	5.67186e-50	6.46949e-48	102.851
SRPK1	1.86617	11.7898	16.3852	5.95354e-50	6.74834e-48	102.802
MCM10	3.44368	7.84651	16.3808	6.25772e-50	7.04906e-48	102.753
GPT2	3.18241	10.8129	16.3742	6.74149e-50	7.54714e-48	102.679
NCAPG	3.22817	8.63327	16.3715	6.9541e-50	7.73739e-48	102.648
ACVRL1	-2.27203	10.5815	-16.3614	7.79198e-50	8.61679e-48	102.535
CDC45	3.18588	8.15714	16.3195	1.24874e-49	1.37255e-47	102.067
AGMAT	2.72322	6.7376	16.317	1.28495e-49	1.40385e-47	102.039
MCEMP1	-4.69913	7.97391	-16.3116	1.36526e-49	1.48266e-47	101.978
INMT	-3.81651	9.78706	-16.2961	1.62589e-49	1.75518e-47	101.805
OCIAD2	2.33049	11.9044	16.2875	1.79142e-49	1.92243e-47	101.709
GINS2	2.89885	8.41498	16.2837	1.86957e-49	1.9945e-47	101.666
ZWINT	2.73352	9.92919	16.2823	1.89829e-49	2.0133e-47	101.651
STXBP6	-3.71661	7.40665	-16.2725	2.11894e-49	2.23425e-47	101.542
MYBL2	4.00134	10.0912	16.2453	2.87829e-49	3.01738e-47	101.238
SEMA3G	-2.75517	8.57738	-16.2347	3.2439e-49	3.38111e-47	101.119
FOXM1	3.32993	9.80909	16.2333	3.29253e-49	3.4099e-47	101.104
ADRA1A	-4.09901	2.93098	-16.2329	3.30913e-49	3.4099e-47	101.099
MKI67	3.18641	11.0133	16.2263	3.56335e-49	3.65113e-47	101.026
EFNA4	2.4136	9.45667	16.2205	3.80233e-49	3.8741e-47	100.961
SPC24	2.76172	8.00953	16.1996	4.81233e-49	4.87577e-47	100.727
STX1A	2.97999	8.93572	16.1398	9.41535e-49	9.48649e-47	100.061
TTK	3.21141	8.09177	16.1376	9.64035e-49	9.65952e-47	100.037
CACNA1S	-3.39485	2.00931	-16.1288	1.06407e-48	1.06033e-46	99.9393
CCNA2	2.92526	9.16718	16.0954	1.54745e-48	1.53358e-46	99.5674
BRIP1	2.72181	7.89544	16.0945	1.56428e-48	1.54184e-46	99.5567
NEIL3	3.72382	6.55313	16.0832	1.77428e-48	1.73937e-46	99.4316
NCAPH	3.04292	8.5936	16.0777	1.88649e-48	1.83943e-46	99.3707
ABCA12	4.94358	7.56429	16.058	2.35312e-48	2.28215e-46	99.1512
RECQL4	3.00644	9.45736	16.0482	2.62623e-48	2.53348e-46	99.0422
HELLS	2.46968	8.99122	16.0468	2.66792e-48	2.56007e-46	99.0266
KANK3	-2.66585	7.67234	-16.033	3.1111e-48	2.96962e-46	98.874
MGAT3	-3.51067	8.09876	-16.008	4.1188e-48	3.91092e-46	98.5953
FOXF1	-2.48683	8.5165	-15.996	4.70802e-48	4.44712e-46	98.4626
PPP1R14B	2.33389	11.7023	15.9952	4.75107e-48	4.46453e-46	98.4535
RXFP1	-3.10353	5.60038	-15.9542	7.51014e-48	7.02082e-46	97.9989
FGFBP2	-3.47652	4.29513	-15.9527	7.63493e-48	7.10088e-46	97.9825
FAM111B	2.85246	8.44713	15.9391	8.88543e-48	8.22174e-46	97.8319
ESCO2	2.74107	7.30291	15.8998	1.37744e-47	1.26809e-45	97.3966
LY6G6F	-1.46047	0.388607	-15.8841	1.64218e-47	1.50417e-45	97.2221
HSPA12B	-2.49971	8.0807	-15.8824	1.67371e-47	1.52535e-45	97.2032
LIN7A	-2.77628	7.25882	-15.8653	2.02491e-47	1.83619e-45	97.014
RSPO1	-3.75382	4.49096	-15.8457	2.51906e-47	2.27292e-45	96.7972
PBK	3.36288	7.83054	15.8305	2.9834e-47	2.67856e-45	96.6292
CCM2L	-2.31487	6.96412	-15.8261	3.13191e-47	2.79804e-45	96.581
CDCA7	3.2201	9.39998	15.8178	3.43687e-47	3.05545e-45	96.4888
EPN3	3.46547	9.07243	15.7865	4.86449e-47	4.30353e-45	96.1438
OTUD1	-1.73226	9.79522	-15.785	4.94844e-47	4.35655e-45	96.1268
SPTBN2	2.74794	10.7933	15.7839	5.00732e-47	4.38709e-45	96.1151
PSAT1	3.38035	9.40698	15.7834	5.03485e-47	4.39e-45	96.1096
HMGB3	3.31735	12.7844	15.7477	7.49261e-47	6.50172e-45	95.7149
BTNL9	-3.67261	7.66082	-15.7456	7.66223e-47	6.61725e-45	95.6927
ADRB2	-3.14919	7.77789	-15.7317	8.94494e-47	7.68841e-45	95.539
ATP10B	4.78392	7.50808	15.7276	9.35832e-47	8.00577e-45	95.4942
CDH5	-2.30108	11.0381	-15.7267	9.4594e-47	8.05425e-45	95.4835
TFAP2A	3.83897	8.40815	15.7227	9.88694e-47	8.37895e-45	95.4396
LYVE1	-3.11205	8.16762	-15.7201	1.0171e-46	8.5796e-45	95.4115
FMO2	-3.32911	10.2927	-15.7131	1.09963e-46	9.2328e-45	95.334
DNA2	2.36992	8.20946	15.7042	1.2139e-46	1.01453e-44	95.2359
PKMYT1	3.11041	8.37932	15.6964	1.32389e-46	1.10138e-44	95.1498
PTPRH	4.81626	7.94135	15.6876	1.45927e-46	1.20847e-44	95.0531
EME1	2.7816	7.03462	15.6764	1.65179e-46	1.36167e-44	94.93
TNNC1	-3.97482	7.79847	-15.6678	1.81682e-46	1.49094e-44	94.8355
ARHGEF26	-2.57189	9.437	-15.6506	2.19938e-46	1.79676e-44	94.6458
GDF2	-1.32044	0.276634	-15.6442	2.36001e-46	1.91233e-44	94.5758
ODAM	-4.17082	3.03179	-15.6442	2.36194e-46	1.91233e-44	94.575
TSACC	2.80032	4.62255	15.6332	2.66713e-46	2.14983e-44	94.4543
CLEC4M	-3.41288	2.054	-15.6319	2.70532e-46	2.17096e-44	94.4402
EMCN	-2.63003	9.04908	-15.6249	2.92305e-46	2.33535e-44	94.3634
KDELR3	2.37716	10.7593	15.6211	3.04815e-46	2.42461e-44	94.3217
KNTC1	2.2625	9.99209	15.6076	3.54095e-46	2.80431e-44	94.173
RAB26	3.32612	6.47306	15.6018	3.77694e-46	2.9782e-44	94.1089
C20orf202	-2.28446	3.94232	-15.5816	4.71911e-46	3.70501e-44	93.8878
ST8SIA6	-3.53761	5.03226	-15.5786	4.88106e-46	3.81564e-44	93.8543
SLC39A8	-2.45257	12.3408	-15.5704	5.34314e-46	4.15894e-44	93.7645
TFR2	2.87251	6.60119	15.5535	6.44419e-46	4.99452e-44	93.5785
HBA2	-4.41414	7.63461	-15.5393	7.53652e-46	5.81627e-44	93.423
CD36	-3.30495	9.81533	-15.5227	9.05321e-46	6.95716e-44	93.241
WWC2	-2.10043	10.5849	-15.4828	1.4058e-45	1.07576e-43	92.8041
SOX7	-2.65564	7.55706	-15.4764	1.50941e-45	1.15019e-43	92.7335
POLE2	2.40224	7.68245	15.4756	1.52184e-45	1.15482e-43	92.7253
PTPN21	-2.19963	9.79752	-15.465	1.71233e-45	1.29395e-43	92.6082
GRK5	-2.33238	9.91809	-15.4535	1.94176e-45	1.46123e-43	92.4834
MYO19	1.92578	10.8925	15.4502	2.01376e-45	1.50916e-43	92.4473
CDCA5	3.00277	9.2998	15.4316	2.47223e-45	1.84512e-43	92.2436
PRC1	2.58657	10.0002	15.4306	2.49978e-45	1.85803e-43	92.2326
CCNE1	3.08047	7.79713	15.4236	2.70083e-45	1.99928e-43	92.1558
TMEM182	1.80752	8.36404	15.4166	2.91843e-45	2.15157e-43	92.0789
RDM1	3.12688	4.51947	15.3946	3.71727e-45	2.72137e-43	91.8387
ORC1	2.78821	7.72766	15.3945	3.72132e-45	2.72137e-43	91.8376
FXYD1	-2.93053	4.76011	-15.3879	4.00142e-45	2.91445e-43	91.7656
PTPRB	-2.40875	10.7612	-15.3694	4.90582e-45	3.55887e-43	91.5633
GJB2	4.13186	9.22291	15.3624	5.2967e-45	3.82713e-43	91.4872
PLEK2	2.68617	9.09833	15.3558	5.69901e-45	4.10148e-43	91.4145
KIF15	2.69835	7.9261	15.3519	5.94593e-45	4.26227e-43	91.3724
C1orf112	1.95517	8.48067	15.3429	6.56056e-45	4.68434e-43	91.2747
CELSR3	3.20402	8.79304	15.3425	6.58951e-45	4.68656e-43	91.2704
RCC1	1.98366	11.2735	15.3347	7.18477e-45	5.08996e-43	91.1845
HBB	-4.50107	9.95885	-15.3295	7.60607e-45	5.36746e-43	91.1279
ESPL1	3.11821	8.63369	15.314	9.01217e-45	6.33507e-43	90.9595
DNAH14	2.1232	8.58801	15.3097	9.45623e-45	6.62155e-43	90.9118
GRHL3	3.40832	6.39568	15.3046	1.00024e-44	6.97705e-43	90.8561
PERM1	2.96762	6.52773	15.2999	1.05227e-44	7.31187e-43	90.8057
SIX4	2.55911	9.23349	15.2928	1.13811e-44	7.87817e-43	90.7279
GRIA1	-4.76208	5.22983	-15.2808	1.29827e-44	8.95265e-43	90.5972
RBP2	-3.64146	3.35096	-15.2738	1.40186e-44	9.63033e-43	90.5209
CNTN6	-4.57597	5.16999	-15.2619	1.59738e-44	1.09321e-42	90.3913
TICRR	2.88338	7.33951	15.2598	1.63445e-44	1.11437e-42	90.3686
CAV3	-3.01706	1.86517	-15.2499	1.82102e-44	1.23693e-42	90.2613
CCDC141	-3.48253	5.5218	-15.2295	2.27713e-44	1.54097e-42	90.0394
SLC2A1	3.30509	11.9934	15.1972	3.24569e-44	2.18825e-42	89.6875
HIGD1B	-2.6513	6.76146	-15.1931	3.39324e-44	2.27925e-42	89.6434
SSMEM1	-1.48676	0.598548	-15.1793	3.9495e-44	2.6431e-42	89.4927
MYO7A	2.2728	9.24778	15.1688	4.43039e-44	2.95403e-42	89.3787
SLC35F2	2.12049	10.5685	15.161	4.82189e-44	3.20329e-42	89.2946
FRMD3	-2.38738	7.261	-15.1477	5.57994e-44	3.69335e-42	89.1497
SKA1	2.99789	7.28113	15.1392	6.1209e-44	4.03668e-42	89.0578
TCF21	-3.40618	7.76994	-15.1362	6.32405e-44	4.15554e-42	89.0254
ADAMTS8	-4.12482	7.15298	-15.1275	6.95417e-44	4.5531e-42	88.9311
CDKN3	2.92822	7.92793	15.113	8.14902e-44	5.31621e-42	88.7737
SALL4	3.34273	6.00325	15.1005	9.34202e-44	6.07265e-42	88.6381
PLAC9	-2.44748	7.46306	-15.0847	1.10945e-43	7.18605e-42	88.4674
BLM	2.22232	8.20971	15.0803	1.16386e-43	7.51167e-42	88.4199
LRRC36	-3.66066	6.56415	-15.0695	1.30973e-43	8.42317e-42	88.3027
GGCT	1.89136	10.9387	15.0572	1.49837e-43	9.60229e-42	88.1691
CENPU	2.47383	8.96855	15.0531	1.56622e-43	1.00018e-41	88.1252
CD101	-2.36194	7.46502	-15.0136	2.40892e-43	1.53292e-41	87.6978
CLEC1A	-2.03401	7.05262	-14.9804	3.45828e-43	2.19298e-41	87.3389
CBLC	3.14417	9.07777	14.9723	3.77699e-43	2.38674e-41	87.2514
ASF1B	2.54237	9.23493	14.9711	3.82704e-43	2.40997e-41	87.2383
GIMAP8	-2.25979	9.52573	-14.9664	4.0253e-43	2.52605e-41	87.1882
NLN	1.74077	10.5971	14.9531	4.65262e-43	2.90965e-41	87.0444
GREM1	4.62544	9.82082	14.9323	5.8317e-43	3.62246e-41	86.8202
ARHGAP6	-2.24118	7.5599	-14.9323	5.83238e-43	3.62246e-41	86.8201
CHAF1B	2.09398	8.88291	14.928	6.11443e-43	3.78468e-41	86.7732
RHBDL2	2.69495	8.3166	14.8796	1.03309e-42	6.37281e-41	86.2526
UNC5CL	3.09386	8.74986	14.8701	1.14563e-42	7.02406e-41	86.15
TNR	-3.73767	4.08274	-14.8701	1.14641e-42	7.02406e-41	86.1493
PTPN5	-3.086	3.05877	-14.8631	1.23638e-42	7.54981e-41	86.0743
CYYR1	-1.96668	9.15114	-14.786	2.84991e-42	1.73443e-40	85.2455
E2F2	2.56029	7.772	14.785	2.88091e-42	1.74743e-40	85.2347
MYCT1	-2.00721	8.51519	-14.7601	3.76863e-42	2.27827e-40	84.9681
CENPI	2.65946	7.30796	14.7444	4.46611e-42	2.69095e-40	84.7996
CMTM5	-2.38858	1.95987	-14.7388	4.74371e-42	2.84874e-40	84.7398
GPRIN1	2.72694	8.26922	14.6771	9.23137e-42	5.52542e-40	84.079
SYT12	5.00841	8.24469	14.6744	9.5068e-42	5.67156e-40	84.0498
CILP2	3.70841	7.93624	14.6638	1.06606e-41	6.33905e-40	83.9361
SPC25	2.47438	7.21121	14.6625	1.08129e-41	6.40859e-40	83.922
FANCI	2.12027	10.0481	14.6575	1.141e-41	6.74043e-40	83.8687
FKBP11	1.9929	10.8246	14.6535	1.19109e-41	7.01351e-40	83.826
HS6ST2	3.80989	9.92316	14.6528	1.19966e-41	7.04112e-40	83.8189
CNOT11	1.43937	11.6649	14.6445	1.31268e-41	7.6796e-40	83.7296
DONSON	1.74495	9.2086	14.6285	1.55941e-41	9.09372e-40	83.5586
GDF10	-3.87017	6.44219	-14.623	1.65449e-41	9.61728e-40	83.4999
NOVA2	-2.1709	7.48761	-14.6203	1.70279e-41	9.86638e-40	83.4713
SLC19A3	-3.23094	6.94969	-14.6163	1.77801e-41	1.02694e-39	83.4284
BUB1	2.67397	9.46053	14.5918	2.31349e-41	1.33199e-39	83.1672
SOX17	-2.35574	6.60162	-14.5858	2.46756e-41	1.41619e-39	83.1032
MCM4	2.29542	11.5316	14.5804	2.61426e-41	1.49565e-39	83.0459
ALAS2	-3.20936	2.72898	-14.5626	3.16554e-41	1.80535e-39	82.856
CDT1	2.83964	8.90154	14.5617	3.1959e-41	1.81696e-39	82.8465
C14orf132	-2.65789	9.32537	-14.5566	3.37623e-41	1.91348e-39	82.792
JPH4	-2.56187	5.56037	-14.5446	3.84054e-41	2.16984e-39	82.6641
SHCBP1	2.41203	8.46972	14.5255	4.71296e-41	2.65448e-39	82.461
RGS17	3.46534	8.00996	14.5248	4.75004e-41	2.66708e-39	82.4532
PDIA4	1.96905	14.103	14.514	5.33484e-41	2.98619e-39	82.338
CRABP2	4.83833	11.1469	14.509	5.62604e-41	3.13268e-39	82.2852
ZYG11A	4.42538	5.737	14.509	5.63108e-41	3.13268e-39	82.2843
NPR1	-2.72562	9.01597	-14.5062	5.80068e-41	3.21716e-39	82.2549
C11orf80	1.71406	9.82074	14.4969	6.4112e-41	3.54492e-39	82.1556
TGFBR3	-2.58724	9.32589	-14.4913	6.80443e-41	3.75092e-39	82.0965
C1QTNF6	2.39825	9.96039	14.4893	6.94986e-41	3.81947e-39	82.0755
CLDN18	-6.54826	9.35758	-14.4853	7.25735e-41	3.97641e-39	82.0326
MSTO1	1.74014	9.26743	14.4584	9.67806e-41	5.28678e-39	81.7469
GP9	-2.46714	1.59924	-14.4346	1.24862e-40	6.8003e-39	81.4941
RXFP2	-3.11824	1.66256	-14.4313	1.29329e-40	7.02251e-39	81.4592
FANCA	2.0866	9.13485	14.4297	1.31636e-40	7.12643e-39	81.4417
C5orf34	2.11822	7.08828	14.4253	1.37992e-40	7.44831e-39	81.3949
FANCD2	1.78707	9.22474	14.4186	1.4814e-40	7.97229e-39	81.3244
FHL5	-2.81001	6.45067	-14.4123	1.5857e-40	8.50837e-39	81.2569
ADAMTS14	2.80596	7.70458	14.4065	1.68729e-40	9.02678e-39	81.1953
HELT	-2.55427	1.05938	-14.3875	2.06516e-40	1.10158e-38	80.9948
CHEK1	2.27024	9.08708	14.3777	2.29347e-40	1.21978e-38	80.8907
ACTN2	-3.07936	4.62216	-14.3748	2.36513e-40	1.25421e-38	80.8602
ARHGEF15	-2.20889	8.83541	-14.3673	2.56479e-40	1.35612e-38	80.7798
FGF10	-3.54062	3.44655	-14.3616	2.72486e-40	1.43657e-38	80.7197
OVCH2	-3.57098	2.94263	-14.359	2.79979e-40	1.47179e-38	80.6928
GALNT7	1.87658	11.5076	14.3526	2.99768e-40	1.57127e-38	80.625
MAD2L1	2.52311	9.17814	14.3412	3.38856e-40	1.77104e-38	80.5034
FGD5	-2.03443	9.91157	-14.3346	3.63472e-40	1.89423e-38	80.4338
CENPE	2.58553	8.50036	14.326	3.98306e-40	2.06982e-38	80.343
AURKA	2.60691	9.42188	14.3219	4.16003e-40	2.15561e-38	80.2998
CCNF	2.09217	9.42799	14.3148	4.49002e-40	2.31997e-38	80.2241
SEMA6A	-2.42921	8.48745	-14.3143	4.51017e-40	2.32376e-38	80.2196
E2F3	1.70414	10.1998	14.3025	5.11554e-40	2.6282e-38	80.0947
KCNT2	-2.85494	5.97448	-14.2939	5.60762e-40	2.87287e-38	80.0035
MARCKSL1	2.19141	12.7941	14.2925	5.69363e-40	2.90872e-38	79.9884
AOC3	-2.60132	11.0703	-14.2839	6.23674e-40	3.17723e-38	79.898
EDN3	-3.62021	2.0179	-14.2656	7.57574e-40	3.84856e-38	79.705
MDK	3.01652	13.0512	14.2277	1.13335e-39	5.74146e-38	79.3053
ECT2	2.22571	10.7462	14.1982	1.55139e-39	7.83732e-38	78.9938
CENPK	2.28752	7.78346	14.1933	1.63399e-39	8.2317e-38	78.9423
SFXN4	1.65908	9.98609	14.1926	1.64669e-39	8.27268e-38	78.9346
LAMP3	-3.04484	11.8427	-14.192	1.65594e-39	8.29619e-38	78.9291
PDK1	1.86324	10.2	14.1797	1.88653e-39	9.4254e-38	78.7997
TK1	2.71555	10.7806	14.1753	1.978e-39	9.85524e-38	78.7527
TRAIP	1.99974	7.55092	14.1705	2.08156e-39	1.03428e-37	78.7021
PHKA1	1.88289	9.88863	14.1587	2.35822e-39	1.16854e-37	78.5783
TNFRSF21	2.1659	12.7725	14.1522	2.52621e-39	1.24838e-37	78.51
OR2W3	-2.51221	1.4895	-14.1481	2.6398e-39	1.30096e-37	78.4663
FAM136A	1.49236	10.9431	14.1457	2.70782e-39	1.32994e-37	78.4411
KIFC1	2.73739	9.48548	14.1455	2.71326e-39	1.32994e-37	78.4391
CDO1	-2.77615	6.09519	-14.1368	2.97443e-39	1.45402e-37	78.3479
CST1	5.93943	6.68664	14.1352	3.02579e-39	1.47515e-37	78.3309
LRRN3	-3.10456	6.15823	-14.1235	3.42359e-39	1.66462e-37	78.2084
SYNJ2	1.82796	10.1281	14.1117	3.88138e-39	1.88216e-37	78.0839
ENTPD8	4.09883	6.28009	14.1086	4.0082e-39	1.93847e-37	78.052
DCAF13	1.59543	11.1068	14.0997	4.40341e-39	2.12394e-37	77.9586
SOSTDC1	-4.99977	5.37275	-14.098	4.48576e-39	2.15792e-37	77.9403
CCDC150	2.50166	6.19553	14.0836	5.22109e-39	2.50502e-37	77.7896
TERT	3.7209	3.88541	14.0832	5.24259e-39	2.5087e-37	77.7856
SH2D3C	-2.0113	9.67611	-14.0636	6.45482e-39	3.08065e-37	77.5792
KAT2A	1.95196	11.3104	14.0419	8.1115e-39	3.86116e-37	77.3525
ATIC	1.53939	11.9746	14.0362	8.62121e-39	4.09304e-37	77.2921
USHBP1	-2.03759	6.88945	-14.0281	9.39156e-39	4.44714e-37	77.2071
GPA33	-3.71384	5.6283	-14.0173	1.05206e-38	4.9688e-37	77.0945
PTTG1	2.37678	9.51727	14.0133	1.0979e-38	5.17184e-37	77.0522
CLEC14A	-2.03551	10.073	-14.0041	1.2096e-38	5.68326e-37	76.9561
RASIP1	-2.11756	8.87303	-14.0037	1.21486e-38	5.69319e-37	76.9518
SOX4	1.95767	13.1028	13.9856	1.46919e-38	6.86731e-37	76.7632
COL11A1	5.40727	9.08505	13.9848	1.48191e-38	6.90899e-37	76.7546
VIPR1	-2.98768	9.26394	-13.9707	1.7186e-38	7.99192e-37	76.6076
ZFP69B	1.87206	6.49758	13.9649	1.82835e-38	8.48055e-37	76.5462
SYT15	-2.99184	4.60715	-13.9635	1.85583e-38	8.58607e-37	76.5314
ECE2	2.25894	8.73537	13.9593	1.9394e-38	8.94987e-37	76.4877
SBSPON	-2.6582	7.00099	-13.9457	2.23646e-38	1.02945e-36	76.3463
RAD51	2.29865	7.77597	13.9391	2.39724e-38	1.10067e-36	76.2774
CDC25A	2.45091	7.35113	13.9257	2.76072e-38	1.26436e-36	76.1373
KISS1R	4.15495	4.46834	13.9216	2.8814e-38	1.3163e-36	76.0949
KIF23	2.52362	9.09292	13.9004	3.60065e-38	1.64074e-36	75.8738
ABCA8	-3.27617	8.17143	-13.8986	3.67102e-38	1.66618e-36	75.8546
MAST1	2.90429	5.78939	13.8985	3.67487e-38	1.66618e-36	75.8536
GINS4	2.36359	7.74218	13.898	3.69318e-38	1.67031e-36	75.8487
SLC6A13	-2.97542	3.32173	-13.8815	4.39492e-38	1.98274e-36	75.6761
C2CD4A	3.8416	7.9507	13.8785	4.53283e-38	2.03989e-36	75.6454
ASPA	-2.76265	5.45964	-13.8751	4.69919e-38	2.1061e-36	75.6097
EPHA10	3.58857	8.16045	13.875	4.70318e-38	2.1061e-36	75.6088
SEMA5A	-2.61289	9.77487	-13.8674	5.09428e-38	2.27561e-36	75.5296
PGM2L1	2.00862	10.5509	13.8615	5.41647e-38	2.41359e-36	75.4687
SFTPC	-8.10829	12.5206	-13.8584	5.59983e-38	2.48918e-36	75.4357
PAFAH1B3	2.34765	10.243	13.8564	5.71979e-38	2.53629e-36	75.4147
STARD13	-1.76124	9.33671	-13.855	5.80239e-38	2.56664e-36	75.4004
CLSPN	2.70834	7.70218	13.8535	5.89663e-38	2.60198e-36	75.3845
SCN4B	-2.87788	7.83676	-13.8462	6.36318e-38	2.80104e-36	75.3089
STRA6	4.24403	7.78755	13.8272	7.76792e-38	3.41111e-36	75.111
AQP11	1.73032	6.20561	13.8061	9.68113e-38	4.24099e-36	74.8926
SIRPB1	-2.85489	7.57431	-13.7938	1.10222e-37	4.81683e-36	74.7639
LMNB1	2.07397	10.6254	13.7841	1.21923e-37	5.31539e-36	74.6638
C1orf74	1.50035	7.98003	13.7834	1.2286e-37	5.34337e-36	74.6562
TONSL	2.25156	9.5869	13.7815	1.25313e-37	5.43702e-36	74.6366
CYP24A1	5.48758	9.16172	13.7769	1.31432e-37	5.6889e-36	74.5893
CDK1	2.43082	9.98591	13.7545	1.66157e-37	7.17483e-36	74.3567
RAD54B	1.85327	6.76063	13.7441	1.8532e-37	7.98197e-36	74.2485
CYP27B1	2.35121	7.79643	13.7439	1.8573e-37	7.98197e-36	74.2463
AGBL1	-3.58256	2.79497	-13.7372	1.99076e-37	8.53531e-36	74.1774
MNX1	3.81555	5.66273	13.7278	2.19709e-37	9.39773e-36	74.0796
P3H4	2.18958	10.4245	13.7115	2.60415e-37	1.11127e-35	73.911
PHACTR1	-2.30446	9.28002	-13.7071	2.7261e-37	1.16057e-35	73.8656
SLC24A2	3.70151	4.28929	13.706	2.75703e-37	1.16827e-35	73.8544
AGRP	-2.9801	4.08891	-13.706	2.75706e-37	1.16827e-35	73.8544
ERG	-1.87501	9.53257	-13.7023	2.86559e-37	1.21143e-35	73.8161
EFCC1	-2.49223	7.46258	-13.6881	3.32181e-37	1.40103e-35	73.6695
PARPBP	2.14822	7.73914	13.6808	3.58719e-37	1.50945e-35	73.5933
ARC	-3.26145	5.26959	-13.6758	3.77685e-37	1.58558e-35	73.5422
BZW2	1.59921	11.8823	13.6739	3.85345e-37	1.614e-35	73.5223
TIMM8A	1.48999	8.29046	13.663	4.31875e-37	1.80472e-35	73.4092
HNF4G	3.50316	7.55308	13.6535	4.76491e-37	1.98659e-35	73.3117
LBX2	2.21346	5.65724	13.6511	4.88544e-37	2.03216e-35	73.2869
THBS2	2.90528	12.3545	13.6398	5.49601e-37	2.28091e-35	73.1701
THBD	-2.2738	10.7857	-13.6361	5.7144e-37	2.36613e-35	73.1314
SLC27A6	-3.73871	2.79767	-13.6282	6.2033e-37	2.56271e-35	73.05
C1orf131	1.3424	9.16419	13.6199	6.76425e-37	2.7881e-35	72.9641
TRIM58	-3.1057	3.37761	-13.6189	6.83378e-37	2.81037e-35	72.954
THSD1	-1.93944	7.60313	-13.5927	8.9704e-37	3.6807e-35	72.6841
ANO7	2.01982	6.83445	13.5865	9.56533e-37	3.91596e-35	72.6204
FOLR3	-3.74116	3.44101	-13.586	9.61709e-37	3.92828e-35	72.6151
SPRED3	2.58048	6.63339	13.5825	9.96883e-37	4.0628e-35	72.5795
INTS8	1.43541	10.8629	13.577	1.05621e-36	4.29494e-35	72.5221
DPP6	-3.06433	4.12426	-13.5679	1.1599e-36	4.70604e-35	72.4292
FAM189A2	-3.1394	8.74284	-13.5654	1.19064e-36	4.81996e-35	72.4033
TRHDE	-4.08778	4.56233	-13.5485	1.41951e-36	5.73369e-35	72.2289
SPATS2	1.47544	10.4243	13.544	1.48678e-36	5.99206e-35	72.183
P2RY6	2.89989	8.87559	13.5229	1.84989e-36	7.43895e-35	71.9662
CCDC85A	-2.94837	5.48462	-13.5194	1.918e-36	7.69578e-35	71.9304
HBEGF	-2.32963	10.0491	-13.517	1.96786e-36	7.87839e-35	71.9049
NMUR1	-2.52277	5.50127	-13.5155	1.99815e-36	7.98205e-35	71.8897
XDH	3.52788	8.65103	13.506	2.20399e-36	8.7808e-35	71.7925
FIGNL1	1.77691	9.35609	13.5059	2.20779e-36	8.7808e-35	71.7908
CAV2	-2.43005	11.7359	-13.503	2.27336e-36	9.02181e-35	71.7618
TFAP4	1.63051	9.27172	13.5008	2.32553e-36	9.20869e-35	71.7393
SLC50A1	1.94681	11.9338	13.4789	2.91848e-36	1.15315e-34	71.514
LHFPL5	3.01435	3.01178	13.4763	2.99704e-36	1.18162e-34	71.4876
OIP5	2.30858	6.30886	13.432	4.73775e-36	1.86386e-34	71.0335
RALGPS2	1.89962	10.3067	13.4283	4.92211e-36	1.93219e-34	70.9956
RHBG	3.5017	4.30339	13.4175	5.50243e-36	2.15534e-34	70.8851
SLIT2	-2.33949	9.95576	-13.4149	5.65197e-36	2.20914e-34	70.8585
GSTM5	-2.35067	6.95444	-13.4119	5.83128e-36	2.27433e-34	70.8275
KL	-2.76282	6.86916	-13.4109	5.89322e-36	2.29131e-34	70.817
KPNA2	2.11555	11.8091	13.4108	5.90009e-36	2.29131e-34	70.8158
ACADL	-3.91828	6.50702	-13.4072	6.12267e-36	2.37266e-34	70.7791
ADRB1	-3.64172	6.66983	-13.4056	6.22149e-36	2.40582e-34	70.7632
RGS9	-2.18389	5.96831	-13.4031	6.38704e-36	2.46458e-34	70.7372
LYPD1	3.37096	6.6361	13.3956	6.89843e-36	2.65626e-34	70.6608
MMP1	4.7677	9.72908	13.3953	6.92181e-36	2.65962e-34	70.6574
COL1A1	3.10846	16.106	13.3851	7.68968e-36	2.94841e-34	70.5531
PCDH15	-3.91147	3.74986	-13.3818	7.95149e-36	3.04237e-34	70.5199
PLK4	2.09152	8.20471	13.3749	8.53753e-36	3.25972e-34	70.4494
TRIM59	1.70849	8.60583	13.3696	9.02199e-36	3.43746e-34	70.3946
DTL	2.22823	9.0547	13.3666	9.30276e-36	3.537e-34	70.3642
BEND2	-1.34924	0.56315	-13.3587	1.00867e-35	3.82704e-34	70.284
ARHGAP31	-2.02012	10.7344	-13.3535	1.06434e-35	4.02684e-34	70.2307
CLDN5	-2.65011	9.87307	-13.3534	1.06577e-35	4.02684e-34	70.2294
XYLB	1.76951	7.78548	13.3495	1.10909e-35	4.1818e-34	70.1899
DNASE1L3	-3.46033	6.15724	-13.341	1.2108e-35	4.55584e-34	70.1029
MMP13	5.28043	7.4223	13.3405	1.21629e-35	4.56702e-34	70.0984
EPCAM	1.8285	14.0893	13.3389	1.23765e-35	4.6376e-34	70.0811
NRG3	-2.94613	3.34992	-13.3381	1.24749e-35	4.66483e-34	70.0733
FOXP3	2.1997	7.59507	13.3341	1.3e-35	4.85118e-34	70.0324
DNAJC22	3.34726	7.71566	13.3321	1.32672e-35	4.94073e-34	70.0122
SMAD6	-2.06221	9.14548	-13.3283	1.37937e-35	5.12629e-34	69.9736
POLG2	1.55353	8.86974	13.3126	1.6219e-35	6.01529e-34	69.813
KNOP1	1.46615	9.67661	13.31	1.66516e-35	6.16315e-34	69.7868
RPP40	1.79427	7.84672	13.3028	1.79294e-35	6.62257e-34	69.7135
GCNT3	4.26047	9.23281	13.2657	2.62553e-35	9.66173e-34	69.3353
ARSH	3.16905	3.24657	13.2656	2.6264e-35	9.66173e-34	69.3349
DACH1	-2.67404	7.09552	-13.2606	2.76526e-35	1.0152e-33	69.2838
ACKR4	-2.6595	5.3212	-13.2312	3.7389e-35	1.36987e-33	68.9847
MANF	1.63457	11.7023	13.2298	3.79151e-35	1.38635e-33	68.9708
COLEC10	-2.6343	3.42326	-13.2282	3.85516e-35	1.40678e-33	68.9543
SH3GL2	-3.81313	3.45764	-13.227	3.9039e-35	1.42171e-33	68.9419
TYMS	2.03146	9.63156	13.2239	4.02774e-35	1.46387e-33	68.9109
PMM2	1.42304	9.73461	13.1989	5.20086e-35	1.88646e-33	68.6574
IGSF10	-3.26344	7.69098	-13.195	5.41213e-35	1.95917e-33	68.6179
XPR1	1.97103	12.4747	13.1916	5.60405e-35	2.0246e-33	68.5834
P4HA3	2.39135	7.75878	13.1809	6.25635e-35	2.25577e-33	68.4742
SLC4A1	-2.48411	2.22013	-13.1762	6.56267e-35	2.36152e-33	68.4268
ANGPTL1	-2.5966	6.49317	-13.1735	6.74426e-35	2.42206e-33	68.3997
TRIP13	2.66382	9.21363	13.169	7.05969e-35	2.53033e-33	68.3544
DES	-3.5374	8.28351	-13.1652	7.34454e-35	2.62723e-33	68.3152
TCEAL2	-3.44873	4.63537	-13.1649	7.364e-35	2.62901e-33	68.3125
CHRNA5	3.08731	6.60861	13.1457	8.96203e-35	3.19323e-33	68.1178
MME	-3.14239	8.97922	-13.1429	9.22087e-35	3.27901e-33	68.0895
PAK1	1.44419	11.772	13.1204	1.15978e-34	4.1162e-33	67.8621
HTR3A	4.65245	6.10402	13.1025	1.39185e-34	4.9302e-33	67.6812
INSL3	2.15109	3.86022	13.0965	1.47977e-34	5.2314e-33	67.6205
FLAD1	1.64963	11.0516	13.0915	1.55697e-34	5.49361e-33	67.5701
CASP12	-2.29042	3.41459	-13.0828	1.7019e-34	5.99094e-33	67.4818
CPNE7	3.0425	7.46045	13.0826	1.70521e-34	5.99094e-33	67.4799
NXPH3	-2.31417	6.72011	-13.0824	1.70783e-34	5.99094e-33	67.4784
DCST1	2.49006	4.81526	13.075	1.84165e-34	6.44791e-33	67.4036
SLC2A5	2.7813	7.92881	13.0665	2.00879e-34	7.01955e-33	67.3174
PKHD1L1	-3.08968	5.45818	-13.0617	2.10871e-34	7.35452e-33	67.2693
NARF	1.52973	11.5208	13.06	2.1464e-34	7.4716e-33	67.2517
FAM110D	-2.06122	5.81866	-13.0568	2.21725e-34	7.70347e-33	67.2195
STYK1	2.51126	8.15371	13.0533	2.29822e-34	7.9695e-33	67.184
CENPL	1.62283	8.44024	13.0479	2.42613e-34	8.39701e-33	67.1303
CSRNP1	-1.92552	11.1215	-13.0422	2.57158e-34	8.88347e-33	67.0725
IQSEC3	-2.61899	6.14964	-13.0281	2.96794e-34	1.02332e-32	66.9304
TIMELESS	1.87003	10.7078	13.0255	3.04725e-34	1.04867e-32	66.9043
UQCC2	1.69043	10.6396	13.0231	3.12374e-34	1.07296e-32	66.8797
NPM3	1.90118	9.67494	13.0188	3.26383e-34	1.11896e-32	66.8362
GCOM1	-2.68598	3.89834	-13.0163	3.34534e-34	1.14474e-32	66.8117
RFC4	1.88164	9.34737	13.015	3.39241e-34	1.15866e-32	66.7979
ZNF485	1.4972	7.03577	13.0056	3.73114e-34	1.27195e-32	66.7035
NLRC4	-1.87907	7.59617	-12.9831	4.68649e-34	1.59464e-32	66.4775
CBX3	1.3522	13.0616	12.9826	4.71082e-34	1.59992e-32	66.4723
SEC14L3	-3.85252	3.16382	-12.9792	4.87389e-34	1.6522e-32	66.4386
CPB2	-4.87072	5.97382	-12.9771	4.9791e-34	1.68472e-32	66.4174
PITX1	4.54011	7.62098	12.9698	5.36596e-34	1.81224e-32	66.3432
STARD8	-1.88539	8.99327	-12.964	5.68853e-34	1.91761e-32	66.2853
GNL3	1.41075	11.7353	12.9636	5.71268e-34	1.92218e-32	66.2811
DBNDD1	2.13841	10.1325	12.9625	5.77784e-34	1.9405e-32	66.2699
CD93	-1.97073	11.9521	-12.9533	6.33928e-34	2.12512e-32	66.1779
DPEP2	-2.14266	7.81528	-12.9513	6.46826e-34	2.16436e-32	66.158
FPR2	-2.99568	6.57283	-12.9435	6.99834e-34	2.33742e-32	66.0799
ABI3BP	-2.60639	10.042	-12.935	7.63418e-34	2.5451e-32	65.9937
MTBP	1.81264	7.79021	12.9263	8.33284e-34	2.77293e-32	65.9068
ONECUT1	3.82201	3.71672	12.9235	8.57207e-34	2.84731e-32	65.8788
MMACHC	1.36273	8.74797	12.9218	8.72013e-34	2.89119e-32	65.8618
ATAD2	1.93047	10.697	12.8828	1.29364e-33	4.28129e-32	65.4708
BCL2L15	3.21092	8.26831	12.8788	1.3466e-33	4.44845e-32	65.431
HSF2BP	2.1912	4.9286	12.8768	1.37442e-33	4.53208e-32	65.4107
IL1RL2	2.42419	6.71316	12.874	1.41334e-33	4.65196e-32	65.383
PRKG2	-2.80992	6.33058	-12.8662	1.53012e-33	5.02722e-32	65.3043
VMP1	1.57577	13.3606	12.8638	1.56611e-33	5.13617e-32	65.2813
GLIPR2	-2.01829	10.5837	-12.8591	1.6422e-33	5.37598e-32	65.2342
FEZ1	-1.91443	8.29199	-12.8558	1.69849e-33	5.54808e-32	65.2008
MYH2	-2.85024	2.56111	-12.8557	1.70089e-33	5.54808e-32	65.1994
SUV39H2	1.53311	8.67427	12.8542	1.72542e-33	5.61801e-32	65.1852
WNT3	2.11906	8.471	12.8533	1.74219e-33	5.66244e-32	65.1756
MRPL3	1.34725	11.8832	12.8515	1.77371e-33	5.75455e-32	65.1579
COL3A1	2.7138	15.7645	12.8496	1.80907e-33	5.85881e-32	65.1383
LRRC32	-1.9268	10.5581	-12.8467	1.86186e-33	6.01901e-32	65.1098
GPR146	-1.99189	5.98475	-12.8388	2.01661e-33	6.5077e-32	65.0306
TUBB1	-2.39553	4.39653	-12.8372	2.04989e-33	6.60333e-32	65.0144
PLEKHA8	1.51216	9.72973	12.8319	2.16092e-33	6.94867e-32	64.9621
NCAPG2	1.88426	10.0714	12.8235	2.35189e-33	7.54937e-32	64.8781
PDCD2L	1.68658	8.334	12.812	2.64064e-33	8.46126e-32	64.7633
SLCO5A1	2.93401	6.58637	12.8053	2.82446e-33	9.03427e-32	64.6966
MASP1	-2.88771	6.51232	-12.7973	3.06378e-33	9.78251e-32	64.616
TGM1	-2.25464	6.41247	-12.7834	3.52165e-33	1.12247e-31	64.4779
PRR19	2.19105	6.05024	12.7824	3.55659e-33	1.13162e-31	64.4681
MMP12	4.24445	8.76255	12.781	3.60792e-33	1.14594e-31	64.4539
TFB2M	1.47065	9.91996	12.756	4.63688e-33	1.47018e-31	64.2052
IPO4	1.5958	7.98186	12.7547	4.69778e-33	1.48689e-31	64.1922
PUS7	1.50658	9.81103	12.7489	4.97965e-33	1.57336e-31	64.1345
ATAD5	1.77933	8.24689	12.7434	5.26159e-33	1.65955e-31	64.0799
GPR19	2.30069	5.0956	12.7423	5.32346e-33	1.67615e-31	64.0683
CAT	-1.6891	12.1097	-12.7419	5.34297e-33	1.67938e-31	64.0647
SLC7A5	2.59958	11.763	12.74	5.44639e-33	1.70892e-31	64.0457
SLC39A11	1.57564	11.4235	12.737	5.6148e-33	1.75872e-31	64.0155
FAM83D	2.46496	8.74777	12.7344	5.76248e-33	1.80187e-31	63.9897
ARHGAP11A	2.06508	9.13599	12.7312	5.9482e-33	1.85674e-31	63.9583
DKC1	1.41034	11.5931	12.7292	6.07151e-33	1.89197e-31	63.9379
SLITRK2	-2.90807	3.33241	-12.7231	6.45179e-33	2.00703e-31	63.8777
LCTL	1.74583	3.61663	12.7226	6.48327e-33	2.01337e-31	63.8729
ASAH2B	1.38489	7.42087	12.722	6.52627e-33	2.02325e-31	63.8663
PI16	-3.63816	4.67926	-12.7163	6.91146e-33	2.13902e-31	63.8095
PKNOX2	-2.49311	7.03679	-12.706	7.6573e-33	2.3658e-31	63.7079
GPR89A	1.33701	7.5789	12.7016	8.0052e-33	2.46909e-31	63.6639
CGNL1	-2.13923	10.6465	-12.6996	8.16971e-33	2.51555e-31	63.6437
MOGAT1	-2.14735	1.45373	-12.6975	8.3384e-33	2.56314e-31	63.6234
LMO2	-1.641	9.05073	-12.6883	9.14598e-33	2.80662e-31	63.5318
MMRN2	-1.85925	10.0138	-12.6864	9.32566e-33	2.85693e-31	63.5125
HMGA1	2.29017	12.9747	12.6582	1.23621e-32	3.78076e-31	63.2331
MSI2	1.50613	11.6692	12.6516	1.32057e-32	4.03196e-31	63.1677
RETN	-3.73782	5.42351	-12.6459	1.39791e-32	4.26007e-31	63.1113
MFAP4	-2.79735	11.6212	-12.6457	1.39998e-32	4.26007e-31	63.1098
PPP1R14D	4.69226	6.90663	12.6365	1.53491e-32	4.66282e-31	63.0186
F11	-4.26672	4.35014	-12.6263	1.69947e-32	5.15411e-31	62.9176
POLR2H	1.45464	11.0358	12.6226	1.76391e-32	5.34062e-31	62.8807
PLA2G4F	-3.18298	8.77359	-12.6146	1.9101e-32	5.77361e-31	62.8018
CCT3	1.59493	13.6562	12.6092	2.01585e-32	6.08312e-31	62.7484
CXCL13	3.90058	9.05525	12.6065	2.07079e-32	6.23851e-31	62.7218
GIMAP6	-1.90416	9.96615	-12.6054	2.09532e-32	6.30193e-31	62.7101
RCCD1	1.5795	9.00314	12.6048	2.10748e-32	6.32801e-31	62.7043
HEG1	-1.91564	11.7265	-12.6025	2.15538e-32	6.46115e-31	62.6821
PITX2	5.25975	5.43297	12.5987	2.23947e-32	6.70215e-31	62.6441
PSMG3	1.76155	10.5825	12.5959	2.30235e-32	6.87899e-31	62.6167
FANCF	1.32726	9.75162	12.5941	2.3446e-32	6.99371e-31	62.5987
NMU	3.86357	6.15946	12.5922	2.38887e-32	7.11404e-31	62.5801
PHLDA2	2.62646	9.72457	12.5883	2.48374e-32	7.38443e-31	62.5415
HSPB6	-2.71428	7.96565	-12.5733	2.88508e-32	8.56363e-31	62.393
STK39	1.70478	11.1977	12.5635	3.18045e-32	9.42495e-31	62.2964
WDR62	2.31291	8.5657	12.5628	3.20329e-32	9.47715e-31	62.2893
SAMD10	1.92819	8.86217	12.5589	3.32965e-32	9.83494e-31	62.251
SH2D4B	-2.17451	3.42762	-12.5558	3.43353e-32	1.01253e-30	62.2205
PTRH2	1.31464	9.9429	12.5556	3.44098e-32	1.01308e-30	62.2184
ARHGEF16	1.94273	10.4747	12.5404	4.00104e-32	1.17606e-30	62.0689
IL22RA2	3.45033	4.63151	12.5395	4.03881e-32	1.18524e-30	62.0596
GRIK4	-2.54309	4.77927	-12.5303	4.42713e-32	1.2971e-30	61.9686
SPDL1	1.51424	8.86528	12.5287	4.49668e-32	1.31535e-30	61.9532
SYT7	3.09976	10.5126	12.5241	4.7093e-32	1.37533e-30	61.9074
TPBG	1.91304	10.5508	12.5236	4.7311e-32	1.37947e-30	61.9028
GNPNAT1	1.6433	10.5736	12.5223	4.79287e-32	1.39524e-30	61.89
FBXO43	2.16513	4.62907	12.5213	4.84117e-32	1.40704e-30	61.88
RAI2	-2.03733	8.7221	-12.521	4.85392e-32	1.40849e-30	61.8774
PRKCE	-1.52257	9.72418	-12.5183	4.98549e-32	1.44436e-30	61.8509
CAMP	-2.99111	3.83567	-12.5173	5.03513e-32	1.45641e-30	61.8411
GPX3	-2.29126	12.9427	-12.5146	5.17255e-32	1.49378e-30	61.8144
DERL3	2.45457	10.1548	12.5117	5.32459e-32	1.53524e-30	61.7857
ZC3HAV1L	1.80413	7.61968	12.4869	6.81248e-32	1.96091e-30	61.5414
ABCB6	2.0537	8.2711	12.4867	6.82253e-32	1.96091e-30	61.54
SLC14A1	-2.7388	6.03879	-12.4798	7.30591e-32	2.09652e-30	61.4721
CARD14	2.96863	7.69023	12.4795	7.32821e-32	2.09959e-30	61.4691
BPHL	1.52655	9.63269	12.4781	7.43263e-32	2.12615e-30	61.4551
SERINC2	2.1685	12.6783	12.4743	7.71698e-32	2.20402e-30	61.4179
LRRC2	-2.41237	5.23247	-12.4712	7.96244e-32	2.27055e-30	61.3868
UNC45B	-2.30113	3.6008	-12.4708	7.99054e-32	2.27498e-30	61.3834
ZNF239	1.83285	7.80558	12.4662	8.36017e-32	2.37649e-30	61.3385
DBF4	1.59622	9.04312	12.4635	8.59077e-32	2.43822e-30	61.3116
ITGA11	2.88675	9.97384	12.462	8.72176e-32	2.47153e-30	61.2966
VEPH1	-3.20499	8.7812	-12.4611	8.79678e-32	2.4889e-30	61.2881
ALG1L2	2.0752	4.63446	12.4607	8.83615e-32	2.49614e-30	61.2837
CBX8	1.64462	8.96272	12.46	8.89213e-32	2.50805e-30	61.2774
ANXA8L1	-3.62149	5.1142	-12.448	1.00134e-31	2.81991e-30	61.1597
IGFL2	3.64375	5.21377	12.4316	1.17861e-31	3.314e-30	60.9982
ZNF138	1.43099	8.66336	12.429	1.20958e-31	3.39582e-30	60.9725
C2CD4D	2.39323	5.778	12.4286	1.21445e-31	3.4042e-30	60.9685
CCNE2	2.00195	7.44311	12.4236	1.27558e-31	3.57006e-30	60.9198
BRIX1	1.4596	10.7576	12.4177	1.35283e-31	3.78043e-30	60.8615
GFPT1	1.39832	12.8806	12.417	1.36203e-31	3.80026e-30	60.8548
TXNDC17	1.79652	11.3862	12.4032	1.56042e-31	4.34712e-30	60.72
KRT80	2.56718	10.7689	12.4024	1.57267e-31	4.37453e-30	60.7123
HSPD1	1.51622	13.6583	12.3987	1.6312e-31	4.53038e-30	60.6761
WDHD1	1.85239	9.12829	12.3976	1.65018e-31	4.5761e-30	60.6646
TLCD1	1.90789	9.56095	12.3897	1.78404e-31	4.93974e-30	60.5873
SPN	-2.19031	9.9601	-12.3888	1.79937e-31	4.97459e-30	60.5788
SLC25A10	1.295	4.83954	12.3854	1.86134e-31	5.13808e-30	60.5453
DUOX1	-3.09284	10.3095	-12.3829	1.90673e-31	5.25538e-30	60.5214
SULT1C4	-2.25186	6.39163	-12.3756	2.04919e-31	5.63948e-30	60.45
AUNIP	2.21276	6.36288	12.3741	2.08137e-31	5.71936e-30	60.4346
MIS18A	1.47271	8.97035	12.3725	2.11374e-31	5.79952e-30	60.4193
LDHA	1.57185	14.9468	12.3697	2.17324e-31	5.95377e-30	60.3918
OLR1	-2.62526	10.2836	-12.365	2.27672e-31	6.22785e-30	60.3457
ACP6	1.58685	10.0667	12.3566	2.47241e-31	6.75297e-30	60.2639
DUS4L	1.35364	8.62279	12.3513	2.60456e-31	7.1032e-30	60.2123
TNXB	-2.95815	9.5632	-12.3502	2.63346e-31	7.17123e-30	60.2014
PIP5K1B	-2.50434	8.22488	-12.3493	2.65725e-31	7.22516e-30	60.1925
HYLS1	1.52934	8.03294	12.3451	2.76854e-31	7.51651e-30	60.1518
FAM162B	-2.13583	6.50073	-12.3439	2.80402e-31	7.60145e-30	60.1392
BDNF	-3.05035	5.73865	-12.3375	2.98487e-31	8.07965e-30	60.0773
PALMD	-1.91153	8.98101	-12.331	3.18407e-31	8.60601e-30	60.0132
F12	2.66843	7.09989	12.3255	3.36025e-31	9.06867e-30	59.9599
RHOJ	-1.60027	8.94576	-12.3215	3.49587e-31	9.42066e-30	59.9207
HPCA	2.23489	4.06821	12.3186	3.59785e-31	9.68109e-30	59.8922
TRAF4	1.61432	12.0978	12.3177	3.62679e-31	9.7445e-30	59.8842
TAF1D	1.28603	11.4491	12.314	3.76342e-31	1.00966e-29	59.8476
CGREF1	3.4684	6.84399	12.3119	3.84039e-31	1.02879e-29	59.8275
SNRPE	1.42549	10.9941	12.3103	3.90389e-31	1.04426e-29	59.8113
EIF2AK1	1.29985	13.3145	12.3056	4.08723e-31	1.09169e-29	59.7658
MCIDAS	3.10512	5.64145	12.2935	4.60269e-31	1.22756e-29	59.6481
WDR75	1.1558	10.7759	12.2912	4.70994e-31	1.25432e-29	59.6253
PTGES	2.67504	10.0277	12.2854	4.98677e-31	1.3261e-29	59.5687
KCNN4	3.09708	10.2458	12.2847	5.02082e-31	1.3332e-29	59.5619
FEN1	1.764	10.2394	12.2843	5.04192e-31	1.33685e-29	59.5578
COL24A1	2.04457	6.92	12.276	5.46582e-31	1.44713e-29	59.4778
RAD51AP1	2.10215	8.25324	12.2694	5.83474e-31	1.54255e-29	59.4131
FBXO32	2.0478	10.9544	12.2644	6.12815e-31	1.61776e-29	59.3644
CABYR	3.58078	7.43248	12.2639	6.15653e-31	1.62289e-29	59.3599
TNS1	-1.99054	13.4247	-12.2603	6.37757e-31	1.67872e-29	59.3249
PROM2	2.58275	11.294	12.2542	6.77165e-31	1.77986e-29	59.2655
B3GNTL1	1.50734	8.52024	12.2445	7.45355e-31	1.95626e-29	59.1704
SYNGR3	2.68955	6.47343	12.2354	8.14511e-31	2.13468e-29	59.0825
MARCO	-3.65178	10.6243	-12.2326	8.37263e-31	2.19114e-29	59.0552
WIF1	-5.00803	8.00643	-12.201	1.14145e-30	2.9829e-29	58.7481
MCM2	2.06819	10.8032	12.1949	1.21157e-30	3.16159e-29	58.689
RHBDL1	2.87591	7.00987	12.1905	1.26503e-30	3.29636e-29	58.6462
ASNS	1.71441	10.4251	12.1894	1.2785e-30	3.32666e-29	58.6358
TMEM88	-1.92721	6.46002	-12.187	1.30927e-30	3.40185e-29	58.6122
ANKRD22	2.66031	8.86373	12.1803	1.3982e-30	3.62772e-29	58.5471
FAP	2.29315	9.33697	12.1728	1.50465e-30	3.89834e-29	58.4744
TMEM69	1.17869	10.1548	12.1719	1.51703e-30	3.9248e-29	58.4663
ITPKA	3.97252	7.32551	12.1692	1.55767e-30	4.0242e-29	58.4401
METTL1	1.58726	9.84224	12.1576	1.74431e-30	4.49996e-29	58.3279
PDLIM2	-1.72233	10.0329	-12.1513	1.85517e-30	4.77917e-29	58.2669
PIF1	2.30279	6.9092	12.146	1.95378e-30	5.02606e-29	58.2156
MAMDC2	-3.05318	8.33462	-12.1369	2.13618e-30	5.48749e-29	58.1271
CSTF2	1.37875	9.82529	12.1307	2.26884e-30	5.82005e-29	58.0674
ADAMTSL3	-2.42263	7.94676	-12.1294	2.29765e-30	5.88561e-29	58.0549
MCTS1	1.22786	10.5355	12.1249	2.40097e-30	6.13351e-29	58.0114
SLCO1A2	-4.47933	4.08396	-12.1249	2.40119e-30	6.13351e-29	58.0113
E2F7	2.54853	6.78399	12.1187	2.55026e-30	6.50514e-29	57.9516
TACC3	1.8386	10.8111	12.1182	2.56459e-30	6.5325e-29	57.946
COL6A6	-3.31559	7.83092	-12.1155	2.63296e-30	6.69726e-29	57.92
GIMAP1	-1.79157	8.40844	-12.1153	2.6373e-30	6.69889e-29	57.9183
WDR12	1.29526	10.2188	12.1142	2.6664e-30	6.76332e-29	57.9075
ABCC3	2.53857	12.8094	12.1134	2.6862e-30	6.7951e-29	57.9001
SLIT3	-2.57205	10.1237	-12.1134	2.68642e-30	6.7951e-29	57.9
TRAP1	1.44199	11.2717	12.1106	2.75999e-30	6.97148e-29	57.8733
DMBX1	4.00283	4.14379	12.1093	2.7977e-30	7.05691e-29	57.8598
ZNF692	1.87386	10.049	12.1084	2.82005e-30	7.1034e-29	57.8519
COX4I2	-2.10898	7.33637	-12.1081	2.82988e-30	7.11827e-29	57.8485
DCC	-2.75788	5.584	-12.1045	2.93154e-30	7.36377e-29	57.8135
NOS1	-3.83618	4.90429	-12.1031	2.97193e-30	7.4549e-29	57.8
MFAP3L	-2.16282	7.16555	-12.0945	3.22973e-30	8.09038e-29	57.7176
TMCO2	-1.45263	0.922379	-12.0908	3.34867e-30	8.37676e-29	57.6817
HSPE1	1.53103	11.7127	12.088	3.44129e-30	8.59658e-29	57.6547
CHEK2	1.6264	9.05766	12.0863	3.49966e-30	8.73038e-29	57.638
CPXM1	2.49004	8.62558	12.0845	3.55914e-30	8.86656e-29	57.6213
RSPO2	-3.59991	4.95558	-12.0746	3.91955e-30	9.75103e-29	57.5258
HHIP	-4.3994	7.98548	-12.069	4.13987e-30	1.0285e-28	57.4716
NIM1K	-2.44544	5.55395	-12.0648	4.31205e-30	1.06981e-28	57.4312
ST6GALNAC5	-2.31723	8.10911	-12.0555	4.72303e-30	1.17018e-28	57.341
MS4A7	-2.05616	10.4613	-12.04	5.4914e-30	1.35869e-28	57.1917
GYPB	-1.2503	0.417662	-12.0381	5.59296e-30	1.38193e-28	57.1735
MCM6	1.65099	10.9898	12.0347	5.78095e-30	1.42644e-28	57.1408
FGF11	2.77081	4.7749	12.0329	5.8815e-30	1.44928e-28	57.1237
AVL9	1.34177	11.7134	12.0317	5.95083e-30	1.46437e-28	57.1121
DLC1	-2.27542	11.5631	-12.0305	6.02069e-30	1.47956e-28	57.1005
CD52	-2.22079	10.6258	-12.0256	6.31541e-30	1.54988e-28	57.0532
PRSS35	-2.49038	4.4874	-12.022	6.5407e-30	1.603e-28	57.0184
NUP155	1.49615	11.0549	12.0212	6.59041e-30	1.613e-28	57.0109
SELP	-2.25008	8.23613	-12.0131	7.12722e-30	1.74204e-28	56.9334
SYN2	-2.75256	4.26941	-12.0125	7.16734e-30	1.74949e-28	56.9278
ADAM28	2.26226	9.99973	12.0019	7.94349e-30	1.93633e-28	56.8259
CDH19	-3.19851	3.74293	-11.9997	8.11816e-30	1.97625e-28	56.8044
CHRNB4	2.797	3.94688	11.9991	8.16489e-30	1.98497e-28	56.7987
GPC2	2.79323	5.70605	11.9987	8.19889e-30	1.99056e-28	56.7946
VWF	-2.18283	13.0244	-11.9984	8.2189e-30	1.99275e-28	56.7922
CEACAM1	2.05114	10.7958	11.9971	8.32724e-30	2.01633e-28	56.7792
HSPB3	-2.42346	2.74097	-11.9967	8.35735e-30	2.02092e-28	56.7756
CCL23	-2.68616	5.24134	-11.9938	8.59731e-30	2.07618e-28	56.7476
AFF3	-2.91417	7.76534	-11.9837	9.47565e-30	2.28525e-28	56.6512
HEATR1	1.35786	10.9911	11.9669	1.11594e-29	2.68775e-28	56.4892
GAPDH	1.85595	16.2302	11.9667	1.11804e-29	2.68922e-28	56.4873
KCNMB3	1.83919	6.63359	11.9557	1.24297e-29	2.98577e-28	56.3824
CNPY2	1.29704	10.4012	11.9532	1.27341e-29	3.05483e-28	56.3584
RNF182	-2.67464	5.1717	-11.9518	1.29093e-29	3.09277e-28	56.3449
MRM1	1.55871	8.45557	11.948	1.33948e-29	3.20486e-28	56.3083
ADH1B	-4.44599	9.86551	-11.9475	1.34544e-29	3.21488e-28	56.3039
TBX3	-1.94734	8.83319	-11.946	1.36578e-29	3.25918e-28	56.2891
TRPM8	4.43207	5.50582	11.9439	1.39331e-29	3.32051e-28	56.2693
KDM5B	1.37633	12.2589	11.9424	1.41381e-29	3.36494e-28	56.2548
CORO2B	-2.16105	6.9431	-11.9419	1.42089e-29	3.37736e-28	56.2499
ALPK2	2.91171	5.18864	11.9397	1.4517e-29	3.44608e-28	56.2286
BMP8A	2.30769	5.35173	11.9356	1.50989e-29	3.57952e-28	56.1897
KRT79	-2.77654	2.62545	-11.926	1.65731e-29	3.92388e-28	56.0974
RUNX2	1.74153	9.39415	11.9243	1.68359e-29	3.9809e-28	56.0818
ADAM12	2.813	9.3095	11.9219	1.72453e-29	4.0724e-28	56.058
HSD17B6	-2.95153	9.23501	-11.9215	1.72989e-29	4.07974e-28	56.0549
TDRKH	1.59394	10.2507	11.9145	1.85156e-29	4.36103e-28	55.9876
FUT8	1.57199	11.2043	11.911	1.91528e-29	4.50525e-28	55.9541
FHL2	2.34958	10.8591	11.9095	1.94235e-29	4.56301e-28	55.9402
PDZD2	-2.40745	9.84675	-11.8938	2.26166e-29	5.30626e-28	55.7894
LIM2	-1.17061	0.486547	-11.8891	2.36631e-29	5.54462e-28	55.7446
CKS1B	1.8294	9.94903	11.8877	2.39844e-29	5.61266e-28	55.7313
ST6GALNAC3	-1.89467	6.83527	-11.8832	2.50413e-29	5.85243e-28	55.6885
RHNO1	1.28859	10.4826	11.8831	2.5077e-29	5.85323e-28	55.6871
GAD1	3.40915	5.92012	11.8755	2.6978e-29	6.28885e-28	55.6147
POC1A	1.74148	8.43218	11.8616	3.08379e-29	7.17942e-28	55.4823
PC	1.91929	10.4151	11.858	3.19134e-29	7.42027e-28	55.4483
GMPPA	1.32821	11.135	11.8575	3.20916e-29	7.45216e-28	55.4428
BCHE	-2.70098	6.42422	-11.8527	3.35901e-29	7.79016e-28	55.3976
SASH1	-1.54111	10.603	-11.8487	3.49308e-29	8.08244e-28	55.3588
FLVCR1	1.46189	9.87448	11.8486	3.49395e-29	8.08244e-28	55.3586
TIE1	-1.75646	10.1629	-11.8438	3.66132e-29	8.45881e-28	55.3122
RXRG	-3.36089	4.81813	-11.8424	3.7098e-29	8.55992e-28	55.2992
METTL7A	-1.8008	11.6323	-11.8403	3.78584e-29	8.72428e-28	55.2791
GYG2	2.38461	8.54916	11.8381	3.86693e-29	8.89983e-28	55.2581
CLCN2	1.61314	8.34423	11.8357	3.95692e-29	9.09541e-28	55.2353
PDCD6	1.32724	12.3217	11.8354	3.96996e-29	9.11382e-28	55.2321
HSH2D	1.69948	9.69978	11.8351	3.97841e-29	9.12168e-28	55.23
GMNN	1.57134	9.43701	11.8197	4.61648e-29	1.05713e-27	55.0826
PRR11	2.18123	9.01855	11.8189	4.65027e-29	1.06352e-27	55.0754
TIMP1	1.83662	14.0406	11.8144	4.85441e-29	1.10881e-27	55.0329
STEAP1	2.67278	9.14268	11.8125	4.94392e-29	1.12784e-27	55.0148
CCDC167	1.66048	9.2447	11.8122	4.96235e-29	1.13062e-27	55.0111
ADAMTS1	-2.03437	10.6531	-11.8118	4.98098e-29	1.13344e-27	55.0074
KDELR2	1.28991	13.9411	11.8041	5.3639e-29	1.21832e-27	54.934
GLDN	-2.55583	7.76108	-11.804	5.36743e-29	1.21832e-27	54.9334
MTHFD2	1.73835	11.5336	11.8007	5.54003e-29	1.25593e-27	54.902
HCN3	1.88125	7.88286	11.7928	5.97665e-29	1.35322e-27	54.8269
CCDC169	2.65776	5.31839	11.7903	6.1195e-29	1.38383e-27	54.8035
CMTM2	-1.84119	4.06066	-11.787	6.3173e-29	1.42678e-27	54.772
SNRPA1	1.24987	10.2778	11.7844	6.48038e-29	1.46179e-27	54.7467
CFP	-2.0165	7.18214	-11.7762	7.01016e-29	1.57933e-27	54.6689
CA9	4.66207	7.08522	11.7739	7.16059e-29	1.61122e-27	54.6479
CENPH	1.58385	8.29194	11.7713	7.3454e-29	1.65076e-27	54.6226
ITLN1	-3.84624	4.3882	-11.7684	7.55032e-29	1.69471e-27	54.5954
CASQ2	-2.88129	4.87755	-11.7599	8.19052e-29	1.83613e-27	54.5148
SRD5A1	1.65244	10.0172	11.7582	8.32351e-29	1.86364e-27	54.4988
FGF2	-2.10296	7.32134	-11.7554	8.55486e-29	1.91308e-27	54.4717
SHMT2	1.65979	11.9866	11.7533	8.72523e-29	1.94799e-27	54.4521
ZNF217	1.52242	11.7605	11.7532	8.73246e-29	1.94799e-27	54.4513
PFKP	2.1439	12.3117	11.7524	8.80656e-29	1.96211e-27	54.4429
KIAA0408	-2.8178	3.36483	-11.7481	9.17565e-29	2.04184e-27	54.4023
TMEM79	1.57075	8.71624	11.7465	9.31126e-29	2.06947e-27	54.3877
PTCRA	-2.36393	4.18359	-11.7326	1.06402e-28	2.36195e-27	54.2556
VWC2	-2.43655	2.48138	-11.7198	1.2024e-28	2.66586e-27	54.1345
CENPM	2.05677	8.08553	11.7183	1.21941e-28	2.70028e-27	54.1206
IL1RL1	-3.29635	7.05548	-11.7169	1.2366e-28	2.73499e-27	54.1067
ANGPT1	-2.36353	8.72557	-11.7139	1.27274e-28	2.81149e-27	54.0782
CASKIN1	3.01193	4.50836	11.7101	1.31908e-28	2.91031e-27	54.0428
B4GALT2	1.50435	11.2769	11.7089	1.3353e-28	2.94252e-27	54.0307
SLFN13	1.91881	10.6418	11.7077	1.34983e-28	2.97093e-27	54.02
CXCR2	-2.47699	5.92699	-11.7035	1.40544e-28	3.08959e-27	53.98
TACC1	-1.64443	12.1702	-11.7029	1.4136e-28	3.10376e-27	53.9742
SULF1	2.51497	12.1076	11.7028	1.41541e-28	3.10398e-27	53.973
DARS2	1.44544	10.4823	11.7015	1.43303e-28	3.13649e-27	53.9607
PRDX4	1.63113	12.1443	11.7014	1.43369e-28	3.13649e-27	53.9603
RBBP8NL	2.34469	7.35616	11.7003	1.44852e-28	3.16511e-27	53.9501
SLC5A9	-2.87716	5.92087	-11.688	1.62942e-28	3.55609e-27	53.8335
SGPL1	1.2868	12.1932	11.6847	1.68221e-28	3.66689e-27	53.8019
ACRV1	2.13609	3.08761	11.6802	1.75636e-28	3.82394e-27	53.7592
DNASE2B	-2.92059	4.15477	-11.6763	1.82168e-28	3.96139e-27	53.7231
MTX2	1.1626	10.6845	11.6719	1.90068e-28	4.12822e-27	53.681
KRT4	-4.30965	6.49792	-11.6631	2.06747e-28	4.48513e-27	53.5977
UBFD1	1.23086	11.5301	11.6588	2.15291e-28	4.6649e-27	53.5576
GHR	-2.13751	6.44224	-11.6578	2.17377e-28	4.70448e-27	53.5481
LTBP4	-2.00355	12.0495	-11.6557	2.21835e-28	4.79522e-27	53.528
DECR2	1.5907	9.70167	11.6496	2.35095e-28	5.07582e-27	53.4705
FGR	-1.91993	9.84733	-11.649	2.36413e-28	5.0982e-27	53.4649
ART4	-2.60972	5.4314	-11.6479	2.38793e-28	5.14342e-27	53.455
SLC5A6	1.41924	10.5072	11.6462	2.42783e-28	5.22315e-27	53.4386
CNFN	2.47763	5.98472	11.6406	2.56002e-28	5.501e-27	53.3861
ESAM	-1.85767	10.9128	-11.6312	2.79995e-28	6.00946e-27	53.2974
MSR1	-2.29143	11.2047	-11.6247	2.97966e-28	6.3876e-27	53.2358
CP	3.31074	12.7603	11.6224	3.04511e-28	6.52021e-27	53.2143
GPM6B	-1.96039	8.5098	-11.6201	3.11124e-28	6.65394e-27	53.193
MYEOV	4.41944	7.14826	11.6188	3.15036e-28	6.72967e-27	53.1806
C8B	-4.18429	4.80793	-11.6154	3.25413e-28	6.94317e-27	53.1485
DKK2	-2.15707	7.29921	-11.6149	3.26888e-28	6.96644e-27	53.144
ZNF107	1.50808	9.21122	11.6112	3.3888e-28	7.21354e-27	53.1084
RAPGEF4	-1.65178	7.81707	-11.6029	3.66404e-28	7.79028e-27	53.031
GMDS	1.591	10.1438	11.6024	3.68126e-28	7.81772e-27	53.0264
DAP3	1.21212	12.2699	11.5974	3.86041e-28	8.18858e-27	52.9793
CNTFR	-3.08414	3.58126	-11.5869	4.26741e-28	9.04134e-27	52.8801
CFD	-2.47453	9.72275	-11.5738	4.83247e-28	1.02266e-26	52.7569
RADIL	-2.48375	6.57931	-11.5732	4.85935e-28	1.02715e-26	52.7514
ZP3	2.23143	7.6005	11.5707	4.97475e-28	1.05031e-26	52.7282
ABCG2	-1.84185	7.63323	-11.5706	4.98236e-28	1.0507e-26	52.7267
ALG8	1.20566	10.7222	11.5681	5.09935e-28	1.07412e-26	52.7037
LIPN	-2.32106	2.37897	-11.5655	5.22889e-28	1.10013e-26	52.6789
PEBP4	-4.2774	8.37839	-11.5638	5.31228e-28	1.11638e-26	52.6632
SIRPD	-1.91284	2.41116	-11.5635	5.32972e-28	1.11875e-26	52.66
SPTBN1	-1.44232	14.1908	-11.5586	5.5836e-28	1.17068e-26	52.6139
KIF22	1.4225	10.944	11.5553	5.75806e-28	1.20587e-26	52.5834
NKPD1	2.20751	3.60331	11.5528	5.89495e-28	1.23311e-26	52.5601
TEX11	2.41862	3.01517	11.5512	5.98853e-28	1.25124e-26	52.5445
FGFR4	-2.80017	8.87225	-11.5509	6.00521e-28	1.25329e-26	52.5418
BCL9	1.58731	10.9822	11.5475	6.19994e-28	1.29244e-26	52.5102
ADAMTS16	2.83928	7.15248	11.5454	6.32399e-28	1.31678e-26	52.4906
NOP58	1.11911	11.5818	11.5429	6.47397e-28	1.34647e-26	52.4674
CRYAB	-1.94895	8.69608	-11.5381	6.77833e-28	1.40815e-26	52.4219
PABPC1L	2.35111	10.0028	11.5274	7.50131e-28	1.55657e-26	52.3215
TNFSF11	3.12342	5.19631	11.5222	7.87808e-28	1.63288e-26	52.273
SRPRB	1.23523	11.7106	11.5185	8.15962e-28	1.6893e-26	52.2382
CCDC54	-1.60876	1.47702	-11.517	8.27335e-28	1.7109e-26	52.2245
KLF4	-2.23059	10.3062	-11.5167	8.30385e-28	1.71525e-26	52.2209
CPED1	-2.01406	8.74552	-11.5144	8.48668e-28	1.75102e-26	52.1993
LAD1	2.07451	12.2597	11.5139	8.52447e-28	1.75682e-26	52.1949
GUCY1A2	-2.00394	8.86677	-11.5091	8.92284e-28	1.83683e-26	52.1497
ITM2A	-1.81915	9.57446	-11.5085	8.96783e-28	1.844e-26	52.1447
C1QTNF7	-2.76208	6.85346	-11.5051	9.26225e-28	1.90238e-26	52.1127
BRI3BP	1.42136	10.2827	11.5024	9.50106e-28	1.94922e-26	52.0875
HPDL	2.75308	5.29689	11.5015	9.58588e-28	1.9644e-26	52.0787
MFSD9	1.30066	9.55991	11.5009	9.63891e-28	1.97304e-26	52.0733
WFDC3	3.27773	7.44472	11.4999	9.73266e-28	1.98998e-26	52.0637
TARS2	1.3307	10.7173	11.4915	1.05375e-27	2.15213e-26	51.985
BMPER	-2.96683	6.05799	-11.4909	1.0591e-27	2.16062e-26	51.98
ZWILCH	1.31558	9.31792	11.4901	1.06683e-27	2.17394e-26	51.9728
KIF17	-1.83849	6.45153	-11.4859	1.11016e-27	2.25899e-26	51.9334
PDK4	-2.437	10.6369	-11.4858	1.11192e-27	2.25899e-26	51.9318
NGEF	3.13197	7.73381	11.4857	1.11231e-27	2.25899e-26	51.9314
PPIF	1.3933	11.2734	11.4814	1.15823e-27	2.34962e-26	51.8914
CRTAC1	-3.63091	9.30393	-11.4808	1.1648e-27	2.36032e-26	51.8858
GKN2	-5.04405	6.28618	-11.4799	1.17549e-27	2.37931e-26	51.8767
NAT9	1.36038	10.5954	11.4793	1.182e-27	2.38982e-26	51.8713
FANCB	1.82377	5.52318	11.4727	1.25735e-27	2.53934e-26	51.8101
SMUG1	1.31763	10.4048	11.4715	1.27235e-27	2.56677e-26	51.7983
NKAPL	-1.79973	3.65138	-11.468	1.31543e-27	2.65073e-26	51.7654
BOP1	1.82204	11.0813	11.4662	1.33798e-27	2.69318e-26	51.7485
DEFA3	-1.97611	0.912621	-11.4542	1.49817e-27	3.01228e-26	51.6366
OLA1	1.22892	11.7604	11.4538	1.50347e-27	3.01959e-26	51.6331
PRDM12	1.99326	2.32506	11.453	1.51504e-27	3.03946e-26	51.6255
ADH1A	-2.30328	2.17198	-11.4516	1.53464e-27	3.07539e-26	51.6128
CCBE1	-2.94449	7.51727	-11.4435	1.65708e-27	3.31709e-26	51.5368
PEAR1	-1.81586	8.23154	-11.4224	2.02049e-27	4.04008e-26	51.3404
MB	3.3085	7.45037	11.4195	2.07729e-27	4.14909e-26	51.313
IL33	-2.3472	9.82011	-11.4158	2.15072e-27	4.29103e-26	51.2786
MTFR1	1.42981	10.5322	11.4104	2.26178e-27	4.50766e-26	51.2288
CBX4	1.37309	10.7831	11.4059	2.36028e-27	4.69879e-26	51.1866
BYSL	1.51434	9.97888	11.4054	2.37134e-27	4.71563e-26	51.1819
R3HDM1	1.14998	10.4299	11.4008	2.47616e-27	4.9187e-26	51.1391
CLDN12	1.3964	11.5021	11.3986	2.52758e-27	5.01535e-26	51.1187
IHH	-3.55977	4.17193	-11.3935	2.65157e-27	5.25561e-26	51.0713
ADCK5	1.79218	8.94393	11.3903	2.73271e-27	5.41053e-26	51.0415
DNAJC12	3.46038	8.45032	11.3894	2.75568e-27	5.45005e-26	51.0332
BARX2	3.47737	7.45538	11.3872	2.81463e-27	5.56058e-26	51.0123
SLC25A13	1.31234	10.5349	11.382	2.95422e-27	5.83e-26	50.9643
MRGBP	1.38217	9.96339	11.3785	3.053e-27	6.01838e-26	50.9318
HEMGN	-1.79567	1.51395	-11.3642	3.49181e-27	6.87595e-26	50.7988
GEN1	1.41282	9.13659	11.3638	3.50373e-27	6.89193e-26	50.7954
COL5A2	2.17474	12.5124	11.3632	3.52327e-27	6.92286e-26	50.7899
FANCG	1.45939	9.43974	11.3597	3.64164e-27	7.14771e-26	50.7572
BARD1	1.35441	9.10121	11.3548	3.81365e-27	7.47722e-26	50.7115
GART	1.20282	11.5589	11.348	4.0647e-27	7.96085e-26	50.6484
MEST	1.58331	11.3508	11.346	4.1417e-27	8.10289e-26	50.6298
BAIAP2L1	1.46105	11.8024	11.3447	4.19138e-27	8.19126e-26	50.618
GPR89B	1.2472	7.12905	11.3437	4.23352e-27	8.2647e-26	50.6081
C20orf144	1.94376	4.31089	11.3433	4.24898e-27	8.28597e-26	50.6045
CHTF18	1.94082	9.20351	11.3407	4.35462e-27	8.48286e-26	50.5802
DTYMK	1.53129	10.2446	11.3393	4.4097e-27	8.58093e-26	50.5678
RFWD3	1.24236	10.7128	11.3359	4.55479e-27	8.85378e-26	50.5357
MARVELD3	1.62031	9.4922	11.3342	4.62491e-27	8.98045e-26	50.5206
TSPAN18	-1.8273	9.46736	-11.3326	4.69469e-27	9.1062e-26	50.5058
SASS6	1.4188	8.20476	11.3233	5.1238e-27	9.92792e-26	50.4192
TRIM27	1.11583	11.883	11.3215	5.21108e-27	1.00863e-25	50.4025
CCDC34	1.64464	8.80394	11.3205	5.25707e-27	1.01644e-25	50.3938
MCM8	1.53818	9.32593	11.318	5.38139e-27	1.03937e-25	50.3706
BLACAT1	2.80694	6.99828	11.3163	5.47056e-27	1.05547e-25	50.3544
ERVFRD-1	-2.3543	3.33742	-11.3145	5.56223e-27	1.07201e-25	50.3379
IKBKE	1.46666	9.64048	11.3139	5.5946e-27	1.07711e-25	50.3322
SEMA6D	-2.31092	7.55253	-11.3074	5.94561e-27	1.14347e-25	50.2719
ODF3L1	-2.09987	4.41294	-11.307	5.96736e-27	1.14644e-25	50.2683
SLC1A1	-2.36569	9.42511	-11.3026	6.21728e-27	1.19319e-25	50.2277
SIGLEC11	-2.3704	5.21821	-11.2991	6.42503e-27	1.23176e-25	50.1952
SNX22	-1.61862	8.06145	-11.2968	6.56612e-27	1.25748e-25	50.1737
ATAT1	1.51917	9.17795	11.2948	6.68698e-27	1.27927e-25	50.1556
FAM189A1	-2.7233	4.73951	-11.2941	6.72948e-27	1.28605e-25	50.1493
RHOV	3.20277	8.76671	11.2886	7.08939e-27	1.3534e-25	50.0977
TMEM62	1.31189	10.8914	11.284	7.39539e-27	1.41034e-25	50.0559
TINCR	-2.94101	6.01915	-11.2831	7.45812e-27	1.4208e-25	50.0476
C8orf76	1.36267	8.62693	11.2807	7.63066e-27	1.45215e-25	50.0249
DDX11	1.79689	9.84337	11.2779	7.83532e-27	1.48953e-25	49.9987
ANGPTL5	-2.23108	2.72367	-11.2713	8.32879e-27	1.58169e-25	49.9383
DCST2	2.3176	6.02912	11.2665	8.71554e-27	1.6534e-25	49.8933
PRMT3	1.17614	9.48814	11.2622	9.06906e-27	1.71867e-25	49.854
TMED3	1.44561	12.4299	11.2585	9.38279e-27	1.77627e-25	49.8203
SLC24A4	-2.11153	5.4582	-11.2539	9.80235e-27	1.85376e-25	49.777
VSIG4	-2.41463	10.825	-11.2533	9.85212e-27	1.86123e-25	49.772
LPGAT1	1.31048	12.0607	11.2528	9.89589e-27	1.86755e-25	49.7676
ITGA8	-2.12726	9.3506	-11.2465	1.04949e-26	1.97855e-25	49.7094
B4GALNT4	3.90982	7.20962	11.246	1.05478e-26	1.98645e-25	49.7044
TRAPPC3L	-1.66021	2.16249	-11.2426	1.08915e-26	2.04905e-25	49.6727
PALB2	1.11936	9.42297	11.2383	1.13367e-26	2.1306e-25	49.633
DENND3	-1.46625	11.0393	-11.2377	1.13989e-26	2.14007e-25	49.6276
SFRP5	-3.62512	4.43648	-11.2354	1.16443e-26	2.18388e-25	49.6066
SESN1	-1.39494	9.80949	-11.2351	1.16781e-26	2.18795e-25	49.6037
BTNL8	-2.58793	3.52653	-11.2344	1.17512e-26	2.19938e-25	49.5975
TBRG4	1.34954	11.3384	11.2333	1.18681e-26	2.21897e-25	49.5877
FXYD6	-1.72383	9.60306	-11.233	1.19082e-26	2.22416e-25	49.5844
COX7A1	-1.60799	7.76281	-11.2298	1.22635e-26	2.28817e-25	49.5553
GSG1L	-2.12092	1.74218	-11.2285	1.24098e-26	2.31309e-25	49.5435
CHPF2	1.29678	12.0636	11.2281	1.24567e-26	2.31946e-25	49.5398
SIX1	2.93392	9.332	11.2258	1.27256e-26	2.36709e-25	49.5187
LOXHD1	-2.15371	4.21629	-11.2249	1.28353e-26	2.38504e-25	49.5102
MIOX	3.50314	4.27915	11.2233	1.30265e-26	2.4181e-25	49.4955
XPO5	1.30685	11.2932	11.2219	1.31958e-26	2.44703e-25	49.4827
CDCA4	1.61022	9.49109	11.2193	1.3524e-26	2.50533e-25	49.4584
TNFRSF25	2.13578	8.8185	11.2002	1.61576e-26	2.99015e-25	49.2823
SEMA4B	1.79074	12.7758	11.1988	1.63609e-26	3.02469e-25	49.2699
RPE	1.09861	10.7404	11.1981	1.64703e-26	3.04181e-25	49.2633
ITIH5	-2.43726	9.2217	-11.1931	1.72631e-26	3.18499e-25	49.2168
RCAN1	-1.41569	10.7071	-11.19	1.77697e-26	3.27511e-25	49.1882
GRTP1	1.64356	8.95119	11.1637	2.26807e-26	4.176e-25	48.9466
SYNDIG1L	-2.84158	4.44941	-11.1626	2.2917e-26	4.21524e-25	48.9364
ILF2	1.33939	13.1899	11.1621	2.30063e-26	4.22738e-25	48.9325
KLF6	-1.44581	12.9473	-11.1614	2.31587e-26	4.25107e-25	48.926
FAM72B	2.19351	4.96367	11.1574	2.40384e-26	4.4081e-25	48.8891
ZC3H8	1.16594	8.70993	11.1567	2.41846e-26	4.43042e-25	48.8831
SPARCL1	-1.76256	12.767	-11.156	2.4358e-26	4.45653e-25	48.876
TBX15	3.20161	7.4723	11.1559	2.43811e-26	4.45653e-25	48.8751
CCNO	2.87149	7.84094	11.1558	2.44008e-26	4.45653e-25	48.8743
CASP6	1.23765	10.034	11.1556	2.44474e-26	4.46055e-25	48.8724
GALNT14	3.14999	8.60657	11.1551	2.45579e-26	4.4762e-25	48.8679
SLC17A9	2.37232	9.40734	11.1548	2.4616e-26	4.48228e-25	48.8656
DSCC1	1.79983	7.95468	11.1492	2.59262e-26	4.71613e-25	48.8143
TRAF5	1.53012	9.98363	11.1473	2.64012e-26	4.79772e-25	48.7963
ZNF695	3.21953	4.30165	11.1427	2.7537e-26	4.99911e-25	48.7546
TMPRSS11E	4.6552	6.33306	11.1422	2.7687e-26	5.02132e-25	48.7492
GYPC	-1.56688	9.71074	-11.1416	2.78377e-26	5.0436e-25	48.7439
HMGN1	1.06165	12.6865	11.1399	2.82818e-26	5.11896e-25	48.7282
KCNK3	-2.89085	8.43937	-11.1395	2.83726e-26	5.13027e-25	48.725
NVL	1.10399	10.2414	11.1376	2.88816e-26	5.2171e-25	48.7074
WDR88	1.60156	5.26944	11.1364	2.91956e-26	5.26857e-25	48.6967
MTIF2	1.09202	10.6049	11.1322	3.03722e-26	5.47545e-25	48.6576
NETO1	3.5312	4.16399	11.1238	3.28136e-26	5.9097e-25	48.5811
MSRB3	-1.72623	9.96131	-11.1236	3.28798e-26	5.91575e-25	48.5791
NSUN2	1.2808	12.0226	11.1214	3.35586e-26	6.0319e-25	48.5589
PLCL1	-1.57651	7.57485	-11.1158	3.53344e-26	6.34479e-25	48.5079
LCN6	-2.23049	2.13946	-11.1076	3.81091e-26	6.83627e-25	48.433
DBF4B	1.553	8.48613	11.1075	3.81513e-26	6.83707e-25	48.4319
OSCAR	-2.11795	8.84435	-11.1071	3.83056e-26	6.85796e-25	48.4279
IRAK1	1.47506	12.7637	11.1056	3.88259e-26	6.94424e-25	48.4146
NUP85	1.19792	10.8978	11.1042	3.93426e-26	7.02973e-25	48.4015
MRC1	-2.58961	11.5689	-11.1019	4.01832e-26	7.17286e-25	48.3806
ADAM8	2.13238	10.9952	11.0986	4.14487e-26	7.39148e-25	48.3499
PARS2	1.29485	8.15256	11.0969	4.21079e-26	7.50166e-25	48.3343
GSTA3	-2.92051	2.60991	-11.0917	4.41433e-26	7.85656e-25	48.2876
FAT3	-2.83868	5.41572	-11.0874	4.59589e-26	8.17167e-25	48.2477
GORASP2	1.13973	12.7108	11.0858	4.66383e-26	8.28434e-25	48.2332
CLK2	1.32912	10.9739	11.0836	4.75757e-26	8.4426e-25	48.2135
DNMT3B	1.95448	7.67372	11.0817	4.84235e-26	8.58463e-25	48.196
TRPV2	-1.66172	10.1266	-11.0756	5.12616e-26	9.07891e-25	48.1396
GPC3	-2.66329	9.81056	-11.0733	5.23375e-26	9.26042e-25	48.1191
SCN7A	-2.71724	9.05736	-11.0718	5.30723e-26	9.38128e-25	48.1053
TIMM17A	1.14408	11.3475	11.0673	5.53063e-26	9.76665e-25	48.0645
CPSF3	1.10476	10.9702	11.0668	5.55712e-26	9.80388e-25	48.0597
FBXO41	1.89053	8.96527	11.0656	5.62046e-26	9.90599e-25	48.0485
ZNF92	1.2825	8.99966	11.0618	5.82105e-26	1.02496e-24	48.0138
FEZF1	3.93915	5.10733	11.0565	6.11009e-26	1.07481e-24	47.9658
PRAM1	-1.99018	7.80066	-11.0562	6.12833e-26	1.07697e-24	47.9629
WNT7A	-3.97125	5.39883	-11.0552	6.18769e-26	1.08635e-24	47.9534
ANKRD29	-2.63205	9.05225	-11.0527	6.33077e-26	1.1104e-24	47.9307
SLC25A39	1.47725	12.7809	11.052	6.37286e-26	1.1167e-24	47.9242
LGI2	2.38188	8.28374	11.0509	6.43538e-26	1.12656e-24	47.9145
COL22A1	2.83852	6.48883	11.0443	6.83735e-26	1.19578e-24	47.8546
GORAB	1.18601	9.46071	11.0344	7.49154e-26	1.30893e-24	47.7641
ADTRP	-2.27854	7.2832	-11.0317	7.68175e-26	1.34087e-24	47.7393
GABRA4	-1.67105	0.735158	-11.0249	8.17433e-26	1.42548e-24	47.6778
NXF3	-2.93959	4.55626	-11.0239	8.2566e-26	1.43844e-24	47.6679
NOL10	1.06117	10.5289	11.0232	8.30828e-26	1.44606e-24	47.6617
RUSC1	1.40194	11.1049	11.0211	8.4685e-26	1.47253e-24	47.6428
LEPR	-1.9773	9.54391	-11.0189	8.63837e-26	1.50063e-24	47.6232
NSF	1.14065	11.3376	11.0183	8.68838e-26	1.50787e-24	47.6175
P2RY1	-1.58628	8.07053	-11.0181	8.70335e-26	1.50902e-24	47.6158
PLA2G1B	-3.71669	5.96418	-11.0177	8.73602e-26	1.51324e-24	47.612
PUS1	1.43333	9.84664	11.009	9.46174e-26	1.63739e-24	47.5331
TPPP3	-2.66211	10.2728	-11.0003	1.0257e-25	1.77331e-24	47.4532
ARHGAP40	3.57287	7.55623	10.9981	1.04604e-25	1.80677e-24	47.4338
LGALSL	-1.60032	9.78995	-10.9976	1.05121e-25	1.81395e-24	47.4289
SCN8A	2.5844	6.84058	10.9974	1.05278e-25	1.81495e-24	47.4274
DDX56	1.17869	11.7341	10.9962	1.06442e-25	1.83327e-24	47.4165
TMEM132C	-3.13878	3.30705	-10.9917	1.10955e-25	1.90919e-24	47.3755
DAPK2	-1.87146	9.68814	-10.9883	1.14491e-25	1.96817e-24	47.3444
E2F5	1.41889	9.28636	10.9866	1.16244e-25	1.9964e-24	47.3294
CABLES2	1.48303	9.32376	10.9838	1.19268e-25	2.0464e-24	47.304
HMBS	1.45355	10.1563	10.9793	1.24321e-25	2.13108e-24	47.2629
LPL	-2.79341	10.4752	-10.9755	1.28774e-25	2.20533e-24	47.2281
KCNAB1	-1.48815	7.01634	-10.9753	1.28957e-25	2.20637e-24	47.2267
DDX55	1.17465	9.90957	10.975	1.29356e-25	2.21112e-24	47.2236
B3GNT6	4.67405	6.77181	10.9742	1.30346e-25	2.22595e-24	47.2161
AGTR2	-4.61673	5.71829	-10.9618	1.46071e-25	2.49215e-24	47.1034
TTYH3	1.67424	12.4843	10.9555	1.54671e-25	2.63638e-24	47.0468
IL23A	1.91852	6.28398	10.9458	1.69045e-25	2.87868e-24	46.9588
RCC2	1.26457	12.76	10.9431	1.73325e-25	2.94881e-24	46.9341
ANO2	-1.95639	4.92035	-10.9425	1.74222e-25	2.96128e-24	46.929
COG2	1.07072	10.886	10.9381	1.81406e-25	3.08051e-24	46.889
HECW1	2.34523	5.72138	10.9345	1.87525e-25	3.18144e-24	46.8562
BAIAP2L2	2.82564	6.76987	10.9344	1.87724e-25	3.18183e-24	46.8551
CCT5	1.45397	13.147	10.93	1.95348e-25	3.30796e-24	46.8157
BEAN1	2.5793	7.86292	10.9297	1.95938e-25	3.31487e-24	46.8127
SMYD5	1.20532	10.5752	10.9295	1.9631e-25	3.31806e-24	46.8109
LHFPL3	-3.29181	4.1184	-10.929	1.97275e-25	3.33126e-24	46.806
TGFBR2	-1.47443	12.9967	-10.9263	2.02199e-25	3.41125e-24	46.7816
SRRM3	2.19763	6.92447	10.9211	2.11882e-25	3.57128e-24	46.7353
PPIL1	1.33176	10.5564	10.9204	2.133e-25	3.59184e-24	46.7287
DUXA	-1.09289	0.428805	-10.919	2.16119e-25	3.63594e-24	46.7158
FARSB	1.11498	10.9091	10.9187	2.16686e-25	3.64037e-24	46.7132
PEAK1	-1.36807	11.0584	-10.9186	2.16784e-25	3.64037e-24	46.7127
ATAD3B	1.69523	9.95839	10.9118	2.30881e-25	3.87351e-24	46.6504
GIMAP7	-1.6468	9.12567	-10.9096	2.35445e-25	3.94643e-24	46.631
HSPB8	-1.9635	10.0673	-10.907	2.41039e-25	4.03645e-24	46.6078
FLI1	-1.46313	9.93074	-10.9011	2.5461e-25	4.25979e-24	46.5536
SYNPO2L	-2.19671	3.89828	-10.9008	2.55307e-25	4.26751e-24	46.5509
RASGRP4	-1.80695	7.00879	-10.9006	2.55651e-25	4.26932e-24	46.5495
TMTC4	1.41826	10.1427	10.8985	2.60646e-25	4.34874e-24	46.5304
IL3RA	-0.707809	4.47223	-10.8891	2.83942e-25	4.73306e-24	46.4457
GCSH	1.28333	7.29688	10.8872	2.8896e-25	4.81229e-24	46.4284
IL11	2.55634	5.17033	10.8863	2.91388e-25	4.84826e-24	46.4201
OR51E1	2.81822	3.88643	10.884	2.9759e-25	4.94692e-24	46.3993
DUS1L	1.44838	12.063	10.8806	3.06853e-25	5.09623e-24	46.3689
SCG5	2.77723	7.80938	10.8773	3.16164e-25	5.24607e-24	46.3393
PPME1	1.12299	11.4449	10.8771	3.16946e-25	5.25423e-24	46.3369
NET1	1.51322	12.6221	10.8711	3.3456e-25	5.54118e-24	46.2834
ALG3	1.37568	11.1091	10.8642	3.56472e-25	5.8987e-24	46.2206
MSH5	1.99164	7.08833	10.8495	4.07633e-25	6.73913e-24	46.0879
CEP85	1.32622	9.80959	10.8475	4.15085e-25	6.85608e-24	46.07
CXCR1	-2.68044	4.77635	-10.8431	4.32026e-25	7.12941e-24	46.0304
NME4	1.60165	11.7008	10.8427	4.33392e-25	7.14546e-24	46.0273
AQP10	-2.07705	1.97482	-10.8425	4.34185e-25	7.15203e-24	46.0255
PLXNB3	3.07212	8.84702	10.8417	4.37542e-25	7.20078e-24	46.0179
SYNM	-1.56976	8.99938	-10.8392	4.47525e-25	7.35839e-24	45.9956
LDLR	-1.71214	12.0887	-10.8372	4.55664e-25	7.48543e-24	45.9777
PCOLCE2	-2.8505	7.57915	-10.8357	4.62094e-25	7.5842e-24	45.9639
NIFK	1.11822	10.7163	10.8283	4.94202e-25	8.10384e-24	45.8974
MGME1	1.19966	9.76677	10.8244	5.1222e-25	8.39172e-24	45.862
SYNC	-1.72801	6.60962	-10.8235	5.16123e-25	8.44802e-24	45.8545
CEP72	1.47193	8.34071	10.8221	5.22827e-25	8.55004e-24	45.8417
SYNGR4	2.61431	3.03673	10.817	5.47799e-25	8.95034e-24	45.7956
TMEM132A	2.08477	10.8096	10.8164	5.50573e-25	8.98757e-24	45.7906
CYP3A7	-2.01066	4.31433	-10.8163	5.51249e-25	8.99052e-24	45.7893
LMCD1	-1.40782	10.58	-10.814	5.62876e-25	9.1719e-24	45.7687
HPSE2	-2.76093	4.73567	-10.8132	5.66985e-25	9.23056e-24	45.7615
ENTPD7	1.37425	9.25559	10.8131	5.67573e-25	9.23185e-24	45.7605
KRTCAP2	1.32711	10.1967	10.8121	5.72477e-25	9.30327e-24	45.752
FKBP3	1.23727	10.9663	10.8081	5.93679e-25	9.63918e-24	45.716
MROH6	2.33596	10.2636	10.8073	5.98274e-25	9.7051e-24	45.7084
ST14	1.67693	13.4757	10.801	6.33579e-25	1.02686e-23	45.6516
CCAR1	1.00927	11.6076	10.7944	6.72771e-25	1.08941e-23	45.5923
CSF3	-3.67696	5.31427	-10.7942	6.74161e-25	1.09068e-23	45.5902
ABHD11	1.60421	10.8542	10.7923	6.85515e-25	1.10807e-23	45.5737
CYP4B1	-3.93926	10.7295	-10.7889	7.06898e-25	1.14161e-23	45.5433
CLNS1A	1.04083	11.5741	10.7839	7.40232e-25	1.19438e-23	45.4977
THUMPD2	1.00314	9.00075	10.7836	7.41687e-25	1.19567e-23	45.4958
ZBED2	-2.35543	7.26833	-10.7828	7.47598e-25	1.20412e-23	45.4879
ADPRH	-1.34913	9.49204	-10.7818	7.53906e-25	1.21321e-23	45.4796
MORC2	1.17655	11.2005	10.7778	7.81919e-25	1.25717e-23	45.4435
TSPAN6	1.39979	11.3552	10.7775	7.83866e-25	1.25919e-23	45.4411
ACY3	2.55797	6.42797	10.7751	8.01146e-25	1.2858e-23	45.4195
NAA40	1.23152	10.2673	10.768	8.54791e-25	1.37069e-23	45.3554
C15orf48	2.78195	10.1903	10.7662	8.68664e-25	1.3917e-23	45.3394
CABP5	-0.76176	0.243013	-10.7649	8.79094e-25	1.40717e-23	45.3276
TTF2	1.19113	9.74927	10.7592	9.25633e-25	1.48036e-23	45.2766
COL5A1	2.11295	13.195	10.756	9.53237e-25	1.52316e-23	45.2475
TNFRSF18	2.4452	7.67531	10.7548	9.62888e-25	1.53723e-23	45.2376
PYGO2	1.23374	11.7079	10.7531	9.78612e-25	1.56096e-23	45.2215
RPL39L	2.22806	8.67089	10.7522	9.86079e-25	1.57149e-23	45.214
PLAC1	3.05919	3.67987	10.7509	9.98128e-25	1.58929e-23	45.202
MARS2	1.21584	8.68961	10.7453	1.0495e-24	1.66963e-23	45.1524
SLC52A2	1.63792	11.5911	10.7433	1.06885e-24	1.69891e-23	45.1343
METTL21A	1.0783	9.46981	10.7332	1.17135e-24	1.86021e-23	45.0437
SLC35B1	1.13202	11.5479	10.7316	1.18783e-24	1.88471e-23	45.0299
P4HB	1.37361	15.6705	10.7316	1.18886e-24	1.88471e-23	45.029
PIAS3	1.33394	11.2475	10.7295	1.21122e-24	1.91849e-23	45.0106
ZMYND19	1.28489	9.59015	10.7262	1.24774e-24	1.9746e-23	44.9812
RMI1	1.19714	9.27766	10.7255	1.25558e-24	1.98528e-23	44.975
CACNA2D2	-3.41682	10.3645	-10.7252	1.25948e-24	1.98971e-23	44.972
IGFBP3	2.26475	13.1439	10.7241	1.27168e-24	2.00723e-23	44.9624
DHTKD1	1.2821	10.9504	10.7224	1.29201e-24	2.03756e-23	44.9467
HDHD3	1.41855	10.1898	10.7172	1.35325e-24	2.13228e-23	44.9009
FIBIN	-2.11008	8.24826	-10.717	1.35643e-24	2.13543e-23	44.8986
PKP3	1.73878	11.5442	10.7124	1.41331e-24	2.22305e-23	44.858
NUP43	0.968449	10.4809	10.7116	1.42436e-24	2.23849e-23	44.8503
WFDC12	-3.00272	2.5669	-10.7114	1.42695e-24	2.24062e-23	44.8485
APOA1	-2.38873	3.18605	-10.7085	1.4642e-24	2.29713e-23	44.823
LSM8	1.00856	10.2438	10.7078	1.47372e-24	2.31006e-23	44.8166
FOSB	-3.44757	10.6933	-10.7043	1.52095e-24	2.38203e-23	44.7854
NOTCH4	-1.50469	10.0601	-10.6967	1.62907e-24	2.54803e-23	44.7174
PACSIN1	2.44959	5.92902	10.6966	1.62975e-24	2.54803e-23	44.717
B4GALT3	1.26794	11.4765	10.6893	1.74092e-24	2.71949e-23	44.6518
CISD2	1.04541	10.6744	10.6858	1.79783e-24	2.80598e-23	44.6199
ONECUT2	3.55996	5.50959	10.6805	1.88595e-24	2.94099e-23	44.5726
CPOX	1.18198	10.0339	10.6797	1.89814e-24	2.95745e-23	44.5662
OR6N1	-0.752023	0.199973	-10.6779	1.9304e-24	3.00512e-23	44.5496
TBX4	-2.25752	8.49491	-10.6769	1.94831e-24	3.03041e-23	44.5404
MYADM	-1.59729	12.5861	-10.6712	2.0505e-24	3.18663e-23	44.4899
TMEM204	-1.49595	9.59033	-10.6703	2.06598e-24	3.20793e-23	44.4824
SSTR1	-2.99066	6.57143	-10.6684	2.10315e-24	3.2617e-23	44.4648
SSR4	1.55612	13.492	10.6683	2.10421e-24	3.2617e-23	44.4643
OSTC	1.158	11.9897	10.6644	2.18002e-24	3.37633e-23	44.4293
AMOTL1	-1.62003	10.7752	-10.6621	2.22509e-24	3.44319e-23	44.409
MS4A15	-4.48749	7.41911	-10.6618	2.23135e-24	3.44963e-23	44.4063
INTS7	1.15874	10.4617	10.6617	2.23305e-24	3.44963e-23	44.4055
AHNAK	-1.85563	14.6974	-10.6575	2.3192e-24	3.57966e-23	44.3681
ZNF365	-1.98679	6.28515	-10.6569	2.33211e-24	3.59653e-23	44.3626
SVEP1	-2.17613	9.66036	-10.6545	2.38257e-24	3.67122e-23	44.3414
CD300C	-2.01574	7.10468	-10.6518	2.44196e-24	3.75953e-23	44.317
RNFT2	1.99013	7.48616	10.6492	2.49865e-24	3.84356e-23	44.2943
ADARB1	-1.43984	10.0095	-10.6443	2.61113e-24	4.01317e-23	44.2508
PROC	2.87823	5.98884	10.6414	2.68213e-24	4.11881e-23	44.2243
IL1RAPL2	3.0337	2.92461	10.6411	2.68731e-24	4.12327e-23	44.2224
LILRA5	-1.98269	7.16792	-10.6409	2.69415e-24	4.13027e-23	44.2198
P3H1	1.25261	10.7375	10.6398	2.71873e-24	4.16444e-23	44.2109
PABPC1	1.27344	15.8934	10.637	2.78808e-24	4.26705e-23	44.1859
AARSD1	1.24739	7.80784	10.6361	2.81081e-24	4.29822e-23	44.1779
HM13	1.13707	13.1262	10.6301	2.96784e-24	4.53452e-23	44.1241
TMEM156	2.31211	7.30534	10.6297	2.9797e-24	4.54881e-23	44.1202
SLC9A7	1.39079	10.1666	10.6292	2.99297e-24	4.56523e-23	44.1158
A2M	-1.79197	15.45	-10.6265	3.06552e-24	4.67196e-23	44.0921
HPRT1	1.28469	10.5079	10.6245	3.12108e-24	4.75264e-23	44.0744
TMEM63C	3.41728	7.52089	10.6239	3.13823e-24	4.77474e-23	44.0689
TTC39C	1.54738	10.1078	10.6225	3.17885e-24	4.83249e-23	44.0562
RASGRF1	-3.06111	8.56996	-10.6185	3.29451e-24	5.00412e-23	44.0209
AQP4	-4.27042	10.6818	-10.6174	3.32696e-24	5.04919e-23	44.0112
TRIM46	1.97037	7.56179	10.6162	3.36331e-24	5.10009e-23	44.0004
SEC24D	1.15097	11.9354	10.6142	3.42428e-24	5.1882e-23	43.9827
PADI4	-2.15874	3.32327	-10.6101	3.55143e-24	5.37636e-23	43.9466
DNAAF5	1.26548	10.9187	10.6097	3.56526e-24	5.39279e-23	43.9428
KIF20B	1.43828	9.09248	10.6081	3.61546e-24	5.46416e-23	43.9289
UTP14A	1.09293	10.1491	10.6055	3.70077e-24	5.58845e-23	43.9059
EPHX4	2.49453	6.52568	10.6049	3.72316e-24	5.61757e-23	43.8999
GPI	1.3548	13.8113	10.6024	3.80445e-24	5.73546e-23	43.8785
AVPR2	-2.13984	4.62272	-10.5978	3.96683e-24	5.97529e-23	43.8372
C11orf24	1.26621	11.0219	10.5963	4.01907e-24	6.04895e-23	43.8243
SCLY	1.23019	6.9764	10.5954	4.05151e-24	6.09272e-23	43.8163
FCRL5	2.71754	8.28121	10.5935	4.12277e-24	6.19475e-23	43.7991
PDE5A	-1.46989	9.79737	-10.5924	4.1628e-24	6.24971e-23	43.7895
TTYH1	2.12572	4.68711	10.5831	4.52428e-24	6.78679e-23	43.7072
ADRA1D	-2.21635	3.96983	-10.58	4.65404e-24	6.97568e-23	43.6792
MT1M	-2.63149	6.44447	-10.5765	4.79906e-24	7.1871e-23	43.6488
ZSCAN2	1.26483	8.23909	10.5733	4.94054e-24	7.39287e-23	43.6201
C5AR1	-1.76548	10.0871	-10.5718	5.00662e-24	7.48557e-23	43.607
NAA25	1.1417	10.3437	10.5706	5.05923e-24	7.558e-23	43.5966
NHSL1	-1.6173	10.0179	-10.5683	5.16889e-24	7.71548e-23	43.5754
C12orf42	2.38643	3.77098	10.5654	5.30223e-24	7.908e-23	43.5502
KANK2	-1.32301	11.952	-10.5593	5.60138e-24	8.3473e-23	43.496
GATA6	-1.90811	9.06268	-10.5583	5.65151e-24	8.41509e-23	43.4871
PPP1R15A	-1.45754	11.8945	-10.5571	5.71351e-24	8.50043e-23	43.4764
PREX2	-1.94932	8.28449	-10.5564	5.74993e-24	8.54761e-23	43.4701
THY1	1.88682	11.4872	10.5478	6.20463e-24	9.21598e-23	43.3948
PID1	-2.02875	9.19049	-10.5458	6.31746e-24	9.37589e-23	43.377
BET1	1.20768	10.441	10.5442	6.40811e-24	9.50266e-23	43.3629
WASF3	-1.84848	8.49185	-10.5386	6.74029e-24	9.98708e-23	43.3129
ZDHHC9	1.5159	12.8643	10.5381	6.76989e-24	1.00228e-22	43.3086
ENO1	1.45354	16.1536	10.5369	6.84122e-24	1.01201e-22	43.2982
BCL2L10	2.79863	3.67065	10.5368	6.84823e-24	1.01222e-22	43.2972
S100A3	-2.09322	6.01041	-10.5365	6.86711e-24	1.01418e-22	43.2945
ICA1	1.37922	10.8936	10.5361	6.89122e-24	1.01692e-22	43.291
FBLN5	-1.79257	10.8939	-10.5325	7.11537e-24	1.04914e-22	43.2594
COA4	1.18414	10.9417	10.5291	7.33479e-24	1.08062e-22	43.2293
PARP1	1.23488	12.9486	10.5287	7.36147e-24	1.08367e-22	43.2257
C1orf162	-1.61023	9.76901	-10.5184	8.07207e-24	1.18731e-22	43.1346
TFG	1.07236	12.3335	10.5182	8.0879e-24	1.18867e-22	43.1327
DGKK	-2.04839	1.36328	-10.5172	8.15644e-24	1.19777e-22	43.1243
SEC61A2	1.28512	8.21379	10.5162	8.22921e-24	1.20748e-22	43.1155
ATP6V1C2	2.33959	7.73571	10.5157	8.26747e-24	1.21212e-22	43.111
RABIF	1.04217	9.85656	10.5143	8.37375e-24	1.22671e-22	43.0983
ORC5	1.11517	9.60522	10.5136	8.42298e-24	1.23292e-22	43.0925
ZNF536	-2.27007	2.07096	-10.5117	8.56992e-24	1.25342e-22	43.0754
CREB3L4	1.54752	9.90889	10.5093	8.75652e-24	1.27968e-22	43.0541
LRRC59	1.18968	12.9918	10.5037	9.2055e-24	1.34421e-22	43.0047
KCTD13	1.27369	9.5548	10.5024	9.30953e-24	1.35831e-22	42.9936
THNSL1	1.27178	8.77529	10.5016	9.3772e-24	1.36708e-22	42.9864
MAPK4	-3.65246	5.63034	-10.5015	9.38665e-24	1.36736e-22	42.9854
URB1	1.35867	11.1748	10.5008	9.44628e-24	1.37494e-22	42.9791
PDIK1L	1.18536	9.73819	10.4966	9.80222e-24	1.42561e-22	42.9426
BMX	-2.16998	5.26096	-10.4951	9.93306e-24	1.44348e-22	42.9295
DRP2	2.47422	4.59968	10.4947	9.97049e-24	1.44776e-22	42.9257
AIMP2	1.3072	9.7901	10.4939	1.00418e-23	1.45637e-22	42.9187
FFAR4	-2.45678	6.49026	-10.4939	1.00459e-23	1.45637e-22	42.9183
PDXDC1	1.1654	12.8049	10.4936	1.00682e-23	1.45845e-22	42.9161
CASP3	1.04012	10.7064	10.4916	1.02534e-23	1.48409e-22	42.8981
BUB3	0.995094	11.8209	10.4899	1.04097e-23	1.50551e-22	42.8831
CKAP4	1.31584	12.5494	10.4883	1.05551e-23	1.52531e-22	42.8694
SPINK1	4.93855	9.3983	10.4877	1.06143e-23	1.53266e-22	42.8639
CPT1B	2.15146	6.36232	10.4873	1.06488e-23	1.53641e-22	42.8607
FBXO16	1.55083	6.91451	10.4839	1.09749e-23	1.5822e-22	42.8308
C17orf58	1.25301	9.01162	10.475	1.18824e-23	1.71166e-22	42.7523
NLE1	1.22908	9.66507	10.4724	1.2165e-23	1.75098e-22	42.729
DNAJA3	1.10916	11.3553	10.4719	1.22141e-23	1.75557e-22	42.725
PTH1R	-1.88888	6.56982	-10.4719	1.22162e-23	1.75557e-22	42.7249
POLR2D	1.01355	10.9373	10.4694	1.24867e-23	1.79303e-22	42.7032
FCRL4	2.56813	3.39609	10.4673	1.2723e-23	1.82551e-22	42.6847
KRT16	4.23471	6.25067	10.4636	1.3148e-23	1.88499e-22	42.6522
CCHCR1	1.42526	10.1828	10.4626	1.32732e-23	1.90144e-22	42.6428
ZNF587	1.27788	9.68521	10.4624	1.32904e-23	1.9024e-22	42.6415
GFOD1	-1.59291	8.54818	-10.46	1.35765e-23	1.94183e-22	42.6205
RBP4	-2.9361	7.10871	-10.4588	1.3729e-23	1.96209e-22	42.6094
VPREB3	2.42994	5.34457	10.456	1.40772e-23	2.01027e-22	42.5847
JAK3	1.45	10.0559	10.4492	1.49438e-23	2.13234e-22	42.5256
GPER1	-2.07098	6.8593	-10.4466	1.53006e-23	2.18153e-22	42.5023
MMRN1	-2.28828	8.30124	-10.4462	1.5347e-23	2.18643e-22	42.4993
DNASE1	1.48633	9.7156	10.4426	1.58559e-23	2.25716e-22	42.467
NQO1	2.60476	12.5783	10.4398	1.62582e-23	2.31262e-22	42.4422
NOP2	1.352	10.8108	10.4357	1.68494e-23	2.39483e-22	42.4069
NIPSNAP1	1.33329	11.6474	10.4332	1.72301e-23	2.44702e-22	42.3848
CCT6A	1.27181	13.0934	10.4311	1.75586e-23	2.49173e-22	42.3662
RSPO4	-2.83541	5.8844	-10.4278	1.80748e-23	2.56298e-22	42.3375
DAP	1.23745	13.3417	10.4223	1.89827e-23	2.68961e-22	42.2891
TRIT1	1.11366	9.90016	10.422	1.90312e-23	2.69438e-22	42.2865
DNAJC9	1.13633	9.45688	10.4218	1.90731e-23	2.69821e-22	42.2844
DAO	-1.66169	1.5651	-10.4189	1.95586e-23	2.76473e-22	42.2595
PCDH9	-2.56933	6.90907	-10.4183	1.9663e-23	2.77732e-22	42.2542
PRIM2	1.17325	9.18983	10.4159	2.00831e-23	2.83446e-22	42.2333
PRR5-ARHGAP8	1.81877	3.59534	10.4078	2.15861e-23	3.04421e-22	42.162
C16orf78	-0.917082	0.408627	-10.4071	2.17176e-23	3.06037e-22	42.156
DNAJB11	1.10658	11.791	10.4069	2.17615e-23	3.06419e-22	42.154
SLC37A3	1.05984	11.0891	10.4034	2.2438e-23	3.15699e-22	42.1237
ANKZF1	1.23165	10.7673	10.4011	2.29006e-23	3.2193e-22	42.1035
MTHFD1L	1.14848	10.4086	10.4011	2.29164e-23	3.2193e-22	42.1029
FABP5	-1.90961	9.11863	-10.394	2.44044e-23	3.42568e-22	42.0407
GSDMB	1.88807	9.78444	10.39	2.5284e-23	3.54641e-22	42.0057
NTNG1	-3.13332	5.45189	-10.3863	2.61219e-23	3.66111e-22	41.9734
CYBRD1	-1.76926	12.4001	-10.3772	2.82973e-23	3.96294e-22	41.8943
RNF144B	-1.53237	10.5632	-10.3741	2.90876e-23	4.07047e-22	41.8671
YBX2	3.54649	6.09954	10.3734	2.92655e-23	4.09221e-22	41.8611
SLC26A6	1.54923	9.55777	10.3687	3.0505e-23	4.26224e-22	41.8201
XPO1	1.01845	12.9672	10.3661	3.1235e-23	4.35934e-22	41.7967
TMEM47	-1.56334	9.67669	-10.366	3.1248e-23	4.35934e-22	41.7963
PTGFRN	1.4137	11.7929	10.3647	3.16184e-23	4.40723e-22	41.7846
POLB	1.30575	10.1159	10.3646	3.16399e-23	4.40723e-22	41.7839
TBC1D26	-1.77957	1.2739	-10.3641	3.17764e-23	4.42285e-22	41.7797
RAB19	1.62581	5.80646	10.3633	3.20039e-23	4.4511e-22	41.7726
TBX2	-1.6766	10.0436	-10.3608	3.27197e-23	4.54716e-22	41.7508
PUS7L	1.11029	9.98465	10.3559	3.41735e-23	4.74556e-22	41.7078
AGTR1	-2.41822	5.91048	-10.354	3.47602e-23	4.82334e-22	41.691
WDR4	1.19716	8.84034	10.3534	3.49439e-23	4.84512e-22	41.6857
SORD	1.56528	9.81255	10.3533	3.49717e-23	4.84528e-22	41.685
SRL	-1.77759	4.84113	-10.3509	3.57223e-23	4.94549e-22	41.664
SBK1	2.38638	9.71618	10.3499	3.60228e-23	4.98329e-22	41.6557
ZNF423	-1.67643	7.21557	-10.3497	3.61081e-23	4.99129e-22	41.6533
FUT3	2.21382	9.71553	10.346	3.72929e-23	5.15113e-22	41.6214
GLRX3	1.14261	11.316	10.3459	3.73314e-23	5.15253e-22	41.6204
FBXL19	1.46706	9.99488	10.338	4.00146e-23	5.51867e-22	41.5518
ALG6	1.01942	9.40054	10.3368	4.04522e-23	5.57478e-22	41.541
HYAL1	-2.40504	9.10351	-10.3304	4.27893e-23	5.89238e-22	41.4855
MICALL2	1.71423	10.8339	10.3298	4.30053e-23	5.91763e-22	41.4805
OVOL1	2.3485	7.17603	10.3256	4.46555e-23	6.14005e-22	41.4433
CHRDL1	-2.82059	9.10297	-10.3239	4.53111e-23	6.22548e-22	41.4289
MESP1	2.20967	6.85033	10.3228	4.57676e-23	6.28344e-22	41.419
ESRP1	1.36819	12.1985	10.3198	4.69795e-23	6.44494e-22	41.3932
COA6	1.38516	9.86169	10.3192	4.72519e-23	6.4774e-22	41.3874
KLB	-2.71618	5.8616	-10.3179	4.77905e-23	6.54628e-22	41.3762
ANKRD34C	-1.47691	0.830302	-10.3161	4.85365e-23	6.6386e-22	41.3609
WFIKKN2	-2.42474	2.78892	-10.3161	4.85376e-23	6.6386e-22	41.3609
RACGAP1	1.57074	10.2784	10.3159	4.86221e-23	6.64514e-22	41.3592
SRPX	-1.86572	8.29374	-10.3147	4.91355e-23	6.71025e-22	41.3488
COA1	1.01742	11.0348	10.3115	5.05306e-23	6.89559e-22	41.3211
YWHAZ	1.11252	15.2922	10.3099	5.12771e-23	6.9922e-22	41.3066
FOXD2	1.47695	6.52819	10.3035	5.42267e-23	7.38884e-22	41.2513
MRPL9	1.22384	11.0415	10.3032	5.43812e-23	7.40433e-22	41.2485
AFAP1L1	-1.41674	9.14896	-10.2985	5.66606e-23	7.7089e-22	41.2079
FAM124B	-1.54429	6.11897	-10.2981	5.68604e-23	7.73029e-22	41.2044
TTC13	1.1392	9.9442	10.2914	6.03246e-23	8.1951e-22	41.146
SYNPO	-1.52115	12.377	-10.2913	6.03905e-23	8.19792e-22	41.1449
MYO7B	-2.26945	5.99082	-10.2909	6.06009e-23	8.22033e-22	41.1415
NDC1	1.23151	10.481	10.2887	6.17632e-23	8.37173e-22	41.1227
ZNF623	1.10666	10.6727	10.2835	6.46702e-23	8.75921e-22	41.0772
MXD3	1.60051	8.09733	10.283	6.49571e-23	8.79151e-22	41.0728
PODXL2	2.84442	10.1659	10.2818	6.56399e-23	8.87729e-22	41.0625
MAST2	1.24098	11.2605	10.2789	6.73618e-23	9.10338e-22	41.0369
NOL11	1.05158	11.122	10.2772	6.83857e-23	9.23487e-22	41.022
PHKG2	1.12604	10.5553	10.2752	6.95631e-23	9.38688e-22	41.0051
DIO2	2.54648	8.21588	10.2744	7.00884e-23	9.45074e-22	40.9977
RAC3	2.14983	8.66852	10.2723	7.1384e-23	9.61828e-22	40.9796
PSMD14	1.13681	11.6174	10.2716	7.17884e-23	9.66558e-22	40.974
CCL14	-2.47269	5.39923	-10.2714	7.19344e-23	9.67806e-22	40.972
LRP2BP	-1.64318	7.52394	-10.266	7.54496e-23	1.01435e-21	40.9248
CASS4	-1.72743	8.35523	-10.2658	7.55529e-23	1.01498e-21	40.9235
CBX7	-1.46497	10.1744	-10.2657	7.56172e-23	1.0151e-21	40.9226
FAM220A	1.16352	9.98587	10.263	7.74263e-23	1.03861e-21	40.8993
MRPL19	0.989776	10.7686	10.2611	7.87604e-23	1.05573e-21	40.8824
LYSMD1	1.29267	8.92858	10.2609	7.88831e-23	1.05659e-21	40.8808
F8	-1.41821	9.59356	-10.2581	8.08478e-23	1.08211e-21	40.8565
SIRT7	1.24434	10.367	10.2572	8.14911e-23	1.08991e-21	40.8487
DOLPP1	1.19246	9.92286	10.256	8.23357e-23	1.0992e-21	40.8385
ADCY4	-1.44618	8.5609	-10.256	8.23475e-23	1.0992e-21	40.8384
NDRG4	-1.9663	8.37993	-10.256	8.23673e-23	1.0992e-21	40.8381
KLHL17	1.65693	8.43827	10.254	8.38283e-23	1.11787e-21	40.8207
ROR1	-1.85303	8.53276	-10.2531	8.44597e-23	1.12547e-21	40.8133
MAGOHB	1.09711	9.39465	10.2527	8.47397e-23	1.12837e-21	40.8101
BCL6B	-1.44097	9.18438	-10.2518	8.54145e-23	1.13652e-21	40.8022
SEC14L6	-2.62216	7.55631	-10.2511	8.59869e-23	1.14265e-21	40.7956
ATP1A2	-2.54901	6.10046	-10.251	8.60009e-23	1.14265e-21	40.7954
TRMU	1.22328	9.90973	10.2505	8.64036e-23	1.14716e-21	40.7908
C18orf63	-2.27666	1.83477	-10.2472	8.8963e-23	1.18027e-21	40.762
CLPSL2	2.94795	2.93645	10.2445	9.11183e-23	1.20798e-21	40.7383
BIK	1.94383	7.79152	10.2436	9.17978e-23	1.2161e-21	40.731
KREMEN2	2.40161	4.97309	10.2427	9.25145e-23	1.2247e-21	40.7233
CPSF6	0.947827	11.7928	10.242	9.31378e-23	1.23205e-21	40.7166
DSN1	1.25988	9.85184	10.2416	9.34157e-23	1.23403e-21	40.7137
ZDHHC13	1.17984	10.1337	10.2416	9.34232e-23	1.23403e-21	40.7136
ABCB9	1.45448	8.45764	10.2415	9.35247e-23	1.23421e-21	40.7125
EPHB2	2.14105	10.0786	10.2414	9.35731e-23	1.23421e-21	40.712
DNAJC2	1.05172	10.398	10.2398	9.49401e-23	1.25133e-21	40.6977
EML1	-1.57581	9.02154	-10.2395	9.5184e-23	1.25364e-21	40.6952
PDZD11	1.20243	10.6704	10.2388	9.57375e-23	1.26001e-21	40.6894
TTC9C	0.988341	9.72449	10.2371	9.71643e-23	1.27786e-21	40.6748
C16orf87	0.987111	8.8245	10.2352	9.87923e-23	1.29833e-21	40.6584
HSPA5	1.1807	15.2536	10.2332	1.00569e-22	1.32072e-21	40.6408
SERPINH1	1.37743	13.4266	10.231	1.02524e-22	1.34542e-21	40.6217
HDGF	1.28382	13.979	10.2296	1.03772e-22	1.36081e-21	40.6098
ID4	-2.03551	9.25705	-10.2281	1.05156e-22	1.37797e-21	40.5967
STRBP	1.07488	10.5546	10.2259	1.0725e-22	1.4044e-21	40.5772
CSTF3	0.946345	10.3382	10.2229	1.10094e-22	1.44059e-21	40.5513
LAPTM4B	1.56872	13.522	10.2217	1.11252e-22	1.4547e-21	40.541
L2HGDH	1.18093	8.80304	10.2211	1.11793e-22	1.46072e-21	40.5362
FAM98A	0.977075	10.8963	10.2206	1.12311e-22	1.46644e-21	40.5316
MRPL15	1.35232	10.9507	10.2174	1.15449e-22	1.50632e-21	40.5044
PTS	1.11513	9.41792	10.2171	1.15766e-22	1.50937e-21	40.5017
RIMS4	-3.17877	4.13013	-10.2159	1.16982e-22	1.52412e-21	40.4913
GFI1B	-2.01184	2.44936	-10.2154	1.17577e-22	1.53078e-21	40.4863
DENND2A	-1.65647	8.5291	-10.2144	1.18585e-22	1.54279e-21	40.4779
ZBTB41	1.14253	10.7517	10.2136	1.19412e-22	1.55244e-21	40.471
AWAT2	-2.49664	2.25615	-10.2125	1.20593e-22	1.56668e-21	40.4613
GAS6	-1.65558	12.0536	-10.2117	1.21389e-22	1.57588e-21	40.4548
FASTKD3	1.15264	9.09616	10.2099	1.23301e-22	1.59956e-21	40.4393
P3H2	-2.52639	9.77405	-10.2018	1.32419e-22	1.71663e-21	40.3688
CCDC185	2.64439	2.89111	10.1965	1.38711e-22	1.7969e-21	40.3229
SLC46A2	-2.97768	6.8759	-10.1948	1.40775e-22	1.82234e-21	40.3083
WFS1	-1.45514	11.4301	-10.1883	1.48907e-22	1.92623e-21	40.2528
DPH2	1.19503	10.1495	10.1875	1.50065e-22	1.93983e-21	40.2452
CCIN	-1.81074	3.16278	-10.1844	1.54099e-22	1.99056e-21	40.219
LIPM	2.32885	5.05657	10.1772	1.64122e-22	2.11852e-21	40.1567
GPBAR1	-1.75409	5.39954	-10.1722	1.71453e-22	2.21158e-21	40.1135
TSPAN7	-2.40914	9.41692	-10.1708	1.73632e-22	2.23808e-21	40.101
IARS2	1.11485	12.6485	10.1693	1.75773e-22	2.26407e-21	40.0889
PGM5	-2.0464	8.46585	-10.1652	1.82314e-22	2.34666e-21	40.0528
BORA	1.29964	7.71986	10.1647	1.83065e-22	2.35466e-21	40.0487
BCS1L	1.08646	9.74443	10.1631	1.8559e-22	2.38544e-21	40.0352
CHRNA4	-1.82116	1.32598	-10.1626	1.86412e-22	2.39431e-21	40.0308
IER5L	1.81329	8.91234	10.1609	1.89137e-22	2.42759e-21	40.0165
GOLGA7B	2.38738	9.29225	10.1586	1.92993e-22	2.47533e-21	39.9965
C11orf86	3.80052	3.74567	10.1566	1.96391e-22	2.51713e-21	39.9793
EXOSC1	0.941238	10.0501	10.1554	1.9843e-22	2.54147e-21	39.9691
SYNPO2	-1.73532	9.39421	-10.1451	2.17211e-22	2.78006e-21	39.8797
EGLN3	2.51281	10.3697	10.1446	2.18014e-22	2.78801e-21	39.8761
DOCK4	-1.36357	10.3582	-10.1446	2.1814e-22	2.78801e-21	39.8755
ACTL6A	1.19459	11.1946	10.1409	2.25337e-22	2.87796e-21	39.8434
RHPN1	2.01079	10.1549	10.1384	2.30258e-22	2.93875e-21	39.8221
LCOR	1.23006	10.2814	10.1362	2.34559e-22	2.99153e-21	39.8038
SUSD2	-3.15073	11.8762	-10.1348	2.37559e-22	3.02767e-21	39.7912
SPDEF	2.88086	9.72524	10.1344	2.38443e-22	3.0368e-21	39.7875
DCUN1D5	1.13567	9.97537	10.1305	2.46661e-22	3.13926e-21	39.754
CHD1L	1.18509	11.3614	10.1284	2.51132e-22	3.19392e-21	39.7363
AKR7A3	3.3413	6.56579	10.125	2.5869e-22	3.28774e-21	39.707
MTG1	1.31098	8.13437	10.1245	2.599e-22	3.3008e-21	39.7024
MRTO4	1.20899	10.865	10.1239	2.61064e-22	3.31327e-21	39.698
ANXA3	-1.94597	11.0735	-10.1232	2.62827e-22	3.3333e-21	39.6913
GRIN1	2.56254	5.70023	10.1225	2.64383e-22	3.3507e-21	39.6855
SLC29A4	2.58928	9.13228	10.1217	2.66097e-22	3.37006e-21	39.6791
UTP6	0.968653	11.0315	10.1207	2.68547e-22	3.39872e-21	39.67
C1orf56	1.34873	8.71686	10.1201	2.6993e-22	3.41384e-21	39.665
PPBP	-3.1494	4.29383	-10.1086	2.98393e-22	3.77119e-21	39.5659
PRAME	5.19228	6.14082	10.1078	3.00496e-22	3.79354e-21	39.5589
CLEC1B	-1.95548	3.08107	-10.1077	3.0058e-22	3.79354e-21	39.5587
POLR1C	1.14607	10.2174	10.1063	3.04293e-22	3.83774e-21	39.5465
OGN	-2.83079	7.16973	-10.101	3.18604e-22	4.01543e-21	39.5011
CAD	1.37562	11.4028	10.1003	3.20681e-22	4.0388e-21	39.4947
AP1S1	1.37151	11.1598	10.0973	3.29103e-22	4.14199e-21	39.4691
BRCC3	1.056	10.3553	10.0947	3.36705e-22	4.23473e-21	39.4465
ZPLD1	2.83424	3.49829	10.0878	3.57447e-22	4.49249e-21	39.3874
PUSL1	1.40101	9.1753	10.0858	3.63666e-22	4.56749e-21	39.3704
SOX12	1.55638	10.3135	10.0852	3.6542e-22	4.58634e-21	39.3656
TLL2	2.17682	4.71901	10.0831	3.72337e-22	4.66992e-21	39.3471
ZNF146	1.13422	11.984	10.0819	3.7629e-22	4.71624e-21	39.3367
CDH13	-1.75695	8.78328	-10.0787	3.86879e-22	4.84561e-21	39.3093
EEF2KMT	1.18589	8.74346	10.0767	3.93503e-22	4.92517e-21	39.2925
IL7R	-1.92214	11.0702	-10.0765	3.94064e-22	4.9262e-21	39.2911
WDR46	1.17002	11.1638	10.0765	3.94129e-22	4.9262e-21	39.2909
ANKRD61	1.72127	4.84207	10.074	4.02698e-22	5.02984e-21	39.2697
FAM72C	2.18466	3.46066	10.0733	4.052e-22	5.05761e-21	39.2635
GIPC2	-2.1459	6.54648	-10.0652	4.34683e-22	5.42188e-21	39.1941
CKAP2	1.30721	9.98295	10.0625	4.44926e-22	5.54583e-21	39.1711
LPAR2	1.25678	9.59798	10.0602	4.53844e-22	5.6531e-21	39.1515
CDK5R1	1.6623	7.67856	10.0578	4.63436e-22	5.76862e-21	39.1308
HGH1	1.39138	10.4267	10.0571	4.66294e-22	5.80021e-21	39.1248
TRIM71	-3.12265	4.31944	-10.0566	4.68476e-22	5.82336e-21	39.1201
LCLAT1	1.05556	9.85897	10.0556	4.72348e-22	5.86747e-21	39.112
DNAJC10	1.12412	12.6689	10.0544	4.77472e-22	5.92706e-21	39.1013
LRRK2	-2.79343	11.2997	-10.0532	4.82324e-22	5.9832e-21	39.0914
CNKSR2	-2.20796	5.71359	-10.0521	4.87109e-22	6.03842e-21	39.0816
ERICH4	-1.56132	1.68164	-10.0467	5.10101e-22	6.31912e-21	39.036
KCNIP1	-1.89035	3.82326	-10.0399	5.41375e-22	6.70196e-21	38.9772
PPP1R14A	-1.78948	8.26614	-10.0385	5.47964e-22	6.77891e-21	38.9653
MRPL30	0.96754	10.3107	10.0346	5.66638e-22	7.00514e-21	38.9322
TBC1D7	1.16975	9.42507	10.0323	5.77937e-22	7.13996e-21	38.9127
AARD	-2.82812	5.43063	-10.032	5.79224e-22	7.15099e-21	38.9105
TRIM45	1.5133	7.82722	10.0244	6.18704e-22	7.63321e-21	38.8453
HSP90B1	1.18814	15.3989	10.0242	6.19629e-22	7.63943e-21	38.8438
ARHGAP11B	1.5372	7.40139	10.0232	6.24968e-22	7.70001e-21	38.8354
TWF1	1.17883	11.4193	10.0213	6.35774e-22	7.82783e-21	38.8184
COPS7B	1.00245	10.7302	10.0193	6.46546e-22	7.95505e-21	38.8018
SCARA5	-3.26322	6.67528	-10.0178	6.54889e-22	8.05225e-21	38.7891
ATP2A1	1.84308	5.57996	10.0146	6.73585e-22	8.27652e-21	38.7613
MSH2	1.18669	10.6473	10.0143	6.75129e-22	8.28987e-21	38.7591
SFTPA1	-4.67393	15.0318	-10.0126	6.8506e-22	8.40612e-21	38.7446
DEPDC4	1.22835	5.26612	10.0088	7.08258e-22	8.68489e-21	38.7117
NDST1	-1.2548	12.2095	-10.0071	7.18427e-22	8.80365e-21	38.6977
FAM114A1	1.1392	11.7794	10.0068	7.20615e-22	8.8245e-21	38.6947
HSPB2	-1.58652	4.89044	-10.0064	7.22699e-22	8.84404e-21	38.6918
EED	0.969035	9.80144	10.0052	7.3013e-22	8.92895e-21	38.6817
SRM	1.31348	11.3046	10.0046	7.34132e-22	8.97184e-21	38.6763
SOX5	-1.80711	6.46786	-10.004	7.37896e-22	9.01178e-21	38.6712
LIG3	1.10135	10.4991	10.0025	7.47668e-22	9.12497e-21	38.6582
NOP16	1.2115	9.4806	10.0016	7.53207e-22	9.18639e-21	38.6509
NKRF	0.937599	9.1092	9.9994	7.67826e-22	9.35839e-21	38.632
NRN1	-1.86168	8.08975	-9.99927	7.68705e-22	9.36282e-21	38.6308
DNMT3A	1.22506	11.0581	9.99745	7.80851e-22	9.50438e-21	38.6153
ACSS3	-1.86704	8.6412	-9.99709	7.83281e-22	9.52756e-21	38.6123
BDH1	1.54482	9.69741	9.99629	7.88707e-22	9.58712e-21	38.6054
HDAC1	1.05917	12.4321	9.99512	7.96736e-22	9.67824e-21	38.5954
ZNF366	-1.8027	6.32596	-9.99183	8.19619e-22	9.94954e-21	38.5675
SOGA3	-1.64484	2.98415	-9.98967	8.35022e-22	1.01297e-20	38.5491
HYOU1	1.35502	13.3323	9.98924	8.38102e-22	1.01603e-20	38.5454
FAM72D	2.01149	4.19847	9.98452	8.72939e-22	1.05756e-20	38.5052
SEC61G	1.18776	11.3555	9.98166	8.94722e-22	1.08322e-20	38.4808
NFS1	1.03636	10.0654	9.97751	9.27289e-22	1.1219e-20	38.4455
CCR8	1.93352	4.64832	9.97723	9.29536e-22	1.12387e-20	38.4431
ZNF7	1.03476	10.0177	9.9768	9.32989e-22	1.12729e-20	38.4395
SMPDL3B	1.904	10.983	9.97277	9.65909e-22	1.16629e-20	38.4052
KCNK12	2.43345	3.98603	9.97141	9.7723e-22	1.17918e-20	38.3937
TMED2	1.08426	13.9819	9.97102	9.80549e-22	1.1824e-20	38.3903
ADCYAP1R1	-2.0481	4.6767	-9.96819	1.0047e-21	1.21072e-20	38.3663
LSM5	1.04805	10.5348	9.96621	1.02198e-21	1.23072e-20	38.3494
COCH	2.79714	6.68855	9.96609	1.02309e-21	1.23123e-20	38.3484
PLA2G2C	2.31671	3.39317	9.96204	1.05934e-21	1.27402e-20	38.314
SLC12A8	1.44423	9.80681	9.9604	1.07437e-21	1.29124e-20	38.3001
EIF3B	1.21447	13.2433	9.95816	1.0953e-21	1.31552e-20	38.281
JSRP1	2.53366	6.72521	9.95797	1.09712e-21	1.31683e-20	38.2794
FASTKD1	0.987925	9.63034	9.9547	1.12836e-21	1.35309e-20	38.2516
SLC5A7	-2.73528	2.38693	-9.95465	1.12882e-21	1.35309e-20	38.2512
MYL9	-1.55976	12.7194	-9.95375	1.13757e-21	1.36268e-20	38.2436
THOC3	1.24435	8.42172	9.94842	1.19096e-21	1.42569e-20	38.1983
METAP1D	1.22034	8.0577	9.94834	1.19177e-21	1.42572e-20	38.1976
RFX8	2.00721	4.42008	9.94636	1.21228e-21	1.4493e-20	38.1807
RTKN	1.21778	10.6756	9.94621	1.21381e-21	1.45017e-20	38.1795
NDUFAF6	1.14951	9.53804	9.94601	1.21588e-21	1.45169e-20	38.1778
CCZ1B	1.12547	8.73042	9.94006	1.27964e-21	1.52681e-20	38.1273
DENR	0.989458	11.6289	9.93701	1.31366e-21	1.56637e-20	38.1014
KPNA7	2.19127	6.66659	9.93588	1.32641e-21	1.58054e-20	38.0919
ACOXL	-2.29657	7.33193	-9.93544	1.33145e-21	1.5855e-20	38.0881
SLC5A4	-1.77415	3.93286	-9.93361	1.35256e-21	1.60958e-20	38.0726
GPR17	-2.19547	4.26224	-9.93296	1.36011e-21	1.61751e-20	38.0671
SRPX2	2.10163	9.56609	9.9295	1.40115e-21	1.66522e-20	38.0377
IQCC	1.19859	7.76896	9.92745	1.42598e-21	1.69362e-20	38.0203
CYP17A1	-2.1462	3.86423	-9.92698	1.43171e-21	1.69931e-20	38.0164
ECEL1	3.22693	5.15832	9.92622	1.44107e-21	1.7093e-20	38.0099
ADAMTSL4	-1.85006	9.98417	-9.92232	1.49019e-21	1.76641e-20	37.9768
PAQR4	1.59415	9.30015	9.91881	1.53572e-21	1.81919e-20	37.9471
KRT27	-2.23423	2.51106	-9.90744	1.69289e-21	2.00406e-20	37.8508
TUBG1	1.3827	10.7581	9.90261	1.76454e-21	2.08752e-20	37.8099
MZT2A	1.40332	9.96186	9.90173	1.77788e-21	2.10193e-20	37.8025
ZSCAN16	1.17198	8.22614	9.90114	1.78684e-21	2.11115e-20	37.7975
NUP62CL	1.65639	6.82661	9.89938	1.81393e-21	2.14176e-20	37.7826
SOCS2	-1.80374	9.64361	-9.89813	1.83347e-21	2.16342e-20	37.772
BHLHA15	2.47118	6.06412	9.89018	1.96263e-21	2.31432e-20	37.7048
GNG11	-1.69544	10.3867	-9.88558	2.04153e-21	2.40579e-20	37.6659
AK4	2.36828	9.36778	9.88423	2.06527e-21	2.43219e-20	37.6544
RFC5	1.16257	9.50851	9.88026	2.13661e-21	2.51457e-20	37.6209
PDCD5	1.14133	10.8743	9.87755	2.18657e-21	2.5717e-20	37.5981
CACYBP	1.14356	11.6028	9.87623	2.21143e-21	2.59926e-20	37.5869
FAM24B	1.41706	5.98293	9.87603	2.21524e-21	2.60204e-20	37.5852
TMEM249	1.51363	2.06242	9.87204	2.29206e-21	2.69054e-20	37.5515
ABCB4	1.92517	5.86839	9.8715	2.30273e-21	2.70132e-20	37.5469
DHX34	1.26329	10.0671	9.87064	2.3197e-21	2.71946e-20	37.5397
SFTPD	-3.47649	11.9425	-9.86898	2.35289e-21	2.75659e-20	37.5256
RNASEH2A	1.46533	9.66531	9.86806	2.37147e-21	2.77657e-20	37.5179
METTL18	1.0411	8.57077	9.86517	2.43078e-21	2.84417e-20	37.4935
METAP1	0.959439	11.2598	9.86313	2.47341e-21	2.89218e-20	37.4763
SFTPA2	-4.43483	15.4543	-9.8625	2.4868e-21	2.90596e-20	37.471
NTRK3	-2.12104	5.80297	-9.86187	2.50023e-21	2.91978e-20	37.4656
ALOX5AP	-1.8806	10.6319	-9.86145	2.50929e-21	2.92848e-20	37.4621
KIF18A	1.46213	8.00103	9.85589	2.63131e-21	3.06891e-20	37.4152
C1QTNF2	-1.73492	5.80695	-9.85305	2.69582e-21	3.14212e-20	37.3912
KLF9	-1.33538	11.253	-9.85094	2.74496e-21	3.19734e-20	37.3734
C2orf15	1.10276	5.81726	9.85067	2.75119e-21	3.20254e-20	37.3712
XPOT	1.14986	12.0775	9.84935	2.78244e-21	3.23684e-20	37.36
ZNF207	0.854258	12.8	9.8455	2.87537e-21	3.3428e-20	37.3276
DTX2	1.45356	10.6107	9.84457	2.89814e-21	3.36711e-20	37.3198
GET4	1.27322	7.84628	9.84136	2.97873e-21	3.45853e-20	37.2927
RECK	-1.32988	8.91492	-9.84078	2.99358e-21	3.47355e-20	37.2878
ZNF786	1.13575	8.50028	9.83997	3.0143e-21	3.49535e-20	37.2809
STAC	-2.40729	7.8519	-9.83847	3.05295e-21	3.53791e-20	37.2684
GGTLC3	-1.74217	1.4546	-9.83619	3.11305e-21	3.60525e-20	37.2491
DHRS13	1.40562	7.71627	9.83471	3.15248e-21	3.64859e-20	37.2367
TAF1A	1.13711	8.05265	9.83448	3.15867e-21	3.65343e-20	37.2347
RCOR2	2.40602	6.75637	9.83265	3.20838e-21	3.70856e-20	37.2193
DPY30	1.09295	10.9235	9.83174	3.23333e-21	3.73501e-20	37.2117
CBX2	2.26778	8.78494	9.82807	3.33598e-21	3.85062e-20	37.1808
KLHL23	1.32922	9.91987	9.82802	3.33765e-21	3.85062e-20	37.1803
PHACTR2	-1.2938	10.7214	-9.82761	3.3493e-21	3.8616e-20	37.1769
LRRC20	1.42361	10.2048	9.82148	3.52878e-21	4.06594e-20	37.1253
RNF34	0.927813	10.4001	9.82078	3.54982e-21	4.08647e-20	37.1194
MMP9	2.46177	10.8226	9.82074	3.5511e-21	4.08647e-20	37.1191
COX6B2	2.40995	3.90771	9.81976	3.58097e-21	4.11823e-20	37.1108
MESP2	2.48667	4.69645	9.81901	3.6039e-21	4.14197e-20	37.1045
KCNA10	-1.49721	1.02624	-9.81356	3.775e-21	4.33587e-20	37.0587
KLF17	-1.70054	2.59852	-9.81312	3.78927e-21	4.3495e-20	37.0549
PIGM	1.07082	10.2547	9.81234	3.81446e-21	4.37566e-20	37.0484
CRELD2	1.28877	11.0959	9.81223	3.81808e-21	4.37704e-20	37.0475
PRR3	1.03117	9.43861	9.80748	3.9754e-21	4.55451e-20	37.0076
DLL3	3.73261	4.19954	9.80698	3.99246e-21	4.57116e-20	37.0034
SLC37A4	1.15468	10.5035	9.80593	4.02835e-21	4.60935e-20	36.9945
KCNA5	-1.99564	4.58515	-9.80567	4.03705e-21	4.61495e-20	36.9924
ANKRD39	1.05445	8.98438	9.80564	4.03834e-21	4.61495e-20	36.9921
CD34	-1.37752	11.0723	-9.80468	4.07141e-21	4.64982e-20	36.984
NABP2	1.21592	10.4847	9.80403	4.09401e-21	4.67268e-20	36.9785
NFYA	1.07235	10.8987	9.8031	4.12655e-21	4.70686e-20	36.9707
PODNL1	2.38019	8.3859	9.80023	4.22833e-21	4.81992e-20	36.9467
CCDC137	1.28414	10.319	9.79992	4.23968e-21	4.82982e-20	36.944
FOXRED1	1.13616	10.0636	9.79634	4.37053e-21	4.97577e-20	36.914
RNF207	1.74522	8.76711	9.79607	4.38083e-21	4.98437e-20	36.9117
MAP7D2	2.91334	7.36465	9.79526	4.41103e-21	5.01557e-20	36.9049
ORC2	0.891017	10.2789	9.79378	4.46694e-21	5.07596e-20	36.8924
CDC7	1.44941	8.5543	9.79294	4.49902e-21	5.10922e-20	36.8854
ARHGAP39	1.53776	9.35759	9.79252	4.51499e-21	5.12415e-20	36.8819
DHRS11	1.27201	8.85227	9.79139	4.55851e-21	5.1703e-20	36.8724
SLC1A4	1.32362	10.8203	9.791	4.57361e-21	5.18419e-20	36.8691
PFDN6	1.28272	10.5476	9.78738	4.71649e-21	5.3428e-20	36.8388
REEP1	-2.18495	6.62462	-9.78604	4.77038e-21	5.40048e-20	36.8275
UBE2S	1.71962	9.26464	9.78558	4.78944e-21	5.41867e-20	36.8236
ATG16L1	0.968019	10.7378	9.7838	4.86231e-21	5.49769e-20	36.8087
TPI1	1.33819	14.3775	9.7834	4.87876e-21	5.51285e-20	36.8053
SLC38A7	1.14828	10.1662	9.78278	4.90443e-21	5.53841e-20	36.8002
HOOK1	1.31458	10.645	9.78227	4.92594e-21	5.55923e-20	36.7958
INCENP	1.41877	9.82333	9.77658	5.16969e-21	5.83069e-20	36.7481
NSMF	1.41704	11.0197	9.77445	5.26413e-21	5.93351e-20	36.7303
ARHGEF19	1.66756	10.3694	9.77313	5.32344e-21	5.99664e-20	36.7192
ACE	-1.56267	10.7078	-9.77143	5.40097e-21	6.0802e-20	36.7049
PRB3	2.37171	3.62548	9.77006	5.46391e-21	6.14724e-20	36.6935
SRD5A3	1.65293	11.3778	9.76986	5.47325e-21	6.15393e-20	36.6918
ATAD3A	1.42532	10.0085	9.76875	5.52508e-21	6.20836e-20	36.6825
EEF1E1	1.0741	8.79817	9.76772	5.57357e-21	6.25897e-20	36.6738
DEPTOR	1.66464	9.88826	9.76172	5.86467e-21	6.58179e-20	36.6236
SLC35B2	1.25109	11.8967	9.75934	5.98405e-21	6.71161e-20	36.6037
DOK2	-1.77409	9.38824	-9.75169	6.38501e-21	7.1569e-20	36.5396
LRRTM4	-2.29204	2.81911	-9.75056	6.44674e-21	7.22162e-20	36.5301
MAGED1	1.21658	13.3723	9.7486	6.55479e-21	7.33813e-20	36.5137
CAPN12	2.03888	8.40036	9.74719	6.63365e-21	7.42184e-20	36.5019
KLF2	-1.61772	9.93796	-9.74584	6.70976e-21	7.50235e-20	36.4906
CDH3	2.62189	11.3425	9.74228	6.91507e-21	7.7256e-20	36.4609
GEMIN7	1.10001	9.36487	9.74223	6.91794e-21	7.7256e-20	36.4604
MRPS10	1.02741	11.0717	9.74207	6.92734e-21	7.73134e-20	36.4591
GUCA1A	2.36916	2.56715	9.74191	6.93659e-21	7.7369e-20	36.4578
PGLYRP4	3.16657	4.74134	9.73996	7.05224e-21	7.86106e-20	36.4415
EARS2	1.07653	10.4073	9.73676	7.24588e-21	8.07194e-20	36.4147
APCDD1L	3.04035	4.84126	9.73635	7.2712e-21	8.09518e-20	36.4113
NPNT	-2.06725	11.3683	-9.73231	7.52456e-21	8.37211e-20	36.3774
GNB3	1.81588	5.37236	9.73132	7.58744e-21	8.4369e-20	36.3692
POP1	1.11731	8.54192	9.72982	7.68429e-21	8.53936e-20	36.3567
DDX52	0.973729	10.7611	9.72962	7.69781e-21	8.54914e-20	36.355
CD2AP	1.1196	12.3913	9.72881	7.7504e-21	8.60228e-20	36.3482
CENPO	1.25539	8.99092	9.72773	7.82165e-21	8.67605e-20	36.3392
UCHL5	0.966565	10.9205	9.72448	8.03945e-21	8.91219e-20	36.3121
B4GALT4	1.18481	10.3401	9.72198	8.21171e-21	9.09759e-20	36.2911
PGAM5	1.22208	11.0566	9.72158	8.2394e-21	9.1227e-20	36.2878
SKIV2L	1.10569	11.4674	9.72104	8.27707e-21	9.15881e-20	36.2833
CNRIP1	-1.25797	8.33887	-9.71888	8.42945e-21	9.32174e-20	36.2653
UBE2O	1.15227	11.0061	9.71793	8.49775e-21	9.39155e-20	36.2573
PRG4	-2.97475	7.42174	-9.717	8.56463e-21	9.45969e-20	36.2496
PAXIP1	1.05858	9.73641	9.71673	8.58461e-21	9.47599e-20	36.2473
ABCA3	-2.48466	12.9082	-9.71662	8.59264e-21	9.47908e-20	36.2464
TENM4	1.83302	8.95268	9.7156	8.66649e-21	9.55474e-20	36.2379
STT3A	1.06863	12.9527	9.71476	8.72874e-21	9.61753e-20	36.2308
DGKI	1.82454	5.11927	9.70648	9.36105e-21	1.0308e-19	36.1618
RBM28	1.03973	10.5223	9.70452	9.51728e-21	1.04736e-19	36.1454
ARNTL2	2.1147	9.71824	9.70315	9.62798e-21	1.0589e-19	36.134
DLG3	1.07602	11.4417	9.70131	9.77896e-21	1.07486e-19	36.1186
LRRC18	-2.61917	3.72338	-9.69714	1.01296e-20	1.11272e-19	36.0839
LSM12	0.956601	8.87972	9.69673	1.01647e-20	1.1159e-19	36.0804
TBCE	1.01449	10.3599	9.6945	1.03578e-20	1.13641e-19	36.0619
CMTM1	1.37513	5.58123	9.69385	1.0415e-20	1.14144e-19	36.0564
NDUFAF7	0.898539	9.17294	9.69383	1.04162e-20	1.14144e-19	36.0563
NTRK2	-2.55579	7.06804	-9.69085	1.06817e-20	1.16982e-19	36.0315
LIMK1	1.37485	11.8429	9.68999	1.07598e-20	1.17767e-19	36.0243
MRPL36	1.27361	9.57963	9.68982	1.07752e-20	1.17865e-19	36.0228
PPP1R35	1.45808	9.41256	9.68723	1.10131e-20	1.20394e-19	36.0013
CHRNA6	1.7439	3.07427	9.68224	1.14869e-20	1.25498e-19	35.9597
SCGB1A1	-5.45955	9.29039	-9.68118	1.15897e-20	1.26545e-19	35.9509
DROSHA	1.12195	11.4608	9.67748	1.19566e-20	1.30472e-19	35.9201
ALOX5	-1.70389	11.0198	-9.67673	1.20329e-20	1.31226e-19	35.9138
PCDHGB7	-1.65709	7.19729	-9.67543	1.21652e-20	1.32533e-19	35.903
MPHOSPH9	1.20247	9.28167	9.67541	1.21673e-20	1.32533e-19	35.9029
DPYSL2	-1.42222	12.7277	-9.67246	1.24738e-20	1.35789e-19	35.8783
GTF2IRD1	1.21045	10.4444	9.67013	1.27209e-20	1.38396e-19	35.8589
SYCE2	1.37421	4.91963	9.6686	1.28863e-20	1.40112e-19	35.8462
ZNF280C	1.03279	8.23541	9.66734	1.3024e-20	1.41524e-19	35.8357
SMIM15	0.911424	11.4837	9.66644	1.31232e-20	1.42516e-19	35.8282
PDIA6	1.27949	13.5074	9.66606	1.31645e-20	1.42879e-19	35.8251
AZIN2	1.43676	8.3073	9.66177	1.36497e-20	1.48057e-19	35.7893
SGCA	-2.1272	7.18696	-9.66074	1.37684e-20	1.49255e-19	35.7808
TCF3	1.25609	11.6533	9.66044	1.38033e-20	1.49544e-19	35.7783
LHX2	2.6135	3.04243	9.65932	1.39337e-20	1.50867e-19	35.769
MTX1	1.16281	9.76631	9.65717	1.41879e-20	1.53527e-19	35.7512
RANBP3L	-1.96761	5.04998	-9.65622	1.43021e-20	1.5467e-19	35.7432
ZGRF1	1.2977	7.54746	9.65593	1.43368e-20	1.54953e-19	35.7409
CERCAM	1.62669	10.9799	9.65509	1.44394e-20	1.55969e-19	35.7338
ANKRD33B	-1.86297	7.24456	-9.65463	1.44951e-20	1.56478e-19	35.73
SRPK3	2.6369	6.9018	9.65399	1.45734e-20	1.5723e-19	35.7247
STYXL1	1.13712	10.5897	9.65223	1.47906e-20	1.59478e-19	35.7101
BRCA1	1.52259	9.18403	9.65175	1.48506e-20	1.6003e-19	35.7061
MRPL17	1.12616	11.1037	9.65047	1.50119e-20	1.61673e-19	35.6954
TRPT1	1.19497	9.92604	9.64994	1.50786e-20	1.62294e-19	35.691
CALU	1.2131	13.4307	9.64615	1.55667e-20	1.67448e-19	35.6596
TMOD1	-1.75352	7.08128	-9.64223	1.60887e-20	1.72961e-19	35.627
METTL5	0.949111	10.0517	9.64078	1.62866e-20	1.74984e-19	35.615
WRAP73	1.05977	10.0565	9.64022	1.63627e-20	1.75698e-19	35.6103
BLOC1S4	1.13377	9.51135	9.63973	1.64309e-20	1.76326e-19	35.6062
ABCC11	1.7754	3.80271	9.63603	1.6949e-20	1.81779e-19	35.5756
MPZL1	0.973331	12.9567	9.63217	1.7509e-20	1.87673e-19	35.5435
MITD1	0.935164	9.5131	9.6282	1.81025e-20	1.9392e-19	35.5106
YDJC	1.44324	9.71643	9.6269	1.83005e-20	1.95925e-19	35.4998
RBM12B	1.05119	9.71424	9.62667	1.83371e-20	1.96202e-19	35.4979
NSUN5	1.24032	10.3139	9.62445	1.86823e-20	1.99777e-19	35.4795
CACNB4	-1.96211	6.66509	-9.62367	1.88048e-20	2.00969e-19	35.473
ACTR3B	1.0704	8.22335	9.62031	1.93417e-20	2.06517e-19	35.4452
MTA3	1.00522	10.8912	9.62028	1.93467e-20	2.06517e-19	35.4449
L1TD1	-2.01579	4.41251	-9.61448	2.03117e-20	2.1669e-19	35.3969
COL7A1	2.58623	8.87462	9.61157	2.08152e-20	2.21931e-19	35.3727
RANBP1	1.16904	11.2626	9.60877	2.13089e-20	2.27061e-19	35.3496
PSMD11	1.06182	12.349	9.60572	2.18618e-20	2.32816e-19	35.3243
TMEM263	1.04607	11.6185	9.60554	2.18949e-20	2.33032e-19	35.3228
DLG5	1.41897	10.828	9.60404	2.21715e-20	2.35837e-19	35.3104
WDR77	1.00046	10.2366	9.60335	2.23004e-20	2.37069e-19	35.3047
DPEP1	2.36253	5.93074	9.60282	2.24004e-20	2.37993e-19	35.3002
NKAIN1	2.67961	3.54334	9.6014	2.26689e-20	2.40704e-19	35.2885
AP1G2	1.29565	10.8624	9.60117	2.27119e-20	2.4102e-19	35.2866
GUCA2A	-2.42225	1.93882	-9.60089	2.27646e-20	2.41438e-19	35.2843
ALDOA	1.39708	15.6701	9.59984	2.29658e-20	2.4343e-19	35.2756
RGR	-1.20253	0.620772	-9.59948	2.30364e-20	2.44036e-19	35.2726
TCERG1	0.974542	11.0504	9.59524	2.38696e-20	2.52714e-19	35.2375
ZFP64	1.04238	9.69767	9.59227	2.44696e-20	2.58915e-19	35.213
MRPL24	1.30581	11.2566	9.59212	2.45011e-20	2.59098e-19	35.2118
PCNA	1.30046	11.7183	9.59134	2.46612e-20	2.60638e-19	35.2053
POLR3E	0.992737	10.8301	9.58939	2.50681e-20	2.64785e-19	35.1892
VPS72	1.19067	11.2492	9.58899	2.5152e-20	2.65516e-19	35.1859
MAG	-2.34797	2.4433	-9.58661	2.56581e-20	2.70701e-19	35.1662
QKI	-1.07801	12.2104	-9.5844	2.61376e-20	2.756e-19	35.1479
CYP27C1	2.71791	5.99672	9.58256	2.65434e-20	2.79716e-19	35.1327
SLC35F5	1.01902	11.598	9.58033	2.70437e-20	2.84823e-19	35.1143
SRP9	1.00287	12.7996	9.58017	2.70798e-20	2.85037e-19	35.113
ACTR5	1.05013	9.04396	9.57384	2.85526e-20	3.00365e-19	35.0607
KIR3DL1	-2.12089	2.23506	-9.57283	2.87946e-20	3.02735e-19	35.0523
TRUB2	1.07036	10.6809	9.57203	2.89887e-20	3.046e-19	35.0457
NIF3L1	0.997475	10.0589	9.57002	2.94815e-20	3.09599e-19	35.0291
SYNE3	-1.56957	8.65793	-9.56794	2.99983e-20	3.14843e-19	35.0119
TSKU	1.7257	11.1623	9.56771	3.00562e-20	3.15269e-19	35.01
OTUB2	1.38979	7.22681	9.56701	3.02325e-20	3.16935e-19	35.0042
SNRNP25	1.22206	10.1984	9.56635	3.03995e-20	3.18501e-19	34.9988
HHIPL2	3.85979	5.84069	9.56016	3.20139e-20	3.35221e-19	34.9477
PCGF3	1.02282	11.3119	9.55872	3.2403e-20	3.39101e-19	34.9358
CENPN	1.33428	8.59267	9.55756	3.27162e-20	3.42181e-19	34.9263
PGR	-1.85754	6.60604	-9.55601	3.31443e-20	3.46458e-19	34.9135
TTI1	1.02516	10.5585	9.55406	3.36872e-20	3.51931e-19	34.8974
RAE1	1.03853	10.4975	9.55319	3.39342e-20	3.54306e-19	34.8902
IDH2	1.3459	12.4647	9.55189	3.43053e-20	3.57976e-19	34.8795
PRPF3	1.095	11.2088	9.5513	3.44732e-20	3.59315e-19	34.8746
RASGEF1B	-1.19978	9.9114	-9.5513	3.44733e-20	3.59315e-19	34.8746
MANEAL	1.79386	9.22786	9.54957	3.49773e-20	3.64359e-19	34.8603
KHDRBS2	-2.67633	5.67828	-9.54909	3.51163e-20	3.65596e-19	34.8564
ITPRIP	-1.30283	10.5822	-9.54842	3.53145e-20	3.67449e-19	34.8508
SPATA19	-0.875492	0.337301	-9.54781	3.54943e-20	3.69108e-19	34.8458
SLC22A18	1.54246	10.322	9.54591	3.60602e-20	3.74778e-19	34.8302
TSHR	2.15186	4.22653	9.54287	3.69894e-20	3.84215e-19	34.8051
SLC7A11	2.65717	9.50524	9.5419	3.72876e-20	3.87091e-19	34.7972
DUOXA1	-2.51294	8.70069	-9.54117	3.75174e-20	3.89254e-19	34.7911
P2RX2	-2.2988	3.22581	-9.53645	3.90227e-20	4.0464e-19	34.7523
TRIM67	1.80367	3.26684	9.53478	3.95711e-20	4.10092e-19	34.7385
MED20	1.08736	9.99896	9.53413	3.97865e-20	4.12089e-19	34.7331
RNPS1	0.943054	12.3079	9.53387	3.98734e-20	4.12753e-19	34.731
NPLOC4	1.00839	12.7994	9.53313	4.01192e-20	4.15061e-19	34.7249
HNRNPAB	1.01025	12.4985	9.53018	4.11206e-20	4.25178e-19	34.7006
HOXA4	-1.72513	5.18824	-9.52847	4.17104e-20	4.31031e-19	34.6865
DDIT4L	2.58477	7.65449	9.52836	4.17498e-20	4.31192e-19	34.6856
CD300LF	-1.74758	8.44971	-9.52797	4.1883e-20	4.32322e-19	34.6824
MMP17	2.34298	7.56147	9.52553	4.27442e-20	4.40961e-19	34.6624
EEF1A2	4.35016	8.42483	9.52178	4.41013e-20	4.54702e-19	34.6315
AIFM1	1.06051	10.9856	9.52039	4.46165e-20	4.59753e-19	34.62
SKP2	1.35214	9.51209	9.51637	4.61373e-20	4.75154e-19	34.587
NFXL1	1.05728	9.15474	9.51563	4.64201e-20	4.77795e-19	34.5809
IL17D	-1.45478	5.83693	-9.51391	4.70895e-20	4.8441e-19	34.5668
CLEC12A	-2.03058	7.29715	-9.51237	4.76993e-20	4.90405e-19	34.5541
FZD4	-1.38167	10.3798	-9.5116	4.80049e-20	4.93267e-19	34.5478
OLFML1	-1.44463	8.67033	-9.50916	4.89933e-20	5.03139e-19	34.5277
RAB40A	-1.5513	5.38495	-9.50461	5.08816e-20	5.22235e-19	34.4903
ACOT11	1.41741	8.33196	9.50437	5.09848e-20	5.22998e-19	34.4883
EFEMP1	-1.6584	12.1047	-9.49805	5.37388e-20	5.50936e-19	34.4364
PROS1	-1.45106	10.8701	-9.49712	5.41551e-20	5.54891e-19	34.4288
CDX1	1.67171	3.60959	9.49221	5.64128e-20	5.77698e-19	34.3885
SRRM5	1.446	5.27733	9.48937	5.77602e-20	5.91162e-19	34.3652
TSFM	1.12201	10.2274	9.48673	5.90408e-20	6.03928e-19	34.3435
PCYT1B	-2.23372	4.86118	-9.48652	5.9145e-20	6.04653e-19	34.3418
TUBB8	1.91548	3.50393	9.48564	5.95814e-20	6.08771e-19	34.3345
OR1L8	-1.33903	1.50018	-9.48552	5.96414e-20	6.09041e-19	34.3335
ZHX1-C8orf76	1.17963	5.2116	9.48318	6.08113e-20	6.20638e-19	34.3144
SYVN1	1.04842	12.2203	9.48007	6.24042e-20	6.36536e-19	34.2888
METTL23	0.903503	9.99539	9.47992	6.24817e-20	6.3697e-19	34.2876
PMS2	1.06456	8.97635	9.47952	6.26881e-20	6.38714e-19	34.2844
CCDC69	-1.41218	10.9509	-9.47812	6.34201e-20	6.45809e-19	34.2729
COMP	3.02167	9.3876	9.47508	6.50448e-20	6.61983e-19	34.2479
IL5RA	-2.42097	5.73134	-9.47488	6.51511e-20	6.62323e-19	34.2463
FAM13C	-1.60406	6.72892	-9.47488	6.51513e-20	6.62323e-19	34.2463
ARTN	2.09126	5.75053	9.47354	6.58803e-20	6.69359e-19	34.2353
FUNDC1	1.03409	9.38535	9.4722	6.66194e-20	6.76489e-19	34.2243
PCDH12	-1.3711	9.71058	-9.47141	6.70543e-20	6.80525e-19	34.2179
PRPS2	1.04775	11.1148	9.46735	6.93569e-20	7.03499e-19	34.1846
NTN4	-1.58563	11.0784	-9.46636	6.99287e-20	7.08903e-19	34.1765
RPH3A	-1.94553	2.93051	-9.46556	7.03937e-20	7.13218e-19	34.1699
WDR74	0.964904	10.1877	9.46346	7.16336e-20	7.25375e-19	34.1527
TPRG1	-1.52332	7.45324	-9.46318	7.17961e-20	7.26615e-19	34.1505
MRPL53	1.02221	6.94545	9.45976	7.38641e-20	7.47128e-19	34.1224
SPRYD7	-0.957057	9.3838	-9.45959	7.3969e-20	7.47772e-19	34.121
RINT1	0.937346	9.91397	9.45784	7.50484e-20	7.58261e-19	34.1067
PRKDC	1.29369	13.0884	9.45435	7.72548e-20	7.80118e-19	34.0781
TIMM9	0.987665	9.88891	9.45254	7.84195e-20	7.91439e-19	34.0634
SLC35A2	1.21098	11.246	9.45183	7.88857e-20	7.95702e-19	34.0575
TMEM87B	0.941902	11.4732	9.45101	7.94206e-20	8.00652e-19	34.0508
ALDH1B1	1.27126	10.5965	9.45043	7.98055e-20	8.04085e-19	34.0461
BOLA3	1.16481	9.1058	9.44906	8.07159e-20	8.12806e-19	34.0349
TMEM45B	1.79516	10.8335	9.44711	8.20358e-20	8.25639e-19	34.0189
MCM7	1.39033	12.1354	9.44174	8.57677e-20	8.62719e-19	33.975
CNP	1.07765	12.1822	9.43561	9.02345e-20	9.07147e-19	33.9249
LMOD1	-1.67268	9.43354	-9.43212	9.28816e-20	9.33241e-19	33.8963
PLCXD2	-1.79332	4.85008	-9.43128	9.3525e-20	9.39185e-19	33.8895
NDE1	1.16603	10.3126	9.43093	9.37967e-20	9.41392e-19	33.8866
PSMB4	1.16806	13.2595	9.43036	9.42436e-20	9.45355e-19	33.882
COASY	1.13266	11.8256	9.42869	9.55487e-20	9.57917e-19	33.8684
MMP3	2.94476	4.69734	9.42788	9.61982e-20	9.63895e-19	33.8617
PAX6	-1.22087	6.04865	-9.42553	9.80867e-20	9.82275e-19	33.8425
FAM53A	1.47378	6.32011	9.42498	9.8531e-20	9.8618e-19	33.838
CDH24	1.61281	8.80689	9.42484	9.86455e-20	9.86781e-19	33.8369
DNTTIP1	1.49423	11.0998	9.42093	1.01886e-19	1.01864e-18	33.805
ZRANB3	1.0112	7.62126	9.41905	1.03488e-19	1.03408e-18	33.7896
PF4	-2.22664	3.04129	-9.41815	1.04261e-19	1.04124e-18	33.7823
CA2	-2.06612	9.39206	-9.41259	1.09162e-19	1.08958e-18	33.7369
MEX3B	1.34748	7.49196	9.41006	1.11469e-19	1.112e-18	33.7163
METTL7B	2.32516	8.58221	9.40864	1.12787e-19	1.12452e-18	33.7047
DSP	2.18891	13.2691	9.40725	1.1409e-19	1.13689e-18	33.6933
TIGD1	1.17666	7.75884	9.40555	1.15699e-19	1.15229e-18	33.6795
MFNG	-1.30489	9.54434	-9.40412	1.17075e-19	1.16536e-18	33.6679
MTFP1	1.39343	7.69228	9.40373	1.17459e-19	1.16853e-18	33.6646
NMRAL1	1.08503	10.9051	9.40134	1.19795e-19	1.19112e-18	33.6452
COPB2	0.950803	13.0545	9.40104	1.20092e-19	1.19342e-18	33.6428
HPS3	1.03759	10.8079	9.40074	1.20395e-19	1.19577e-18	33.6403
PAPSS2	-1.39532	11.7721	-9.40055	1.20584e-19	1.197e-18	33.6387
CTTN	1.11196	13.6355	9.39376	1.27538e-19	1.26533e-18	33.5834
PRSS53	1.74376	5.93778	9.39266	1.28697e-19	1.27614e-18	33.5745
PLAU	2.16889	11.9902	9.39091	1.30568e-19	1.29398e-18	33.5602
ACP5	-1.55553	12.1998	-9.38891	1.3274e-19	1.31478e-18	33.5439
TMEM139	-2.6146	7.27964	-9.38517	1.36906e-19	1.35531e-18	33.5134
POSTN	1.92003	12.8785	9.38393	1.38313e-19	1.36849e-18	33.5033
CHRNB1	1.31355	9.10383	9.38376	1.38506e-19	1.36965e-18	33.502
FGFR2	-1.99317	9.78594	-9.38323	1.39106e-19	1.37484e-18	33.4977
CHAC2	1.23125	7.21489	9.38245	1.40007e-19	1.38291e-18	33.4913
IDE	0.957853	11.1496	9.38239	1.40075e-19	1.38291e-18	33.4909
EXOSC5	1.41857	9.59401	9.37962	1.43312e-19	1.41361e-18	33.4683
PREB	1.04614	11.5321	9.3796	1.43341e-19	1.41361e-18	33.4681
TMEM150B	-1.78244	6.95173	-9.37663	1.46892e-19	1.44784e-18	33.444
PIGU	1.08731	10.4199	9.37488	1.49028e-19	1.4681e-18	33.4297
PTGER4	-1.52564	9.20301	-9.37407	1.50029e-19	1.47716e-18	33.4231
LGI4	-1.41163	6.41629	-9.37397	1.50152e-19	1.47756e-18	33.4223
SHC3	-1.98372	8.31274	-9.37202	1.52579e-19	1.50064e-18	33.4065
FAM83H	1.38823	12.2944	9.36829	1.57343e-19	1.54666e-18	33.3761
CANT1	1.18894	12.2249	9.36717	1.58803e-19	1.56016e-18	33.367
FAM3C	1.30111	11.2783	9.36615	1.60136e-19	1.57241e-18	33.3588
POLR1B	0.986123	10.3435	9.36566	1.60788e-19	1.57795e-18	33.3548
DUSP12	0.987381	9.52271	9.36421	1.62724e-19	1.59609e-18	33.343
SPP2	3.05751	2.95594	9.36395	1.63067e-19	1.59858e-18	33.3409
ENG	-1.33052	12.6638	-9.35994	1.68542e-19	1.65137e-18	33.3083
SSBP1	0.962481	11.3358	9.35879	1.70152e-19	1.66624e-18	33.2989
IL36RN	3.70475	4.13672	9.35828	1.70862e-19	1.67229e-18	33.2948
CDK5RAP3	1.23623	12.1064	9.35744	1.72048e-19	1.68299e-18	33.288
NELFCD	1.07841	11.8405	9.35529	1.75119e-19	1.71211e-18	33.2705
COA7	1.02901	9.95735	9.35248	1.79209e-19	1.75115e-18	33.2477
ARL9	2.12343	4.75011	9.35211	1.79768e-19	1.75567e-18	33.2447
SAAL1	0.993716	8.74663	9.34976	1.83273e-19	1.78894e-18	33.2256
FUBP1	0.928797	12.0476	9.34814	1.85728e-19	1.81192e-18	33.2125
DHFR	1.17204	8.92245	9.34606	1.88937e-19	1.84223e-18	33.1956
ENC1	1.39127	11.7844	9.34484	1.90845e-19	1.85984e-18	33.1857
NEK6	1.06825	11.7354	9.34382	1.92451e-19	1.87448e-18	33.1774
WDR76	1.28077	8.6507	9.34356	1.9286e-19	1.87746e-18	33.1753
TBC1D31	1.20454	8.44666	9.33977	1.98961e-19	1.93581e-18	33.1446
CHAF1A	1.24957	9.49034	9.33336	2.09719e-19	2.03939e-18	33.0926
PDE8B	-1.34191	7.87619	-9.32974	2.1605e-19	2.09983e-18	33.0633
NCAPD3	1.1751	10.374	9.32959	2.16328e-19	2.10141e-18	33.062
KCNJ5	-2.09197	7.98075	-9.32837	2.18505e-19	2.12141e-18	33.0521
FAM222B	1.05407	10.909	9.32713	2.20739e-19	2.14196e-18	33.0421
B3GNT4	1.94436	6.09867	9.32664	2.21632e-19	2.14947e-18	33.0381
TIGD2	1.08588	8.87388	9.32645	2.21982e-19	2.15172e-18	33.0365
BCL2L2-PABPN1	1.39825	3.85091	9.3262	2.22435e-19	2.15496e-18	33.0345
HNRNPC	0.898032	14.0093	9.32586	2.23053e-19	2.15979e-18	33.0318
ERGIC2	0.962463	11.282	9.32491	2.24798e-19	2.17552e-18	33.0241
LIG1	1.15372	10.3829	9.32429	2.25951e-19	2.18521e-18	33.019
DDX39A	1.19423	11.1637	9.32424	2.2604e-19	2.18521e-18	33.0187
SUGCT	1.81414	6.92206	9.32139	2.31386e-19	2.2357e-18	32.9956
NAT10	0.974394	11.3728	9.32036	2.33354e-19	2.25351e-18	32.9872
TPD52	1.19657	12.1114	9.3164	2.41057e-19	2.32666e-18	32.9552
SEC24A	0.958789	11.1859	9.31538	2.43089e-19	2.34503e-18	32.9469
CFL2	-1.15427	10.3026	-9.31515	2.43545e-19	2.34818e-18	32.9451
DGKA	1.22476	10.2627	9.30954	2.55026e-19	2.45757e-18	32.8996
RECQL5	1.14489	10.4719	9.3087	2.56776e-19	2.47312e-18	32.8929
TRIM11	1.0894	10.5467	9.30811	2.58032e-19	2.4839e-18	32.888
MC1R	1.46597	7.67512	9.30508	2.64521e-19	2.54502e-18	32.8635
UGDH	1.67604	12.1893	9.30481	2.65096e-19	2.5492e-18	32.8614
S1PR4	-1.58946	7.97226	-9.30405	2.66753e-19	2.56377e-18	32.8552
ACKR1	-2.5519	8.53573	-9.30337	2.6824e-19	2.5767e-18	32.8498
VGF	2.85194	4.398	9.30183	2.7166e-19	2.60817e-18	32.8373
RBMS3	-1.56317	9.41361	-9.30092	2.73691e-19	2.62628e-18	32.8299
KNSTRN	1.24937	9.20743	9.29852	2.79138e-19	2.67713e-18	32.8105
UAP1	1.08725	11.6566	9.29774	2.80928e-19	2.69287e-18	32.8042
TBL2	0.999372	11.3451	9.29306	2.91909e-19	2.79665e-18	32.7663
LIMCH1	-1.49001	12.6305	-9.29256	2.93085e-19	2.80644e-18	32.7624
FAM178B	2.42989	6.15281	9.29109	2.9665e-19	2.83907e-18	32.7504
FRY	-1.37237	10.4149	-9.29044	2.98225e-19	2.85264e-18	32.7452
MTMR4	1.0164	11.1259	9.28945	3.00648e-19	2.8743e-18	32.7372
CREBZF	1.00701	11.4008	9.28934	3.0093e-19	2.87548e-18	32.7363
KLHL12	0.938825	11.1921	9.2891	3.01526e-19	2.87966e-18	32.7343
TOM1L1	1.12399	10.7662	9.28687	3.07064e-19	2.931e-18	32.7164
SETD6	1.0451	9.27908	9.28599	3.09288e-19	2.95068e-18	32.7093
CDK5RAP1	0.937251	10.3582	9.28262	3.17957e-19	3.03179e-18	32.682
COPA	0.985248	13.8563	9.2816	3.20602e-19	3.0554e-18	32.6738
VPS45	0.925858	10.979	9.27672	3.33661e-19	3.17819e-18	32.6344
RSPRY1	0.844975	10.9752	9.2766	3.34008e-19	3.17983e-18	32.6334
ZNF480	0.897931	9.58241	9.27603	3.35552e-19	3.19285e-18	32.6289
UCHL3	1.02065	8.3084	9.27481	3.38911e-19	3.22312e-18	32.619
C4orf46	1.10164	8.8372	9.27453	3.39688e-19	3.22881e-18	32.6168
FERMT2	-1.11192	11.071	-9.27416	3.40737e-19	3.23709e-18	32.6137
PRR36	2.0998	9.31484	9.27406	3.41002e-19	3.23791e-18	32.613
RPAP3	0.896472	10.364	9.27339	3.42885e-19	3.25409e-18	32.6075
SMAD9	-1.64028	8.27952	-9.27208	3.46586e-19	3.28749e-18	32.5969
FKBP14	1.04161	9.84829	9.26872	3.56228e-19	3.37718e-18	32.5699
GREB1L	2.59071	6.37027	9.26705	3.61136e-19	3.42193e-18	32.5564
CCDC43	0.896997	10.3115	9.26632	3.63273e-19	3.44037e-18	32.5505
WFDC1	-1.78984	7.62481	-9.26625	3.63495e-19	3.44068e-18	32.5499
OSTN	-1.66517	1.27844	-9.26525	3.66485e-19	3.46718e-18	32.5419
NPSR1	2.41742	2.36335	9.26473	3.68028e-19	3.47995e-18	32.5377
LSR	1.50274	13.1455	9.26267	3.74275e-19	3.53718e-18	32.5211
SNAP47	0.969956	10.6029	9.26237	3.7522e-19	3.54426e-18	32.5186
CCZ1	1.05965	8.64777	9.26223	3.75643e-19	3.54641e-18	32.5175
TIMM23	0.943962	11.0041	9.26135	3.78349e-19	3.5701e-18	32.5104
RPL36A	1.08925	11.4595	9.26117	3.78892e-19	3.57336e-18	32.509
MAP3K15	-2.15469	4.21586	-9.25801	3.88797e-19	3.66487e-18	32.4836
ZNF367	1.36218	7.82571	9.25787	3.89245e-19	3.66719e-18	32.4824
LRIF1	1.09734	9.63356	9.25631	3.9425e-19	3.71242e-18	32.4698
NEDD9	-1.53902	12.503	-9.25367	4.02842e-19	3.79136e-18	32.4485
GNGT1	3.28318	3.2705	9.25199	4.08396e-19	3.84164e-18	32.435
ZNF691	0.958011	8.94659	9.25037	4.13834e-19	3.89077e-18	32.422
ERBB4	-2.63872	6.39906	-9.24996	4.15212e-19	3.9017e-18	32.4187
HMGCLL1	-2.05751	5.25067	-9.24896	4.18618e-19	3.93167e-18	32.4106
LAGE3	1.36682	9.71105	9.24626	4.27973e-19	4.01745e-18	32.3888
FOXH1	2.18217	2.81671	9.24611	4.28484e-19	4.02017e-18	32.3877
PCDH17	-1.4264	9.78672	-9.24158	4.4463e-19	4.1695e-18	32.3512
SLX4IP	1.0326	9.02391	9.23877	4.5494e-19	4.26398e-18	32.3286
CEP95	1.00162	10.2478	9.23733	4.60294e-19	4.31193e-18	32.317
SLC11A1	-1.65518	10.3502	-9.23572	4.66371e-19	4.3666e-18	32.3041
FAM167A	-2.2504	8.60922	-9.23553	4.6709e-19	4.37108e-18	32.3026
PDGFRL	1.61134	9.05229	9.23519	4.68395e-19	4.38102e-18	32.2998
MTERF3	0.998676	9.56426	9.23308	4.76529e-19	4.45481e-18	32.2828
FABP12	-1.0454	0.526996	-9.22841	4.95015e-19	4.62524e-18	32.2453
MCHR1	1.95469	4.48817	9.22727	4.99631e-19	4.66596e-18	32.2361
SCAMP5	1.44308	9.22226	9.22697	5.00853e-19	4.67497e-18	32.2337
NEGR1	-1.87215	7.43904	-9.22689	5.0119e-19	4.67572e-18	32.233
SLC51B	-2.02276	5.65555	-9.22498	5.09032e-19	4.74643e-18	32.2177
SLC22A10	-1.55712	1.33585	-9.22271	5.18567e-19	4.83147e-18	32.1994
SEC61A1	0.993262	14.2856	9.22268	5.18685e-19	4.83147e-18	32.1992
SLC23A3	1.77906	5.40885	9.222	5.21569e-19	4.85584e-18	32.1937
PFN4	1.38816	5.21098	9.21508	5.5181e-19	5.13475e-18	32.1381
MRPL13	1.13656	10.4962	9.21497	5.5228e-19	5.13649e-18	32.1373
TPTE2	1.79087	2.74572	9.21478	5.53121e-19	5.14168e-18	32.1358
FAM181A	-2.846	3.56499	-9.21471	5.53458e-19	5.14217e-18	32.1352
PDE2A	-1.48113	8.00418	-9.21171	5.67146e-19	5.26664e-18	32.1111
SECISBP2L	-1.21586	11.6855	-9.21026	5.73867e-19	5.32633e-18	32.0995
STIP1	1.11878	12.895	9.20528	5.97587e-19	5.54365e-18	32.0595
TTPAL	1.00118	10.1008	9.20191	6.1422e-19	5.69504e-18	32.0324
GIMAP4	-1.30303	10.3793	-9.20003	6.23668e-19	5.77968e-18	32.0174
PPFIA4	2.17969	7.03609	9.19705	6.38972e-19	5.91849e-18	31.9935
ZBTB16	-2.84118	6.86144	-9.19433	6.53257e-19	6.04771e-18	31.9716
SLBP	0.994605	11.1997	9.19218	6.64784e-19	6.15128e-18	31.9544
MEFV	-1.63614	5.80924	-9.1916	6.67927e-19	6.17722e-18	31.9497
CHORDC1	1.06565	10.1281	9.19132	6.69452e-19	6.18816e-18	31.9475
KPNB1	0.99249	13.4887	9.18606	6.98673e-19	6.45498e-18	31.9053
PHF6	1.00865	10.4071	9.18192	7.22549e-19	6.67217e-18	31.8722
ASPHD1	2.31333	7.86152	9.18071	7.29653e-19	6.73435e-18	31.8626
SLC20A1	1.144	11.6071	9.17688	7.52722e-19	6.94373e-18	31.8318
PRKCQ	-1.59687	7.58098	-9.17489	7.64964e-19	7.05096e-18	31.8159
RTN4RL2	2.39134	8.24946	9.17487	7.65124e-19	7.05096e-18	31.8157
PIGC	0.936865	10.674	9.17206	7.82751e-19	7.20974e-18	31.7933
EMC9	1.22522	8.89078	9.16878	8.03875e-19	7.40054e-18	31.767
PRDM15	1.0912	9.01899	9.16824	8.07348e-19	7.42875e-18	31.7627
MUSK	-2.06943	3.56263	-9.16802	8.08831e-19	7.43862e-18	31.7609
PNPT1	0.993758	10.6871	9.16573	8.23991e-19	7.5742e-18	31.7426
SHROOM4	-1.65375	9.93167	-9.16514	8.27948e-19	7.60672e-18	31.7379
C1orf87	-3.34828	4.23596	-9.1638	8.36984e-19	7.68584e-18	31.7272
TLK1	0.847735	11.4953	9.16106	8.55753e-19	7.85422e-18	31.7053
SHOX2	2.54976	5.05379	9.16056	8.59255e-19	7.88237e-18	31.7013
NIT2	0.93183	10.8266	9.15898	8.70312e-19	7.97977e-18	31.6887
POLA2	1.03269	9.83157	9.15803	8.77092e-19	8.03787e-18	31.681
ZNF385B	-2.92287	8.13792	-9.15772	8.79237e-19	8.05346e-18	31.6786
GTF3C2	0.929293	11.5582	9.15714	8.83398e-19	8.08749e-18	31.674
TCF19	1.32629	9.86239	9.15613	8.9066e-19	8.14986e-18	31.6659
PAIP1	0.980396	11.4506	9.15468	9.01203e-19	8.24217e-18	31.6543
USP21	1.07007	10.5093	9.15211	9.20149e-19	8.4112e-18	31.6338
CKAP5	1.07562	12.087	9.15086	9.29507e-19	8.49246e-18	31.6238
POLE	1.22537	10.6867	9.15063	9.3128e-19	8.50438e-18	31.6219
FA2H	2.10056	9.29016	9.14962	9.38898e-19	8.56963e-18	31.6139
GEMIN6	1.01948	9.26048	9.14681	9.60493e-19	8.76233e-18	31.5914
NXPH4	2.8365	5.87006	9.14628	9.64654e-19	8.79586e-18	31.5872
ITM2C	1.38953	12.3979	9.14595	9.67212e-19	8.81475e-18	31.5846
RAB3B	3.14491	6.31065	9.14515	9.7354e-19	8.86797e-18	31.5781
TAF2	0.984268	10.6152	9.14089	1.00766e-18	9.17414e-18	31.5441
STRIP2	2.1025	7.98145	9.13866	1.02603e-18	9.33668e-18	31.5263
SCN2B	-2.14807	5.37993	-9.13808	1.03087e-18	9.37606e-18	31.5217
HES6	2.14534	8.81752	9.13795	1.03191e-18	9.3808e-18	31.5207
ADAMTS12	1.74928	9.67574	9.1372	1.03818e-18	9.4331e-18	31.5147
EFNA2	2.61928	2.60277	9.13575	1.05043e-18	9.53964e-18	31.5031
TMEM138	0.874667	10.2732	9.13519	1.05519e-18	9.57801e-18	31.4987
[truncated: 16,138 more rows]

## Sheet: S4
TCGA-LUSC
Genes	logFC	AveExpr	t	P.Value	adj.P.Val	B
RXFP2	-4.38973	0.857382	-32.5528	2.36085e-130	4.28164e-126	287.165
UBE2C	4.76409	11.1336	32.1934	1.30005e-128	1.17889e-124	283.173
CENPA	4.59601	8.97834	32.0548	6.11687e-128	3.69785e-124	281.63
TROAP	4.65456	10.1453	32.025	8.54126e-128	3.87261e-124	281.297
HJURP	4.61811	10.0264	31.8836	4.15881e-127	1.50848e-123	279.721
CDC20	4.517	11.284	30.9967	8.96539e-123	2.70994e-119	269.78
TPX2	4.55929	12.1405	30.8877	3.07229e-122	7.95987e-119	268.553
NEK2	4.48753	9.84829	30.4723	3.39167e-120	7.68892e-117	263.867
MYBL2	4.84157	11.7916	30.3987	7.82806e-120	1.57744e-116	263.034
BIRC5	4.68586	11.6535	30.3075	2.20383e-119	3.99687e-116	262.002
KIF2C	4.11642	10.6489	30.0527	3.99754e-118	6.59086e-115	259.115
KIF4A	4.26197	10.3512	30.018	5.93543e-118	8.97041e-115	258.721
DEPDC1	4.57118	9.50048	29.8405	4.48942e-117	6.26308e-114	256.705
CAV3	-4.43492	1.14642	-29.7884	8.13841e-117	1.05427e-113	256.112
BUB1B	4.29062	10.2646	29.6617	3.45413e-116	4.17628e-113	254.672
TTK	4.40545	9.93212	29.1099	1.91225e-113	2.16754e-110	248.378
DLGAP5	4.2968	10.0701	28.9742	9.07355e-113	9.32844e-110	246.827
PLK1	3.91802	10.9345	28.9725	9.25849e-113	9.32844e-110	246.807
CDCA3	4.03017	9.94008	28.8931	2.30328e-112	2.19854e-109	245.899
CDC45	4.36827	10.1668	28.6797	2.67706e-111	2.32765e-108	243.454
CDCA5	3.82082	10.8997	28.6792	2.69523e-111	2.32765e-108	243.448
NUF2	4.27083	9.76298	28.6087	6.06374e-111	4.99872e-108	242.64
KIF18B	4.70983	9.96303	28.5248	1.59412e-110	1.257e-107	241.676
CCNB2	3.95719	10.763	28.5086	1.92072e-110	1.45142e-107	241.491
EXO1	4.1891	9.39761	28.3035	2.04284e-109	1.48196e-106	239.135
RS1	-5.8813	2.75282	-28.2788	2.71686e-109	1.89511e-106	238.851
RAD54L	4.07129	9.12723	28.1422	1.31424e-108	8.82782e-106	237.28
ANLN	4.18662	11.4608	28.1375	1.38703e-108	8.98401e-106	237.226
AURKB	4.27365	10.0737	28.0764	2.80867e-108	1.75648e-105	236.523
CEP55	4.03725	10.703	28.0327	4.65555e-108	2.81443e-105	236.019
CKAP2L	3.96118	9.65739	27.9754	9.02907e-108	5.2823e-105	235.359
NCAPH	3.89411	10.2412	27.8711	3.01404e-107	1.70821e-104	234.158
ORC6	3.7964	9.36325	27.7945	7.31763e-107	4.02159e-104	233.274
KIF14	4.36028	9.30779	27.7041	2.08394e-106	1.1116e-103	232.231
POLQ	4.38061	9.37028	27.5589	1.1196e-105	5.80146e-103	230.556
GP9	-4.00048	1.11025	-27.4434	4.27577e-105	2.15404e-102	229.22
FOXM1	4.42485	11.6821	27.4245	5.32245e-105	2.60886e-102	229.002
GTSE1	3.88908	9.74363	27.3186	1.81882e-104	8.68053e-102	227.777
MELK	4.37256	10.1224	27.2849	2.68819e-104	1.25008e-101	227.388
SKA3	3.91471	8.89536	27.2544	3.8285e-104	1.73584e-101	227.036
PKMYT1	4.02723	9.88853	27.2503	4.01964e-104	1.77805e-101	226.987
CDCA8	3.62361	10.4375	27.0529	3.98044e-103	1.71879e-100	224.702
TFAP2A	5.16667	10.7032	27.0494	4.14276e-103	1.74728e-100	224.662
GPD1	-5.99839	6.25182	-26.9781	9.4913e-103	3.91214e-100	223.836
CLEC3B	-5.49091	7.53313	-26.9375	1.52179e-102	6.13314e-100	223.366
NOSTRIN	-3.8332	7.55158	-26.9324	1.61483e-102	6.36665e-100	223.306
AGER	-7.62363	9.78707	-26.8733	3.21286e-102	1.23975e-99	222.621
CDC25C	4.01825	7.86517	26.7784	9.69587e-102	3.66342e-99	221.52
NCAPG	3.69762	9.88032	26.7131	2.07156e-101	7.66729e-99	220.763
GNGT1	6.39152	6.49977	26.617	6.34641e-101	2.30197e-98	219.648
KIF23	3.42004	10.6958	26.4925	2.70844e-100	9.63142e-98	218.201
SKA1	4.05155	8.98903	26.4468	4.61429e-100	1.60932e-97	217.67
GUCA2A	-4.09918	0.941767	-26.406	7.4183e-100	2.53846e-97	217.197
CCNA2	3.75929	10.6212	26.2575	4.19564e-99	1.40911e-96	215.47
ASPM	4.13287	10.4064	26.2075	7.51566e-99	2.47826e-96	214.889
MCM10	4.0585	9.32705	26.191	9.11247e-99	2.95114e-96	214.697
SLC2A1	5.17919	14.8573	26.169	1.1788e-98	3.75065e-96	214.441
TOP2A	4.28307	12.7608	26.1553	1.38331e-98	4.32547e-96	214.281
KIF20A	3.70822	10.3738	25.9528	1.47102e-97	4.52176e-95	211.925
HIGD1B	-4.12663	6.30248	-25.9448	1.61524e-97	4.88234e-95	211.832
OTC	-4.71355	1.55457	-25.8066	8.11885e-97	2.41383e-94	210.223
RGCC	-3.91261	10.5752	-25.7899	9.87475e-97	2.88852e-94	210.028
CD300LG	-7.1177	3.0823	-25.7112	2.47846e-96	7.13482e-94	209.11
DEPDC1B	4.02248	8.95944	25.7074	2.59007e-96	7.33962e-94	209.067
CDC6	3.88342	10.6467	25.6999	2.82897e-96	7.89327e-94	208.979
CCNB1	3.40464	11.4134	25.6222	7.01657e-96	1.92807e-93	208.073
GINS1	3.77669	10.2223	25.5956	9.57803e-96	2.59264e-93	207.763
PBK	4.19858	9.36915	25.5177	2.38171e-95	6.35217e-93	206.855
UBE2T	3.5212	10.086	25.4557	4.92249e-95	1.29383e-92	206.132
AGRP	-5.05337	3.04247	-25.4105	8.35463e-95	2.16457e-92	205.604
PRC1	3.36115	11.6183	25.3597	1.51391e-94	3.86707e-92	205.012
RRM2	3.9142	11.8396	25.3517	1.66243e-94	4.18748e-92	204.919
RTKN2	-4.44742	9.47475	-25.3045	2.88952e-94	7.17867e-92	204.368
KIF11	3.31826	10.9216	25.229	6.99596e-94	1.71458e-91	203.486
ROBO4	-4.04097	9.48649	-25.2128	8.46138e-94	2.04608e-91	203.297
NUSAP1	3.34724	11.2622	25.0889	3.61321e-93	8.62226e-91	201.85
HSD17B6	-4.47604	8.0617	-25.0708	4.46518e-93	1.0517e-90	201.639
KIAA0408	-4.89549	1.95568	-24.8425	6.48562e-92	1.50799e-89	198.972
CDCA2	3.76043	8.83637	24.835	7.08613e-92	1.62676e-89	198.884
CDT1	3.59583	10.2591	24.7975	1.09991e-91	2.4935e-89	198.446
NDC80	3.67964	9.70507	24.789	1.21527e-91	2.72101e-89	198.346
CENPF	4.00604	11.7766	24.7574	1.75847e-91	3.88922e-89	197.978
KANK3	-4.01586	7.14748	-24.6529	5.99159e-91	1.3092e-88	196.756
UHRF1	3.8519	10.0098	24.63	7.84107e-91	1.69292e-88	196.488
RAMP2	-3.50778	9.14045	-24.4656	5.39756e-90	1.15165e-87	194.565
TRIP13	3.64675	10.8135	24.4482	6.61956e-90	1.39596e-87	194.362
TICRR	4.14374	9.44973	24.3869	1.35798e-89	2.83085e-87	193.646
ECSCR	-2.22419	3.43572	-24.3524	2.03581e-89	4.19562e-87	193.242
INMT	-5.85972	8.49584	-24.3385	2.3981e-89	4.88673e-87	193.079
USHBP1	-3.47853	6.41508	-24.3323	2.58006e-89	5.1991e-87	193.006
TEK	-4.53576	8.3627	-24.2277	8.80033e-89	1.75388e-86	191.783
KIFC1	3.27202	10.831	24.1849	1.45414e-88	2.86655e-86	191.282
RAD51	3.21372	9.39276	24.1647	1.84389e-88	3.59578e-86	191.046
FAM107A	-6.35784	7.98151	-24.1636	1.86896e-88	3.6059e-86	191.032
PTPRB	-4.01038	9.99988	-24.0915	4.35571e-88	8.31529e-86	190.189
CLIC5	-6.42011	8.49464	-24.0663	5.85259e-88	1.10565e-85	189.894
CYP1A2	-4.81637	1.38846	-24.0343	8.52925e-88	1.59471e-85	189.519
FREM3	-4.87578	2.17603	-24.0274	9.24485e-88	1.71086e-85	189.439
MND1	3.38068	7.65741	24.0177	1.03556e-87	1.89706e-85	189.326
PITX1	6.65361	10.8676	23.8984	4.20353e-87	7.62353e-85	187.929
DLC1	-4.51878	10.2149	-23.8862	4.85404e-87	8.71612e-85	187.786
ACVRL1	-3.5774	10.292	-23.8689	5.94388e-87	1.05685e-84	187.584
ARHGEF15	-3.7575	8.31761	-23.8298	9.40772e-87	1.65649e-84	187.126
LDB2	-3.72324	9.08479	-23.821	1.04355e-86	1.81978e-84	187.023
CDH5	-3.95858	10.5228	-23.8198	1.05912e-86	1.82935e-84	187.008
EDNRB	-4.94124	8.71503	-23.8127	1.15023e-86	1.96797e-84	186.926
LRRC36	-5.09293	5.45827	-23.7774	1.74187e-86	2.95239e-84	186.512
MCEMP1	-6.54013	6.96361	-23.7524	2.33681e-86	3.9241e-84	186.22
E2F7	4.27365	9.24479	23.7363	2.82082e-86	4.69343e-84	186.032
FXYD1	-4.11604	4.5379	-23.712	3.75402e-86	6.18936e-84	185.747
PRX	-4.28476	8.54866	-23.7076	3.95311e-86	6.45888e-84	185.696
BUB1	3.20479	10.6567	23.6988	4.3833e-86	7.09781e-84	185.593
MYZAP	-4.93322	5.58766	-23.6645	6.55768e-86	1.05248e-83	185.191
IQGAP3	3.60332	10.5281	23.6615	6.79636e-86	1.07847e-83	185.155
OR6K3	-2.93091	0.631133	-23.661	6.83854e-86	1.07847e-83	185.149
CD5L	-5.4771	2.30816	-23.6104	1.2381e-85	1.93571e-83	184.558
AUNIP	3.28438	7.97938	23.5615	2.20059e-85	3.4111e-83	183.984
NPR1	-4.4931	8.2477	-23.5351	2.99844e-85	4.60846e-83	183.676
CEACAM8	-4.28542	1.40501	-23.5338	3.04594e-85	4.64212e-83	183.66
GGTLC2	-4.06064	1.4909	-23.4847	5.42141e-85	8.19355e-83	183.086
GPA33	-5.87972	4.23482	-23.4695	6.48107e-85	9.7141e-83	182.908
ESAM	-3.49166	10.2746	-23.4297	1.0341e-84	1.53725e-82	182.442
SLC39A8	-4.44807	11.0629	-23.4278	1.05725e-84	1.55888e-82	182.42
FAM83B	6.10681	9.38733	23.4179	1.18864e-84	1.73848e-82	182.303
GPIHBP1	-6.29503	5.91327	-23.4069	1.35201e-84	1.9616e-82	182.175
ESPL1	3.46798	10.107	23.4024	1.42483e-84	2.05085e-82	182.123
ORC1	3.34054	9.1576	23.3019	4.63912e-84	6.62481e-82	180.946
PLAC9	-3.93034	6.8775	-23.2416	9.42141e-84	1.3349e-81	180.24
GINS2	3.47138	9.88746	23.2112	1.34622e-83	1.89263e-81	179.884
SH2D3C	-3.31074	9.38213	-23.184	1.85475e-83	2.58752e-81	179.565
CDK1	3.1419	11.3784	23.1709	2.16255e-83	2.99389e-81	179.412
CHRM2	-5.18798	2.17641	-23.1308	3.4636e-83	4.75878e-81	178.942
SAPCD2	4.28357	9.93394	23.1099	4.42768e-83	6.03762e-81	178.698
ESCO2	3.47875	8.67497	23.1092	4.46534e-83	6.04353e-81	178.689
AK1	-2.73675	8.58044	-23.0994	5.00567e-83	6.72465e-81	178.575
SERPINB5	7.1365	12.0538	23.0767	6.54053e-83	8.72199e-81	178.309
TNNC1	-6.32159	6.12509	-23.0349	1.06834e-82	1.41427e-80	177.82
CPB2	-7.18096	4.08385	-22.9951	1.70419e-82	2.23176e-80	177.354
AURKA	2.98697	10.4785	22.9948	1.71049e-82	2.23176e-80	177.351
EFCC1	-4.34832	6.46812	-22.9458	3.04383e-82	3.94307e-80	176.776
HBA1	-4.76713	1.93723	-22.922	4.02305e-82	5.17461e-80	176.498
PTTG1	2.83999	10.7759	22.9167	4.28259e-82	5.46965e-80	176.436
FCN3	-5.80674	7.95961	-22.884	6.28886e-82	7.97586e-80	176.053
NEIL3	3.95539	7.60235	22.8764	6.87189e-82	8.65476e-80	175.965
TCF21	-5.48415	6.71773	-22.8359	1.10531e-81	1.38248e-79	175.491
RAMP3	-3.7909	8.93688	-22.8012	1.66161e-81	2.06403e-79	175.085
OIP5	3.22389	7.96289	22.751	2.99698e-81	3.6975e-79	174.497
MAD2L1	3.17464	10.5833	22.7432	3.28382e-81	4.02401e-79	174.406
CSRNP1	-3.52497	10.5779	-22.718	4.4138e-81	5.3724e-79	174.111
TMEM252	-3.79692	1.47752	-22.6772	7.12535e-81	8.61502e-79	173.634
TUBB1	-3.63059	4.31213	-22.6332	1.19466e-80	1.43486e-78	173.118
SPC24	3.3265	9.27859	22.6173	1.44035e-80	1.71856e-78	172.932
XRCC2	3.58233	8.87174	22.6025	1.7134e-80	2.031e-78	172.759
TK1	3.32186	12.1432	22.5178	4.6338e-80	5.45706e-78	171.767
SOX17	-3.85047	6.10906	-22.5137	4.86204e-80	5.6889e-78	171.72
CDKN3	3.44156	9.30795	22.4861	6.71736e-80	7.80936e-78	171.397
ZWINT	2.96833	10.9829	22.468	8.3061e-80	9.59487e-78	171.186
GYPB	-1.83726	0.34095	-22.4584	9.29982e-80	1.06748e-77	171.073
CLEC14A	-3.47125	9.57472	-22.4529	9.92742e-80	1.13235e-77	171.008
SUSD2	-5.72813	10.02	-22.3781	2.38619e-79	2.70475e-77	170.134
S1PR1	-4.06387	9.5897	-22.3302	4.18895e-79	4.71868e-77	169.573
STIL	2.83936	9.68615	22.3244	4.48492e-79	5.0209e-77	169.505
MYCT1	-3.58432	7.9192	-22.3235	4.52921e-79	5.03937e-77	169.495
ADAMTS8	-6.33775	5.96108	-22.3211	4.65736e-79	5.15036e-77	169.468
ANGPT4	-5.02596	3.70253	-22.3005	5.93439e-79	6.52279e-77	169.226
CASP12	-3.96018	2.76544	-22.2966	6.2124e-79	6.78724e-77	169.18
SPC25	3.14245	8.64887	22.2832	7.26937e-79	7.89445e-77	169.024
GRK5	-3.09469	9.91102	-22.2782	7.71116e-79	8.32438e-77	168.965
FHL1	-4.68168	10.1732	-22.2562	9.97413e-79	1.07036e-76	168.709
CENPI	3.04919	8.62326	22.2443	1.14779e-78	1.22449e-76	168.569
C12orf56	6.00501	7.31895	22.2361	1.26391e-78	1.34049e-76	168.472
EPAS1	-3.72011	13.587	-22.2232	1.46973e-78	1.54971e-76	168.322
CA4	-7.05633	4.83871	-22.2179	1.56484e-78	1.64046e-76	168.26
SLC51B	-4.21827	4.30855	-22.2024	1.87696e-78	1.95635e-76	168.078
MYOC	-5.91541	2.33435	-22.1987	1.95909e-78	2.03028e-76	168.036
PSAT1	4.27173	11.3785	22.1868	2.25342e-78	2.32204e-76	167.896
GPM6A	-7.06482	5.01017	-22.1714	2.69831e-78	2.76477e-76	167.717
RETN	-5.82098	4.21303	-22.1675	2.824e-78	2.8773e-76	167.671
SLC6A4	-7.37647	5.82855	-22.1403	3.88891e-78	3.94018e-76	167.352
ERCC6L	3.66626	8.3408	22.12	4.93308e-78	4.9697e-76	167.115
SCUBE1	-5.54363	6.08533	-22.1195	4.95984e-78	4.9697e-76	167.11
RECQL4	3.35704	10.5718	22.1102	5.52963e-78	5.51019e-76	167.002
CACNA2D2	-5.75662	8.7345	-22.0513	1.10401e-77	1.09412e-75	166.312
JAM2	-3.58669	8.6514	-21.9655	3.01805e-77	2.97475e-75	165.31
ASPA	-4.57912	4.63299	-21.9545	3.43545e-77	3.36786e-75	165.181
LMO7	-3.24172	12.0104	-21.9105	5.7527e-77	5.60919e-75	164.667
LRP2BP	-3.05799	6.68865	-21.9094	5.82637e-77	5.65064e-75	164.655
FHL5	-4.81106	5.60654	-21.8954	6.86797e-77	6.6254e-75	164.491
WWC2	-3.52184	9.7754	-21.8306	1.46805e-76	1.4087e-74	163.734
PECAM1	-3.48652	12.6802	-21.7811	2.62173e-76	2.50251e-74	163.156
EMCN	-4.37109	8.1995	-21.7805	2.6402e-76	2.50695e-74	163.149
MKI67	3.57548	12.2252	21.7653	3.15399e-76	2.97921e-74	162.971
B4GALNT4	5.37762	9.49314	21.7633	3.22934e-76	3.03458e-74	162.948
CDC25A	3.19113	8.94222	21.7491	3.81451e-76	3.56598e-74	162.782
TNXB	-5.44458	8.32759	-21.73	4.77183e-76	4.43804e-74	162.559
HSPA12B	-3.3766	7.97485	-21.6491	1.2302e-75	1.13831e-73	161.615
CNTN6	-6.57813	3.74271	-21.6359	1.43565e-75	1.32167e-73	161.461
HELLS	2.84596	10.2069	21.5935	2.35956e-75	2.16126e-73	160.966
HMMR	3.1764	9.58235	21.5356	4.65109e-75	4.2388e-73	160.289
IGSF9	4.40012	11.3034	21.504	6.72748e-75	6.10048e-73	159.922
TNS2	-2.89352	11.085	-21.4705	9.96703e-75	8.99314e-73	159.53
NXPH4	5.80787	9.47162	21.4191	1.81849e-74	1.63268e-72	158.931
KIF15	3.01698	9.11698	21.4063	2.11117e-74	1.88612e-72	158.782
F11	-6.3531	3.1808	-21.4032	2.18892e-74	1.94599e-72	158.746
F8	-3.07286	9.18554	-21.3996	2.28489e-74	2.02141e-72	158.703
MCM4	2.72051	12.7883	21.3828	2.78043e-74	2.44786e-72	158.507
SPAG5	3.20148	10.875	21.3734	3.10177e-74	2.71757e-72	158.398
LIMS2	-3.50055	9.43784	-21.3612	3.58115e-74	3.12248e-72	158.255
CLDN18	-8.51661	7.88665	-21.3476	4.1994e-74	3.64403e-72	158.096
GNG11	-3.53699	9.52974	-21.2971	7.57336e-74	6.5405e-72	157.509
CENPE	2.96646	9.69541	21.2693	1.04887e-73	9.01532e-72	157.184
SNX25	-2.52803	9.81476	-21.2674	1.07283e-73	9.17777e-72	157.162
EME1	3.18795	8.3707	21.2638	1.11876e-73	9.52571e-72	157.12
ACOXL	-4.24026	6.03666	-21.2168	1.93721e-73	1.64174e-71	156.573
DQX1	5.06062	7.79819	21.2076	2.15687e-73	1.81939e-71	156.466
ASF1B	3.0693	10.5044	21.2072	2.1688e-73	1.82099e-71	156.46
CHEK1	2.62501	10.1671	21.2046	2.23607e-73	1.86882e-71	156.43
E2F8	3.15169	8.34814	21.2006	2.34334e-73	1.94949e-71	156.383
PTPN21	-3.07788	9.48703	-21.1354	5.01906e-73	4.15642e-71	155.624
NLRC4	-3.15028	7.10782	-21.1215	5.90752e-73	4.86995e-71	155.462
BRIP1	3.16287	9.13948	21.1154	6.34028e-73	5.20305e-71	155.391
GYPE	-4.24766	3.55371	-21.1086	6.86686e-73	5.60979e-71	155.312
[truncated: 17,914 more rows]

## Sheet: S5
Common 12 Upregulated Genes				Common 23 Downregulated Genes
[truncated: 23 more rows]

[truncated: 25 more sheets: S6, S7, S8, S9, S10, S11, S12, S13, S14, S15, S16, S17, S18, S19, S20, S21, S22, S23, S24, S25 …]
